# Supplementary material for: Different TCR-induced T lymphocyte responses are potentiated by stiffness with variable sensitivity
Source: eLife. 2017 Jun 8;6:e23190. doi: 10.7554/eLife.23190 (PMC5464771; doi:10.7554/eLife.23190)
Supplement: Supplementary files 1. — Lists of genes with differential expression comparing absence and presence of aCD3 stimulation on PA-gels of varying stiffness and Venn analysis of the lists. DOI: http://dx.doi.org/10.7554/eLife.23190.023 [file elife-23190-fig1.xlsx]

## Sheet: 0.5 kPa
ProbesetID	GeneSymbol	logFC	AveExpr	P.Value	adj.P.Val
16919567	SDC4	1,617	5.00057	5.34019e-06	0.00859971
16668111	KIAA1324	1,444	6.2717	7.91074e-08	0.00101914
16775643	NDFIP2	1,1763	6.10077	4.74299e-05	0.0277745
16954567	CISH	2.51825	5.05316	7.34399e-05	0.0342299
16921827	MIR155HG	1.90882	4.93676	1.71181e-05	0.0176911
16843309	CCL1	1.86338	3.71734	4.42447e-06	0.00822933
16711501	IL2RA	1.75907	7.66677	1.78518e-05	0.0176911
16761201	CD69	1.28205	6.11491	3.33769e-06	0.00822933
17124274	SMS	1.25815	5.79183	1.25921e-05	0.0147476
16817254	IL4R	1.19237	6.80574	1.66118e-06	0.00535025
16713318	NAMPT	1.14637	7.17694	4.47142e-06	0.00822933
16708623	NFKB2	1.06397	5.72136	1.54851e-06	0.00535025
16800962	SLC27A2	0.994175	6.97737	1.31808e-06	0.00535025
16665901	IL12RB2	0.910675	7.39825	2.46581e-05	0.0186393
17009482	CENPQ	0.889225	2.70932	0.000127173	0.0442801
16846864	MMD	0.885575	5.11965	0.000111551	0.0422678
17067410	FZD3	0.879025	3.9221	0.000124384	0.0442801
16709865	INPP5F	0.8758	6.55029	5.50016e-05	0.0301088
16705474	DDX21	0.872975	7.53364	2.74895e-05	0.0186393
16809027	ATP8B4	0.867075	4.74641	6.16708e-05	0.0317802
16855673	BCL2	0.851025	7.34384	2.52085e-05	0.0186393
17023927	AHI1	0.797975	4.92716	7.43955e-05	0.0342299
16984287	PTGER4	0.756	6.66974	0.00010624	0.0414755
16989736	EGR1	0.74685	4.57171	8.85191e-05	0.0381822
16957363	BTLA	0.7302	5.43541	9.18769e-05	0.0381822
17059756	CDK6	0.686875	6.34514	0.000148925	0.0472538
17043822	BZW2	0.67285	5.0432	0.000156764	0.0480856
17055937	OSBPL3	0.666275	6.94624	7.27688e-06	0.0104164
16808630	SHF	0.644525	2,5647	3.68755e-05	0.0236066
16978142	EIF4E	0.632075	3.6891	0.000147342	0.0472538
16702047	NET1	0.61075	4.42267	0.000150385	0.0472538
16701748	GTPBP4	0.600875	6.13375	9.89611e-05	0.0398411
16850209	CD7	0.527175	6.57612	6.70813e-05	0.0332388
16785058	HIF1A	0.505775	8.54686	3.848e-05	0.0236066
16984479	RP11-159F24.3	-0.45885	2.38422	0.000142015	0.0472538
16829158	RNF166	-0.5741	5.90302	8.9772e-05	0.0381822
16733858	SIGIRR	-0.634725	5.31095	8.08869e-06	0.0104207
16815807	ATF7IP2	-0.66105	5.46069	0.000118831	0.0437401
16798206	SNORD116-20	-0.75635	4.53995	2.72607e-05	0.0186393
16798083	SNORD109B	-0.8174	2.50207	2.5155e-05	0.0186393
16798440	SNORD109B	-0.8174	2.50207	2.5155e-05	0.0186393
16776080	CLYBL	-0.9724	3.89662	5.60904e-05	0.0301088

## Sheet: 6.4 kPa
ProbesetID	GeneSymbol	logFC	AveExpr	P,Value	adj,P,Val
16954567	CISH	3,6108	5.05316	5.49406e-07	0.000138784
16921827	MIR155HG	2,9298	4.93676	2.76303e-08	3.23601e-05
16833420	CCL4	2,3323	4.79036	1.13035e-06	0.000195827
16843602	CCL3L3	2,3055	5.61861	1.42495e-07	6.47494e-05
16933760	LIF	2,1981	3.74131	0.00118003	0.00986521
16775643	NDFIP2	2,1605	6.10077	5.09074e-09	9.48812e-06
17080595	DSCC1	2,1108	3.4615	1.0585e-06	0.000194809
17107329	CD40LG	1,9007	5.86591	7.90535e-06	0.000493001
17084904	MELK	1,8492	4.96651	3.09071e-05	0.00104508
16818600	ORC6	1,8442	3.87176	0.000258249	0.00368034
17124274	SMS	1,8204	5.79183	5.00614e-08	3.61424e-05
16779546	DIAPH3	1,7728	4.25118	3.0315e-05	0.00103047
17004747	PAK1IP1	1,7689	5.50043	8.07534e-06	0.000493055
16951485	SGOL1	1,7646	4.56828	6.04301e-05	0.00154384
16851397	RBBP8	1,7543	5.22417	2.19477e-05	0.000860633
16992672	RNU6-226P	1,7451	3.15302	0.000665518	0.00689218
16748590	EMP1	1,7269	2.26066	0.000545518	0.00605854
16847432	BRIP1	1,6473	4.91759	0.000311897	0.00419458
16879721	EPAS1	1,6426	4.54004	0.000329195	0.00435423
16982024	CENPU	1,6401	5.45092	6.37052e-05	0.00159399
16838887	SLC25A10	1,6388	3.14302	0.000106023	0.00208534
16812738	HDGFRP3	1,6353	4.45776	2.59788e-05	0.00093397
16825794	DCTPP1	1,6072	5.7698	5.01965e-05	0.00138188
16746992	CCND2	1,5983	7.07904	7.78015e-08	4.55598e-05
16953279	CDC25A	1,5621	3.15141	0.000352108	0.00454075
16916958	PCNA	1,4903	8.03082	9.34881e-06	0.000528219
16850517	NDC80	1,4882	4.92645	0.000458905	0.00538931
17104484	KIF4A	1,4701	4.27222	0.000133662	0.00238918
16836624	MIR21	1,4446	6.143	1.2612e-05	0.000632219
17064939	NCAPG2	1,4051	5.33991	8.28644e-05	0.00180022
16869588	ASF1B	1,4012	4.6273	0.000260867	0.00370127
17110365	MIR221	1,3863	2.92352	0.00014089	0.00247287
16792519	POLE2	1,3832	3.52133	0.00114905	0.0096959
16840284	C1QBP	1,3706	6.82653	1.46444e-05	0.000691076
17011694	RPF2	1,3687	6.14211	4.55461e-06	0.000367398
16873632	SLC1A5	1,3654	5.3016	4.6535e-05	0.00134818
17068782	MCM4	1,3563	6.88559	0.000803763	0.00773329
16707551	CEP55	1,3535	5.3015	0.000417849	0.00504784
17102058	PHEX	1,3431	2.59808	4.01709e-06	0.000336053
16761201	CD69	1,3265	6.11491	2.04738e-06	0.000255093
16857192	CHAF1A	1,3258	4.96899	1.02535e-05	0.000551982
17018685	PPIL1	1,3183	5.79402	0.000509173	0.0057862
16662648	CDCA8	1,3124	4.60908	0.0013687	0.0110344
16846864	MMD	1,3111	5.11965	5.8493e-07	0.000143346
17057174	POLD2	1,2936	3.56847	0.000109972	0.00212691
16970563	PLK4	1,28	3.95394	0.000549484	0.00608157
16918445	E2F1	1,2722	4.61987	9.211e-05	0.00191554
16899086	BOLA3	1,254	5.2139	5.37319e-05	0.00143022
16901827	AC017002.2	1,2475	6.06705	9.22646e-07	0.000189309
16703659	MAP3K8	1,2445	4.64306	5.13511e-06	0.000396142
16716590	MYOF	1,2416	3.03492	0.0041073	0.0230829
17117843	DUXAP10	1,2299	3.16173	0.0026174	0.0168684
16850063	STRA13	1,2292	4.49622	0.00102437	0.00897142
17085082	ALDH1B1	1,2286	3.35169	4.64272e-05	0.00134818
16671503	CKS1B	1,2285	4.09078	9.25639e-06	0.000527655
16665901	IL12RB2	1,225	7.39825	3.71322e-07	0.000122596
16687418	NDC1	1,2093	5.79764	2.29353e-05	0.000873044
16770085	GPN3	1,2063	2.8209	0.000215676	0.00331042
17016499	HIST1H1B	1,2013	7.5937	0.00359855	0.0210614
17107045	HPRT1	1,1992	5.40784	7.67117e-06	0.000489246
16789099	RNU6-1316P	1,195	3.28265	0.00595135	0.0296871
16760142	CCND2-AS1	1,1942	4.09417	5.04978e-08	3.61424e-05
16836131	NME1	1,1908	4.20073	1.05409e-05	0.000558843
17125836	FAM89A	1,1886	3.07311	0.00767024	0.0352947
16879067	CRIM1	1,1827	2.46465	8.70396e-06	0.000509696
17087716	SMC2	1,1791	6.28921	1.2755e-05	0.000636908
16935517	CENPM	1,1785	4.44707	0.00615594	0.0303685
16909700	HJURP	1,1746	4.98312	0.000746213	0.00738361
16985614	CENPH	1,1729	3.17497	1.38063e-05	0.000666697
16827679	NQO1	1,1546	4.2472	2.1209e-06	0.000255093
17082507	BOP1	1,1491	4.11853	0.000347338	0.00450542
16863168	RELB	1,148	4.81176	1.80527e-05	0.000793765
17072669	MYC	1,1366	5.39582	8.28278e-07	0.000183978
16925239	DONSON	1,1327	4.97533	0.000126228	0.00232136
16855673	BCL2	1,1277	7.34384	4.81136e-07	0.000137133
16836492	PRR11	1,1153	5.60892	0.00191017	0.0137395
16910501	DTYMK	1,1139	4.59257	0.00101713	0.00892012
16985599	CCNB1	1,1084	3.97358	0.000436558	0.00518868
16718903	SFXN4	1,1037	4.03956	1.31921e-05	0.000648681
16985162	IPO11	1,0954	3.98693	7.65659e-06	0.000489246
16708370	C10orf2	1,0921	3.59454	4.74345e-05	0.00135376
16973578	SLBP	1,0832	6.57869	3.02872e-05	0.00103047
16717775	NPM3	1,0793	3.43476	0.00710369	0.0334736
16692583	FAM72D	1,0781	2.63241	0.00168557	0.0126693
16813029	HAPLN3	1,0767	6.21623	2.96405e-06	0.000275868
16751709	ESPL1	1,0732	3.79824	0.00291102	0.0181611
16741690	CLPB	1,0632	3.53323	1.84605e-05	0.000806193
16681370	ENO1	1,0478	6.4076	5.95855e-06	0.000429406
16849667	EIF4A3	1,0413	6.21793	1.00598e-05	0.000551175
16924966	MIS18A	1,0412	3.94063	0.00061121	0.00652921
17009853	BAG2	1,0409	5.08226	7.15411e-05	0.00169423
17103413	SUV39H1	1,0376	4.50915	7.03526e-05	0.00167843
16697544	ASPM	1,0361	5.81983	0.00372352	0.0215984
16880924	PNO1	1,0288	5.07045	2.56247e-06	0.000265974
16987125	POLR3G	1,0164	3.30912	0.00248174	0.0163326
17052295	RAB19	1,0153	5.66563	9.84e-05	0.00199192
16681390	ENO1-IT1	1,0057	4.25046	4.33371e-05	0.00129239
16744049	SLC35F2	1,0007	4.69633	2.32241e-05	0.00087999
16767261	IL22	3.08597	3.35659	8.62819e-05	0.00183125
16843309	CCL1	2.85245	3.71734	5.15539e-09	9.48812e-06
16702571	MCM10	2.82252	4.67695	2.99255e-05	0.00102899
17027784	LTA	2.78987	6.07008	8.99207e-07	0.000189309
16711501	IL2RA	2.71045	7.66677	2.73329e-08	3.23601e-05
17030610	LTA	2.67945	5.99601	2.24405e-06	0.000255093
17035408	LTA	2.67945	5.99601	2.24405e-06	0.000255093
17038107	LTA	2.67945	5.99601	2.24405e-06	0.000255093
17006649	LTA	2.67155	5,9896	2.6967e-06	0.000265974
17033327	LTA	2.67155	5,9896	2.6967e-06	0.000265974
17040702	LTA	2.67155	5,9896	2.6967e-06	0.000265974
16977052	CXCL10	2.58815	4.0426	7.58142e-06	0.000488357
16677201	DTL	2.48955	6.07869	2.8712e-06	0.00027393
16834056	CDC6	2.40005	3.80969	1.41339e-05	0.000676902
16679411	EXO1	2.39607	4.34827	6.27799e-06	0.000439562
16685165	CLSPN	2.36417	5.18553	9.18759e-05	0.00191527
16828886	GINS2	2.27537	4.53893	2.64396e-05	0.00094355
16977045	CXCL9	2.26242	5.3272	0.000407793	0.004975
16833426	CCL4L2	2.22887	4.21104	8.20566e-06	0.000496308
16826160	SHCBP1	2.21075	4.94722	3.58202e-05	0.00114757
16962754	MB21D2	2.15822	4.07323	1.70205e-06	0.000238572
16919567	SDC4	2.10493	5.00057	1.00211e-07	5.61312e-05
16738479	SLC43A3	2.06697	5.19509	6.3446e-06	0.000441824
17079293	CCNE2	1.98545	4.00468	9.52313e-06	0.000532117
16933766	OSM	1.98192	2.41668	0.000417632	0.00504784
17110369	RP6-99M1.2	1.97607	3.87985	6.60351e-06	0.000454936
16913957	MYBL2	1.95735	5.14861	0.000126492	0.00232136
16767247	IFNG	1.95592	7.75634	2.11055e-05	0.000854546
16877019	RRM2	1.94893	6.09415	4.14485e-05	0.00125939
16705159	CDK1	1.94755	3.91573	0.000152238	0.00259429
16725041	FAM111B	1.93142	5.12584	0.00218319	0.0150006
16927052	CDC45	1.92022	3.61533	5.00359e-05	0.00138188
17010354	CD109	1.91827	3.94634	2.2815e-06	0.000255093
16768297	DUSP6	1.90597	4.63272	9.80995e-06	0.00054241
16829085	SLC7A5	1.89403	7.61885	4.7132e-05	0.00135169
16860418	CCNE1	1.87475	4.67715	4.19755e-05	0.00126644
16941871	IL17RB	1.87062	4.03317	2.1494e-07	8.39113e-05
17095703	NFIL3	1.86658	5.88847	1.13041e-06	0.000195827
16799637	RAD51	1.86295	3.614	8.2091e-05	0.00179555
16945101	MCM2	1.85153	5.51319	0.000107058	0.00209291
16967031	PAICS	1.85133	7.04682	1.84919e-07	7.44472e-05
16687188	ORC1	1.84745	4.65179	6.96801e-05	0.00167071
16988971	CSF2	1.83147	2.62734	0.000299379	0.00409215
17009193	SLC29A1	1.82842	3.39757	5.51823e-06	0.000409488
16660199	MRTO4	1.81707	4.64957	9.57927e-07	0.000189309
16777185	GJB2	1.81507	2.72132	0.00155876	0.0120249
16821869	CDT1	1.79585	5.23578	4.94433e-05	0.00137576
16690881	LINC01160	1.79502	3.86571	5.5624e-06	0.000409488
16791444	GZMB	1.79062	4.56455	2.19642e-06	0.000255093
16663155	CTPS1	1.77697	5.3219	6.55526e-08	4.22257e-05
16965346	NCAPG	1.77283	6.39555	7.69224e-05	0.00177597
16821239	CENPN	1.76945	4.18387	2.50134e-06	0.000265974
16736638	E2F8	1.75948	4.79097	8.22532e-05	0.00179605
16784207	PTGER2	1.75022	3.78557	4.08877e-08	3.45563e-05
16842673	SPAG5	1.74832	4.487	0.000629112	0.00665423
16802519	KIF23	1.74138	5.21855	2.21049e-05	0.000860633
16957951	POLQ	1.72457	4.51965	0.00180487	0.0132491
16713318	NAMPT	1.70687	7.17694	8.47014e-09	1.36401e-05
16968675	HSP90AB3P	1.70675	3.99703	1.15523e-06	0.000195827
16717106	RRP12	1.69643	3.97965	4.35939e-07	0.000130609
17016403	HIST1H3G	1.69112	5.79466	0.00550777	0.0283486
17075776	PBK	1.68768	3.95494	0.000943355	0.00848097
16826230	NETO2	1.67508	4.60086	0.000155988	0.00264768
16708552	NOLC1	1.66615	6.53815	1.52465e-07	6.47494e-05
16804559	FANCI	1.66205	6,0119	3.68014e-05	0.00115804
16920156	PTGIS	1.65632	2.67879	1.75268e-05	0.000777095
16849400	SOCS3	1.65105	4.6618	5.99351e-06	0.000429406
16922584	CHAF1B	1.65055	4,4495	2.6232e-05	0.00093874
16709128	DUSP5	1.64742	4.59373	1.50432e-07	6.47494e-05
16687618	DHCR24	1.64653	5.94307	7.42251e-06	0.00048295
16819678	GINS3	1.64012	4.8466	9.65531e-07	0.000189309
16668960	DCLRE1B	1.63013	4.40489	2.29688e-06	0.000255093
16705474	DDX21	1.61638	7.53364	2.02216e-09	8.68383e-06
16708249	SCD	1.61423	5.37534	2.6612e-06	0.000265974
17004167	IRF4	1.60902	7.60877	7.77329e-06	0.000492885
16810559	KIAA0101	1.60752	6.01055	0.000150491	0.00258159
16749423	ARNTL2	1.60118	4.06433	3.38569e-06	0.000303037
16992096	SPDL1	1.60025	4.23034	5.2139e-06	0.00039746
17005396	GMNN	1.59808	4.72722	1.28902e-05	0.000638711
17045198	ANLN	1.59482	5.03425	9.67954e-05	0.00197625
17059756	CDK6	1.58752	6.34514	4.81094e-10	6.19793e-06
16777777	SLC7A1	1.57655	5.51976	3.65009e-07	0.000122596
16979389	MAD2L1	1.56585	3.99134	2.1753e-05	0.000860633
16707695	HELLS	1.55472	5.64487	9.3464e-06	0.000528219
16979515	CCNA2	1.55222	6.51498	0.000813987	0.00778803
16912192	GINS1	1.54265	3.83335	0.000618898	0.00658473
16733104	CHEK1	1.53517	5.15424	4.86471e-05	0.00136338
16866951	LMNB2	1.53238	4.78307	3.44755e-05	0.00112443
16832852	ATAD5	1.52907	5.85849	5.34503e-06	0.000400349
16845349	BRCA1	1.52802	4.44553	1.49056e-05	0.000696132
16773946	RFC3	1.52792	6.20516	7.18419e-05	0.00169824
16830914	PFAS	1.52432	4.8947	5.27581e-05	0.00141601
17067332	ESCO2	1.52263	4.17143	0.000279271	0.00387763
17013728	MTHFD1L	1.51945	4.59863	2.22456e-05	0.000860633
16708533	PPRC1	1.51353	5.15702	1.14863e-06	0.000195827
16777278	SKA3	1.50323	5.18345	2.25661e-05	0.000870418
17063573	RNA5SP248	1.50263	3.29654	8.6187e-05	0.00183125
17061467	PUS7	1.50022	3.73285	3.33383e-05	0.00110033
16767851	E2F7	1.48137	3.63391	1.21487e-05	0.000613772
16760048	FOXM1	1.46893	5.05649	0.000116615	0.00219454
16957170	KIAA1524	1.46537	5.0447	0.000145175	0.00252401
16911149	PCNA-AS1	1.46352	4.4845	5.70074e-05	0.00148669
16681611	SRM	1.46318	7.36165	3.61372e-05	0.00115237
16823866	SOCS1	1.46235	4.77717	6.83293e-05	0.00165467
16664243	RAD54L	1.46152	3.33007	0.00352595	0.0207136
16663514	CDC20	1.45863	4.05537	0.000477825	0.00556081
16840902	AURKB	1.45437	5.70017	0.00041461	0.00503168
16852312	SKA1	1.44665	4.63019	0.000162097	0.00271208
16714998	DNA2	1.44115	4.42503	0.00134237	0.0108697
16747014	RAD51AP1	1.43965	4.49174	2.92791e-05	0.00101127
16668420	CSF1	1.43695	4.88422	3.90109e-06	0.00033298
16661589	RCC1	1.43595	3.95159	3.31904e-05	0.00110033
16850107	FASN	1.43162	4.78425	4.90303e-05	0.00137019
17110372	FLJ25917	1.42707	3.84655	2.01112e-06	0.000254012
17008544	BYSL	1.42455	3.75916	1.75529e-05	0.000777095
16829369	FANCA	1.42342	4.42395	0.000582321	0.0063255
17069545	RRS1	1.42105	4.58103	0.000398448	0.00491216
16896561	CYP1B1	1.41685	3.72191	0.00112611	0.00957801
17043355	AIMP2	1.41558	5.45897	4.90408e-06	0.000387603
16707468	KIF11	1.41465	6.44077	0.000557065	0.00613915
16719515	MKI67	1.41415	7.95483	0.000830348	0.0078715
17126000	ATF5	1.41277	3.9079	6.08337e-06	0.000432267
17060412	MCM7	1.40707	6.44603	2.79919e-06	0.000271143
16837270	KPNA2	1.40417	7.71778	2.60262e-05	0.00093397
16858137	ICAM1	1.40223	4.93481	1.48309e-06	0.00022746
16800962	SLC27A2	1.40165	6.97737	4.98782e-09	9.48812e-06
16663958	KIF2C	1.39928	4.87911	0.000499152	0.00569078
17095683	RP11-305L7.3	1.38845	3.34627	1.00968e-05	0.000551175
16911212	MCM8	1.38068	6.43243	5.1986e-06	0.00039746
16881838	HK2	1.37607	4.27213	2.65078e-06	0.000265974
16881660	MTHFD2	1.37052	5.8925	1.30017e-06	0.000209377
17098491	RPL12	1.35862	3,9282	3.90281e-06	0.00033298
16708623	NFKB2	1.35672	5.72136	3.36848e-08	3.45563e-05
16799598	CASC5	1.35383	5.89046	0.000577313	0.00631746
16809027	ATP8B4	1.34795	4.74641	1.22185e-07	6.29644e-05
16901957	CKAP2L	1.34452	4.98206	0.000511363	0.0057941
17013279	STX11	1.33813	5.22481	2.50172e-05	0.000913023
16993268	HNRNPAB	1.33785	7.30373	6.71935e-06	0.000460454
16694661	GPATCH4	1.32908	3.71331	1.17292e-06	0.000196244
16840018	MYBBP1A	1.32905	5.08785	2.17794e-06	0.000255093
17064105	EZH2	1.32212	6.49052	4.94627e-06	0.000388103
16686796	STIL	1.32082	5.52289	9.30248e-05	0.00192664
16725735	FEN1	1.31555	5.35357	0.000279618	0.00387763
16699106	BATF3	1.31422	3.17873	0.000718947	0.00723044
17058617	RFC2	1.31058	5.20969	0.000303311	0.00411556
17102230	POLA1	1.30868	5.70848	4.32933e-05	0.00129239
16773840	BRCA2	1.30587	4.65206	9.92687e-05	0.00200137
17120106	PSAT1	1.30058	2.66529	8.85757e-05	0.00186458
16978568	CENPE	1.30022	4.89458	0.000417393	0.00504784
17057413	SNHG15	1.30012	3.40716	0.000132922	0.00238918
17076285	RAB11FIP1	1.29452	5.32616	3.84131e-06	0.00033298
16906962	HSPD1	1.29258	5.68346	2.70454e-06	0.000265974
16903090	MCM6	1.29025	7.23255	3.73652e-05	0.00117123
16701748	GTPBP4	1.28915	6.13375	9.66726e-10	6.22717e-06
16900018	RNU2-63P	1.28248	3.79169	0.00101922	0.00893235
16899982	LOC101928173	1.27785	7.47534	0.000836587	0.00788912
16852896	HMSD	1.27563	2.37752	5.42787e-07	0.000138784
17086784	CENPP	1.27228	4.18964	0.000130206	0.00236249
16791086	IPO4	1.26933	3.72721	0.000891366	0.00822301
17044442	SNX10	1.26693	3.58999	2.26784e-06	0.000255093
16904780	SPC25	1.26618	3.09135	0.00101416	0.00891229
17120896	EIF4A1P7	1.26253	4.40698	2.78645e-05	0.000975486
16848793	SLC25A19	1.26225	4.52748	0.00012802	0.00234272
16851121	SEH1L	1.25977	7.20655	1.85494e-06	0.000246363
17086193	PSAT1	1.25875	5.2988	5.87795e-05	0.00151451
16918244	BCL2L1	1.25523	4.96876	1.13509e-06	0.000195827
16856896	GNA15	1.25505	4.83298	0.000377774	0.00474353
16785316	MTHFD1	1.25418	6.70986	0.000112772	0.00215556
16673154	NUF2	1.25195	4.50437	0.000237887	0.0035267
16948021	ECT2	1.25157	4.84699	2.84608e-05	0.000992886
16820927	DHODH	1.25038	4.18948	5.7288e-05	0.00148896
17107323	LINC00892	1.24463	2.97531	0.00819377	0.036985
16894402	ODC1	1.24435	7.00478	0.00170192	0.0127311
16851344	SNRPD1	1.24067	5.81164	7.13806e-05	0.00169423
16943944	CD200	1.23517	4.37312	0.000525422	0.00590448
16725356	CCDC86	1.23368	3.9938	3.46981e-05	0.00112883
17110401	SLC9A7	1.23327	3.92234	0.000618281	0.00658473
16798919	ARHGAP11A	1.23107	6.39447	0.00034762	0.00450542
16829764	GSG2	1.22705	5.97729	0.000369008	0.00469136
16970435	SPRY1	1.22532	2.94738	2.74218e-05	0.000968999
16929573	MCM5	1.22435	6.40146	9.33471e-05	0.00192723
16852683	PMAIP1	1.22273	5.48438	0.000505701	0.00575525
17003050	NOP16	1.21923	4.03966	0.000142809	0.00249851
16901755	BUB1	1.21758	5.30338	0.00301109	0.0186141
16777896	HSPH1	1.20903	6.95933	0.000250254	0.00362997
16722603	LDHA	1.20588	4.64977	1.40339e-07	6.47494e-05
16746808	FKBP4	1.20285	5.13919	7.88321e-05	0.00178086
16756134	RP11-490H24.5	1.20215	3.75473	4.31171e-05	0.00129181
16846675	LRRC59	1.20132	6.61695	1.23685e-05	0.000622436
17015652	NEDD9	1.20105	3.37459	0.000377568	0.00474353
17118190	NEDD9	1.20105	3.37459	0.000377568	0.00474353
16669785	RNVU1-6	1.20085	3.17888	3.56107e-08	3.45563e-05
16865530	KIR3DL2	1.19843	3,9363	0.010839	0.044998
17080749	ATAD2	1.19473	6.55303	9.15259e-06	0.000524057
16908948	FARSB	1.19437	6.18381	2.63189e-06	0.000265974
17102111	PRDX4	1.19435	2.67468	2.42339e-06	0.000265377
17012379	CENPW	1.19105	3.44267	0.000146575	0.00253917
16815090	CCNF	1.19073	4.3146	0.00333888	0.0199883
16882975	NCAPH	1.18562	5.89823	0.000113422	0.00216156
16976158	PPAT	1.18532	3.78158	4.51867e-05	0.00133518
16803562	CHRNA5	1.18403	2.11017	6.5943e-05	0.00163103
17087517	NR4A3	1.18395	2,8291	7.33404e-08	4.49926e-05
16996234	PPAP2A	1.18392	4.53435	4.90737e-07	0.000137133
16814779	HN1L	1.18295	4.43091	4.56217e-05	0.00134031
16878137	CAD	1.18155	4.71681	0.000306176	0.004139
16939960	KIF15	1.18025	4.78111	0.00184731	0.0133927
17108500	DKC1	1.18025	6.49058	5.12662e-06	0.000396142
16697695	KIF14	1.17853	5.33804	0.00365555	0.0213097
17007459	KIFC1	1.17287	4.96602	0.000969768	0.00864604
17041352	KIFC1	1.17287	4.96602	0.000969768	0.00864604
16732700	CRTAM	1.17192	2.5715	0.000576864	0.00631746
17021845	MMS22L	1.17075	4.6762	1.09541e-06	0.000195827
17038792	KIFC1	1.16843	4.77347	0.001172	0.00983638
16721126	RRM1	1.16647	6.2797	7.8114e-05	0.00178086
16698947	RNU5A-8P	1.16487	2.27234	0.000328435	0.00435311
17119348	SNORD19B	1.16435	2.98183	9.04192e-05	0.00189102
16927633	SDF2L1	1.16368	4.37256	8.25401e-05	0.00179622
17124130	CYCS	1.16132	6.20336	1.93942e-05	0.00081386
16927198	RANBP1	1.15673	3.1213	4.58698e-06	0.000367398
17110902	FOXP3	1.15352	5.88255	2.47218e-05	0.000911711
16863946	RUVBL2	1.14845	6.09814	0.000171126	0.00282219
16725112	STX3	1.14825	3.72257	7.98623e-06	0.000493001
17008092	PIM1	1.14732	6.79119	1.72414e-05	0.000771252
16928967	MTFP1	1.14655	3.51806	0.00151968	0.0119015
16883733	IL18RAP	1.14265	4.2036	1.97176e-06	0.000251507
16746379	NCAPD3	1.14195	5.31042	8.05844e-05	0.00178618
16983172	CCT5	1.14058	6.00808	1.01529e-05	0.000551896
16703858	CREM	1.13875	3.83066	6.20254e-07	0.000147977
17084237	DNAJA1	1.13847	6.48716	2.1508e-05	0.000860519
16714776	EGR2	1.13605	4.50559	4.83946e-07	0.000137133
16906184	NCKAP1	1.13482	3.71007	0.000106912	0.00209291
16979466	RNU6-948P	1.13385	4.18201	0.000744766	0.00738185
16975954	SCFD2	1.13365	5.91788	1.95202e-05	0.000816491
16953813	IMPDH2	1.13057	5.45756	0.000526766	0.00590448
17016400	HIST1H3F	1.13015	7.33117	0.00739316	0.0344222
17065525	ERI1	1.12908	3.59848	5.00325e-09	9.48812e-06
17102041	SMS	1.12885	6.47053	1.61965e-06	0.000236551
16673928	FASLG	1.12045	4.52119	0.00109029	0.00937038
16726224	STIP1	1.11985	5.21062	1.02446e-05	0.000551982
16913681	FAM83D	1.11875	3.62705	0.00176699	0.0130473
17018841	KCNK5	1.11815	2.7552	6.78387e-05	0.00165039
17043294	FSCN1	1.11738	4.61535	0.000142933	0.00249851
16819478	CCL22	1.11665	5.00669	0.00426376	0.0236946
16843376	NLE1	1.11125	4.3147	1.38649e-06	0.000217831
16820537	CIRH1A	1.11013	6.78027	2.89881e-06	0.00027393
16793225	DLGAP5	1.10845	5.04159	0.00184033	0.0133664
16767254	IL26	1.10735	3.01618	0.0114733	0.0466867
16838359	BIRC5	1.10605	3.84699	0.000386532	0.00478817
16679650	SCCPDH	1.10518	4.77217	0.00201061	0.0141777
16910825	NOP56	1.10155	5.90284	6.92165e-05	0.00166676
17126256	SNHG3	1.09755	4.52153	0.000134514	0.00239688
16750716	RP11-386G11.10	1.09522	4.07344	1.25297e-06	0.000204432
16797524	IGHV3-35	1.09395	3.26509	0.00542855	0.0280292
17086634	CKS2	1.09335	5.74678	0.000605119	0.00647487
17110586	SLC38A5	1.08892	3.66031	0.000141585	0.00248169
16667037	CDC7	1.08805	4.67956	8.51465e-05	0.0018219
16657821	ATAD3A	1.08763	3.21846	0.00551415	0.0283701
16811073	CLN6	1.08573	4.32686	0.00116963	0.00982291
17043822	BZW2	1.08505	5.0432	2.48522e-07	9.14774e-05
17050578	CAV1	1.08315	2.06395	0.00064372	0.00674232
16665878	IL23R	1.08242	4.08558	0.00147322	0.0116797
16880057	CHAC2	1.07957	2.56243	0.00144492	0.0114978
16675301	RGS1	1.07915	7.03658	0.00117835	0.00986402
17067102	CDCA2	1.07462	4.65046	0.00342144	0.0203449
16821621	IRF8	1.07313	4,323	0.0102106	0.0433423
16766683	CDK4	1.07203	5.8529	0.00152545	0.0119177
16799793	NUSAP1	1.07065	6.99113	0.00170913	0.012743
16703452	PDSS1	1.07052	4.2121	0.000404599	0.00495111
16896320	FAM98A	1.06957	5.37237	6.41879e-07	0.000150351
16817254	IL4R	1.06805	6.80574	7.85445e-06	0.000493001
16759604	PGAM5	1.06672	4.46382	7.22166e-05	0.00170366
16980998	C4orf46	1.06618	4.58035	6.27339e-05	0.00157852
16817017	PLK1	1.06608	5.79536	0.00308274	0.018922
17013251	LTV1	1.06015	6.06709	4.4809e-06	0.000365363
16984801	GZMA	1.05985	7.85598	0.00131473	0.0107065
17117588	RP11-669B18.1	1.05882	5.19996	6.88507e-05	0.00166299
17109808	APOO	1.05625	1.93942	0.00384648	0.0221224
17122656	LINC00152	1.05472	6.75306	1.15631e-07	6.20695e-05
16752305	CDK2	1.05395	5.10748	0.00181267	0.0132911
16931384	GTSE1	1.05353	3.99727	0.00459229	0.0249525
16845172	PSMC3IP	1.05345	3.45707	0.00112782	0.00957801
16849982	ALYREF	1.05337	4.94095	0.000197516	0.00311979
16852445	C18orf54	1.05315	4.23083	0.000711383	0.00719763
16753964	CCT2	1.05297	7.06468	5.21365e-07	0.000138784
16872803	CEACAM1	1.05175	3.56303	0.000212781	0.00327933
16886919	PSMD14	1.05143	5.61735	6.76754e-05	0.00165039
16738023	PSMC3	1.05113	5.825	0.000201474	0.00315381
16813342	PRC1	1.05048	5.15219	0.000745635	0.00738356
17090190	NCS1	1.04933	1.8693	0.000133244	0.00238918
17000724	HBEGF	1.04835	2.69212	1.51778e-05	0.000698765
16973797	NOP14	1.04775	6.56712	2.07005e-06	0.000255093
17117537	LOC100131262	1.04585	3.251	0.000379954	0.00475238
16835797	EME1	1.04565	3.04409	0.000197605	0.00311979
16791991	NFKBIA	1.04412	7.93548	0.00121487	0.0101063
17122654	LINC00152	1.04353	5.43385	4.58645e-05	0.00134031
17103327	EBP	1.04335	5.46604	0.000511115	0.0057941
17005865	HIST1H2BM	1.03973	9.32116	0.00529864	0.0276031
16988703	LMNB1	1.03855	7.42072	0.00018784	0.00301558
16879923	MSH6	1.03848	5.42683	3.65881e-05	0.00115804
17009482	CENPQ	1.03802	2.70932	1.96467e-05	0.00081912
17122666	LINC00152	1.03628	6.50813	1.55805e-07	6.47494e-05
16804902	BLM	1.03523	6.24876	2.37635e-05	0.000889959
17072225	MTBP	1.03448	4.06713	3.2757e-05	0.00109329
16954707	POC1A	1.03192	2.24153	0.000559867	0.00615949
16757687	RFC5	1.02935	5.43157	0.000115488	0.00219121
16882999	ARID5A	1.02923	6,396	0.000124152	0.00230136
16909828	COL6A3	1.02735	2.84676	0.000260317	0.00369754
17044193	LOC101927841	1.02628	3.03425	0.000371112	0.00469765
17063536	SLC37A3	1.02588	5.79015	3.55807e-05	0.00114311
17066601	SLC39A14	1.02565	4.7564	7.85957e-05	0.00178086
17092020	KIAA0020	1.02402	5.05194	3.80645e-07	0.000122596
16735994	RRAS2	1.02293	4.0759	6.60752e-07	0.000152008
17020787	MB21D1	1.02218	6,1258	8.39997e-05	0.00181268
16790556	PRMT5	1.02115	3.40644	0.000992648	0.00877713
16858714	RNASEH2A	1.02022	4.56395	0.00260565	0.0168264
16810543	KIAA0101	1.01927	3.65618	0.000499112	0.00569078
16860737	PDCD2L	1.01923	3.75744	0.000116006	0.00219135
16784299	CDKN3	1.01885	4.08031	0.000741013	0.00737298
16804942	FURIN	1.01733	8.58868	1.10242e-05	0.000572681
16956448	GBE1	1.01525	4.24585	1.84146e-06	0.000246363
16766719	METTL1	1.01467	3.31342	7.48532e-06	0.00048459
16702685	SUV39H2	1.01442	3.02942	0.00238308	0.0158992
16785631	EIF2S1	1.01232	5.10013	2.41322e-07	9.14396e-05
16934568	FOXRED2	1.01073	3.18924	0.000209662	0.00325039
16658664	SLC25A33	1.00905	4.42412	0.000202962	0.00317326
17109211	FANCB	1.00835	3.02825	0.00281022	0.017747
16736891	KIF18A	1.00775	3.91231	0.00621149	0.0305197
16941661	GNL3	1.00635	6.69068	4.72142e-05	0.00135169
16970409	SPATA5	1.00545	5.24765	1.87463e-06	0.000246437
16909887	AC112721.2	1.00487	2.45075	0.00660203	0.0318078
16759202	RAN	1.00238	6.39062	3.41479e-05	0.00111657
16824566	KNOP1	1.00123	5.49267	4.18705e-05	0.00126624
17024002	MTFR2	0.998725	3.22496	9.07602e-06	0.000521992
16760028	RP4-816N1.7	0.997125	3.50437	0.00078371	0.00760918
17098506	FAM129B	0.9967	2.72597	0.00597071	0.0297451
16758879	BRI3BP	0.995975	5.51743	4.82987e-05	0.00136023
16839642	CLUH	0.99565	4.12731	0.00848454	0.0380192
16874432	IL4I1	0.995125	5.36889	7.94869e-06	0.000493001
16706499	PPIF	0.992975	6.21686	4.86807e-05	0.00136338
17081822	LOC101927963	0.992875	3.38632	6.73981e-05	0.00165039
16835589	RP11-1079K10.4	0.991825	3.81041	0.00247477	0.0163029
16687352	LRP8	0.9918	5.0937	9.9035e-07	0.000189309
17083357	CD274	0.991375	5.37076	2.17936e-05	0.000860633
16962493	RFC4	0.9901	5.53397	0.000403185	0.00494689
17059628	CYP51A1	0.9898	5.18553	5.67738e-05	0.00148361
16947974	FNDC3B	0.989775	5.54718	1.2536e-06	0.000204432
17096904	CTNNAL1	0.989675	3.86196	0.000356564	0.00456622
17119876	LOC100288175	0.988525	3.66215	2.51032e-05	0.000913207
17119070	SNORD4A	0.987875	4.8563	4.74285e-06	0.000377174
16766318	PRIM1	0.987225	5,6389	0.00017769	0.00289403
17044382	MPP6	0.986325	5,0256	1.08552e-05	0.000568488
16701077	FH	0.985175	5.25915	0.000885372	0.00818826
16664118	NASP	0.9846	6.18159	3.94752e-05	0.0012225
16858386	LDLR	0.9846	5.76716	6.21432e-05	0.00156979
16877888	EPT1	0.9845	5.36992	4.59055e-05	0.00134031
16692433	RNU1-122P	0.9844	4.19825	0.00156363	0.0120461
16961466	RPL22L1	0.9822	2.90441	0.00063905	0.00670977
17067755	MAK16	0.9812	5.58696	1.70369e-06	0.000238572
16702656	HSPA14	0.9806	5.18576	4.35128e-07	0.000130609
16971139	ABCE1	0.9799	6.94185	4.05503e-08	3.45563e-05
16783905	LRR1	0.97885	4.79035	0.000105057	0.00207004
16793052	GNPNAT1	0.977975	4.19313	7.2468e-05	0.00170366
16979578	IL21	0.97735	1.89037	0.00555264	0.0285138
16937505	FANCD2	0.97735	6.44624	0.000330489	0.00436686
16864393	ATF5	0.97705	4.31628	1.65976e-05	0.000748569
16859583	COLGALT1	0.975575	5.32704	0.000125457	0.00231927
16995409	NUP155	0.974475	7.11043	2.27677e-05	0.000873044
16843728	ACACA	0.9742	4.48264	8.59373e-06	0.000506892
16683358	E2F2	0.97405	4.33418	0.00111825	0.00954017
17002194	ADAM19	0.9732	7,3445	1.89611e-06	0.000246744
16689332	GBP1	0.973075	6.51364	0.000756763	0.00745503
16899799	LOC90784	0.972575	4.30633	0.000718389	0.00723044
16877762	CENPO	0.972425	4.36242	0.00364047	0.0212603
16778688	NUFIP1	0.97205	3.60343	8.20646e-05	0.00179555
16883756	AC007278.3	0.971725	2.80435	0.000125838	0.00231927
16703478	MASTL	0.97165	6.0697	1.3371e-05	0.000654975
16686088	EBNA1BP2	0.970975	4.66714	7.24148e-05	0.00170366
16841768	CENPV	0.9709	3.21841	1.89537e-05	0.000806536
16806823	AVEN	0.968175	2.73142	9.54117e-06	0.000532117
16918496	AHCY	0.966575	4.29479	0.00259697	0.016804
17054532	FTSJ2	0.964925	4.0351	1.44911e-05	0.00068889
16952874	CCR1	0.964825	2.88067	0.00516088	0.0270495
17005578	HIST1H2BE	0.963575	3.5476	0.0041893	0.0234333
16943254	CMSS1	0.96355	2.84819	9.39704e-05	0.00193699
16833689	CISD3	0.963225	3.63636	0.00301958	0.0186488
17057718	FIGNL1	0.9625	4,7694	0.000796201	0.00767774
16772197	DHX37	0.962275	3.97228	6.1067e-06	0.000432267
17055937	OSBPL3	0.962125	6.94624	2.61396e-08	3.23601e-05
16681082	ICMT	0.962125	5.52646	0.00043284	0.00515844
16914671	CSE1L	0.961	8.02825	2.11045e-05	0.000854546
17068385	GINS4	0.96095	3.41481	0.00493575	0.0261607
16820584	NIP7	0.9605	6.3601	3.40752e-07	0.000121942
16852132	SETBP1	0.9603	3.07687	0.000565011	0.00620021
16917602	RBBP9	0.9594	4.90738	0.000219019	0.00333525
17043856	AHR	0.9587	8.09192	1.08254e-05	0.000568488
17060442	MIR25	0.958625	3.18884	0.00069084	0.00705237
17078480	MRPS28	0.95725	3.81805	0.000122532	0.0022878
17123142	LOC101929530	0.9554	5.68251	0.000737026	0.00735708
17093397	KIF24	0.95525	2,8086	0.00623572	0.0305804
16870581	NR2C2AP	0.9547	3.44965	0.00139187	0.0111723
16758336	KNTC1	0.954575	6.54859	0.00020787	0.00323039
16811372	PKM	0.953275	8.30163	8.48682e-05	0.00182143
16683712	AUNIP	0.95195	2,0551	8.28115e-06	0.000498533
17122660	LINC00152	0.9495	6.90645	9.64981e-05	0.00197625
17122664	LINC00152	0.94935	7.2779	2.10717e-06	0.000255093
16707221	KIF20B	0.9482	6.04642	1.28593e-05	0.000638711
16692724	ANP32E	0.947075	7.31839	5.43986e-05	0.00144201
17093595	FANCG	0.94705	3.51103	0.000959979	0.00860043
16883647	IL1R1	0.946725	4.70483	3.85828e-05	0.00120354
17024980	FBXO5	0.945375	3.54226	0.000119366	0.00223841
16863783	GRWD1	0.945175	5.27895	1.55976e-05	0.000711127
16686472	PRDX1	0.941175	7.68441	4.65682e-05	0.00134818
17004582	RIOK1	0.94025	5.67737	1.62817e-06	0.000236551
16867766	CD70	0.940175	4.82039	7.13581e-06	0.000476325
16838094	SNHG16	0.938075	5.51277	3.80458e-06	0.00033298
17088173	SLC31A1	0.935625	3.29162	1.63417e-06	0.000236551
16696533	SNORD75	0.93445	5.25925	0.000284978	0.0039224
16659140	PLOD1	0.934075	3.98372	0.000814288	0.00778803
16749583	FAR2	0.933625	2.81264	0.000939631	0.00847115
16815289	PAQR4	0.932725	3.76183	0.00137628	0.0110678
16922779	ETS2	0.9309	6.31607	1.81925e-06	0.000246363
16954827	NT5DC2	0.92985	3.61245	0.000482099	0.00558166
16704438	RNA5SP317	0.929625	3,8121	0.00290925	0.0181588
16704648	RNA5SP317	0.929625	3,8121	0.00290925	0.0181588
16714284	RNA5SP317	0.929625	3,8121	0.00290925	0.0181588
16925674	PSMG1	0.929475	5.2765	0.000725559	0.007285
16856910	NCLN	0.929075	5.89477	1.88102e-05	0.000806536
16839220	FAM101B	0.92905	7.06377	2.05393e-05	0.000850829
16694529	CCT3	0.92905	7.81081	0.000342866	0.0044708
16773348	NUPL1	0.92665	6.77782	1.5187e-05	0.000698765
16892039	PSMD1	0.92665	7.20838	1.04236e-05	0.000557211
16715133	PPA1	0.926525	5.87524	0.000124038	0.00230136
16757347	OAS3	0.925325	5.89675	0.00495722	0.0262598
17121296	SORD	0.9253	3.86209	0.000417453	0.00504784
16907960	BARD1	0.92215	4.69503	5.99962e-06	0.000429406
17046249	MRPS17	0.92195	4.68952	0.000471385	0.00550576
17017018	IER3	0.921725	5.60606	0.00185605	0.0134342
16676983	G0S2	0.921025	2.63535	0.000467428	0.00548035
16760437	NOP2	0.916675	5.91712	0.000177054	0.00289099
16663773	DPH2	0.91585	3.69234	0.00191202	0.0137395
16829618	HIC1	0.915325	3.84397	0.00230312	0.0155093
16951917	CMTM6	0.91515	6.36615	1.79343e-06	0.000245795
16721773	IPO7	0.914325	7.32004	9.99223e-07	0.000189309
16762337	BCAT1	0.9135	4.12682	2.91302e-06	0.00027393
16663812	B4GALT2	0.912375	3.46725	0.000577658	0.00631746
16991859	HMMR	0.909875	5.12629	0.0104075	0.0437885
16693515	ILF2	0.909175	7.77698	5.76548e-06	0.000422027
17023927	AHI1	0.908125	4.92716	1.49264e-05	0.000696132
17028909	IER3	0.90755	5.65194	0.000837343	0.00788912
17031687	IER3	0.90755	5.65194	0.000837343	0.00788912
17034143	IER3	0.90755	5.65194	0.000837343	0.00788912
17041752	IER3	0.90755	5.65194	0.000837343	0.00788912
16834091	IGFBP4	0.907275	4.58236	0.000676201	0.00695251
16803436	IDH3A	0.907275	3.19805	2.7586e-05	0.000970137
16801835	LACTB	0.906575	4.25505	0.000235088	0.00349966
16702047	NET1	0.90585	4.42267	8.51464e-07	0.000185922
16661323	NUDC	0.905775	4.86336	0.000133115	0.00238918
17016356	HIST1H1A	0.9052	3.53692	0.00575433	0.0291174
16685383	GNL2	0.904975	6.37163	2.78917e-06	0.000271143
17071412	SPAG1	0.904675	2.73638	5.15417e-05	0.00140591
16861895	NFKBIB	0.903475	4.99727	0.000258237	0.00368034
17072552	SQLE	0.902925	5.0552	1.59815e-06	0.000236551
16738429	SSRP1	0.902825	7.47294	6.6178e-05	0.00163328
16669180	PTGFRN	0.9004	2.23454	0.00104827	0.00912491
16832568	SNORD4B	0.899525	5.8099	5.19276e-05	0.00140991
17053316	LRRC61	0.897425	4.31665	0.00126163	0.0103989
16843981	C17orf96	0.89685	2.39064	0.00442738	0.024344
16856257	PTBP1	0.89465	9.46433	7.10381e-06	0.000476325
16677547	RRP15	0.894475	4.64981	0.000143422	0.00250367
17124904	LINC-PINT	0.891825	4.81029	0.000130038	0.00236249
16810972	SNORD18B	0.891575	2,0991	0.0109027	0.0451493
16693976	MUC1	0.889925	2.90292	0.000173499	0.00284738
16873567	GNG8	0.88835	4.57689	0.00402688	0.0228036
16920169	B4GALT5	0.887975	6.98917	1.85721e-05	0.000806536
17020019	MCM3	0.887875	7.13586	0.0010646	0.0092023
16771067	CIT	0.8867	3.86478	0.00462195	0.0250819
16833449	PIGW	0.88525	3.93516	6.79472e-05	0.00165039
16835346	PNPO	0.883625	4.87104	0.00304287	0.0187387
16777715	FLT1	0.8834	2.75544	1.93231e-05	0.000813528
16717452	ERLIN1	0.8831	4.79027	6.13258e-05	0.00155547
16774427	LACC1	0.882825	4.40907	1.58081e-05	0.000717097
16985329	NLN	0.882825	2.63976	0.000532428	0.0059412
16799426	BUB1B	0.882525	3.9839	0.000231096	0.00345785
16906835	PGAP1	0.882275	6.17508	0.00153674	0.0119408
16752834	SHMT2	0.881975	3.96349	0.000110422	0.00212691
16718983	MCMBP	0.878375	6.76374	1.53697e-07	6.47494e-05
16941088	MAPKAPK3	0.87745	5.25205	5.01995e-05	0.00138188
16708728	SFXN2	0.87695	4,5015	0.00266456	0.0170529
17055697	CDCA7L	0.87625	4.11477	0.000595879	0.00641168
16836457	RAD51C	0.87555	4,5549	0.00317371	0.0192954
16828327	RFWD3	0.875475	6.62957	0.000186053	0.00299991
17109706	EIF1AX	0.8752	5.73718	0.00042114	0.00507975
16899476	SNAR-H	0.87515	2.41573	0.00463785	0.0251365
16839254	GEMIN4	0.875075	4.53988	0.00543048	0.0280292
16973879	LYAR	0.87445	5.01411	0.00010653	0.00209003
16819883	PDP2	0.8741	4.16144	0.000222325	0.00336175
16807605	OIP5	0.873	2.48855	0.00766873	0.0352947
16974096	GRPEL1	0.871975	5.35845	1.88198e-05	0.000806536
16987766	C5orf30	0.8716	2.96826	0.000175086	0.00286976
17003479	NHP2	0.871525	4.63431	0.00424488	0.023633
16894127	CMPK2	0.87115	4.82243	0.00333444	0.0199803
16992664	HRH2	0.871025	3.41087	0.000976416	0.00867543
16704436	RNA5SP310	0.87065	3.17368	0.00370465	0.0215277
16704842	RNA5SP310	0.87065	3.17368	0.00370465	0.0215277
16989113	CCNI2	0.87	2.98782	1.91469e-05	0.000809365
17095775	IARS	0.86935	7.34381	7.26007e-06	0.000481828
16960517	SIAH2	0.86845	5.37175	0.000166941	0.00277152
16968051	SEPT11	0.867525	2.92026	0.00068635	0.00702323
16716724	NOC3L	0.867375	5.02901	0.000948401	0.00851446
16989736	EGR1	0.86705	4.57171	1.39724e-05	0.000671667
16800108	HAUS2	0.866975	4,4513	0.000179863	0.00291103
16941167	MANF	0.86675	4.52991	0.00072821	0.00728946
16696187	F5	0.866375	6.27592	0.0104301	0.0438406
16759592	PXMP2	0.866275	3.63344	0.00566783	0.0288913
16756923	ATP2A2	0.865725	7.36062	5.33853e-06	0.000400349
16691023	SLC16A1	0.865425	3.99841	0.000263931	0.00372423
16829738	CTNS	0.862925	3.98891	9.95457e-05	0.00200382
16695572	PFDN2	0.8628	6.83631	8.61673e-06	0.000506892
16727427	DPP3	0.861275	5.15067	0.00203159	0.0142449
16935473	DESI1	0.859175	5.45957	0.000164885	0.00275158
16937024	BHLHE40	0.85865	7.58006	0.00211167	0.0146577
16751083	LARP4	0.85825	6.39173	5.32935e-07	0.000138784
16983907	BRIX1	0.8576	5.04089	1.1354e-05	0.000582208
16726790	POLA2	0.85735	5.30157	0.000134466	0.00239688
16984287	PTGER4	0.857025	6.66974	2.33381e-05	0.000881714
16658864	PGD	0.85675	5,5454	5.00896e-05	0.00138188
16786941	AHSA1	0.85625	4.48695	0.00106902	0.00921834
16728389	CTTN	0.8562	2.72269	3.64115e-05	0.00115539
17107907	NSDHL	0.855375	4.44019	8.01754e-05	0.00178086
16885526	IMP4	0.854575	5.05687	3.88998e-05	0.00120758
17079971	SLC25A32	0.85395	6,057	3.76905e-06	0.00033258
16898175	CCT4	0.853625	7.40203	7.83089e-05	0.00178086
16970853	CCRN4L	0.853425	4.23137	0.000252446	0.00363516
16992488	BNIP1	0.853	4.04606	0.000377056	0.00474353
16974779	GPR125	0.852025	2,9974	0.000905629	0.00828637
16995890	HMGCS1	0.850125	5.29705	7.29683e-06	0.000481828
16918296	PLAGL2	0.848	5.26947	1.38173e-05	0.000666697
17088185	PRPF4	0.8453	5.92906	0.000158023	0.00267518
17005858	HIST1H2AI	0.845	7.86026	0.00752049	0.0347887
16823229	PKMYT1	0.8445	2,8159	0.000140686	0.00247266
17105347	CSTF2	0.844325	4.54389	0.00021931	0.00333574
17015297	LYRM4	0.8435	2.89309	0.000768988	0.00754522
16835483	ATP5G1	0.84345	3.28576	0.0059977	0.0298564
16884335	BCL2L11	0.8431	5.6147	0.00106758	0.00921209
16790659	PSMB5	0.843025	5.64142	0.000245856	0.00360423
16942991	ARL13B	0.84275	5.04138	0.000659198	0.00685428
17122658	LINC00152	0.841525	6.69761	0.000126829	0.00232423
16849148	RNF157	0.841475	4.85122	0.000727199	0.007285
16996246	RNF138P1	0.84145	2.03433	0.000128468	0.00234427
17071265	POP1	0.84085	3.65151	0.00157338	0.0120995
16946464	ATP1B3	0.8404	6.11736	1.91614e-05	0.000809365
16677425	CENPF	0.840225	5.85232	0.00742351	0.034526
16970863	NAA15	0.837775	6.17012	5.0029e-07	0.000137133
16875776	ISOC2	0.837725	4.52321	0.000136467	0.00242497
17054460	PSMG3	0.836225	4.33972	0.00125795	0.010388
16726925	SSSCA1	0.835875	4.93727	0.00314628	0.0191829
16809093	GABPB1	0.835525	5.81781	6.43955e-06	0.000446025
16899801	POLR1A	0.834725	5.04564	0.000359828	0.00460344
17019549	MRPL14	0.833725	4.21677	0.00176665	0.0130473
16673557	C1orf112	0.83335	4.45022	0.00721339	0.0338297
16765884	RP11-603J24.17	0.83255	5.14789	2.11882e-05	0.000854546
16708910	SFR1	0.832225	4.1201	3.13e-05	0.00105284
16829885	PSMB6	0.831475	6.12983	0.00110429	0.00943407
16863041	BCL3	0.831325	5.12086	0.00101586	0.00891586
16875710	HSPBP1	0.830875	3.95749	0.000310728	0.00419174
16738205	NUP160	0.8308	6.34417	0.000319921	0.00427545
16948909	EIF4G1	0.8307	5.12334	3.55748e-05	0.00114311
16743111	CTSC	0.830225	7.33188	1.87162e-05	0.000806536
16998309	ELL2	0.8295	6.40892	2.66897e-05	0.000949845
16856699	DOT1L	0.828225	5,3326	6.51076e-05	0.00161927
16891774	CCL20	0.8273	3.53502	0.00488038	0.0259702
17122506	LINC00152	0.826025	7.09272	0.000637849	0.00670261
16941687	SNORD19	0.826	3.24215	0.000499775	0.00569284
16889629	SNORD11B	0.8259	3.84907	0.00362897	0.0212027
17073078	DENND3	0.82365	3.81841	0.000177611	0.00289403
16859675	CCDC124	0.82325	4.72846	0.000389187	0.00481179
16802106	PTPLAD1	0.823025	6.72053	2.4359e-06	0.000265377
16916546	SNRPB	0.822875	5.51218	0.000247314	0.00360423
16887635	HAT1	0.8228	5.68588	0.000116686	0.00219454
16968447	AGPAT9	0.82115	3.24966	6.99708e-05	0.00167242
16855820	RTTN	0.82035	5.9767	0.000125702	0.00231927
16982011	CASP3	0.8203	6,7101	0.000522138	0.00589707
16838879	MRPL12	0.819425	5.26231	0.00186558	0.0134835
16894424	NOL10	0.818625	6.89459	0.00010381	0.00206212
16819269	NUP93	0.817975	5.80694	8.18963e-05	0.00179555
16739636	SNORD29	0.8179	5.57667	0.000125516	0.00231927
16890915	RQCD1	0.817525	6.21309	7.21995e-07	0.000163184
17124806	LINC-PINT	0.8175	5,6099	0.000266977	0.00376309
16786104	DCAF4	0.817475	2.95017	5.26851e-05	0.00141601
17112769	GLA	0.817	5.0808	0.000149132	0.00256908
17065313	AGPAT5	0.8159	5.89425	5.16182e-05	0.00140591
16743779	DCUN1D5	0.81535	4.52222	8.07633e-05	0.00178618
16935396	RANGAP1	0.81525	5.22922	0.000811517	0.00777307
16857047	MRPL54	0.81495	3.74912	0.0013952	0.011192
17021837	NDUFAF4	0.8147	3.0954	5.28337e-06	0.000400349
17080171	NUDCD1	0.814575	5.44109	0.000237191	0.00352043
16729557	DDIAS	0.81455	2.37128	0.00344889	0.0203982
16966897	SRD5A3	0.814325	3.64046	0.000101704	0.00203555
17122508	MIR4435-1HG	0.81425	6.84271	0.00140118	0.011226
16889602	NOP58	0.813775	8.38951	3.10007e-06	0.000281255
16867541	DUS3L	0.813675	5.14754	0.00182798	0.0133427
16739132	FADS1	0.813525	3.86633	2.37032e-05	0.000889959
16809687	NEDD4	0.813125	3.49806	0.000926814	0.00840264
17014309	ACAT2	0.81265	5.42831	0.000871388	0.00810548
16769463	SLC41A2	0.8121	5.33639	2.56817e-05	0.000929375
16872567	EXOSC5	0.81205	5.43019	0.00132444	0.0107719
17117565	RP11-161H23.5	0.811875	6.49428	0.000985309	0.00874224
16665674	AK4	0.809175	3.39284	1.35128e-05	0.000659412
17039184	IER3	0.808075	5,4378	0.000288937	0.00397265
16869624	DDX39A	0.80795	6.60435	0.000516479	0.00584179
16825097	NDUFAB1	0.806875	5.70071	0.00318385	0.0193296
17122662	LINC00152	0.805675	6.75558	0.000620669	0.00659742
16870387	LSM4	0.8051	6.00228	0.000437496	0.0051947
17096054	FANCC	0.805075	3.3903	0.00245231	0.0162599
17000465	ETF1	0.804825	6.45787	1.45767e-05	0.000690411
16883624	IL1R2	0.80265	2,6197	0.0023787	0.0158864
17051236	CALU	0.8022	5.52463	0.000333001	0.00438656
16755928	PARPBP	0.80195	3.22362	0.00418785	0.0234333
16738119	MTCH2	0.7994	7.06663	0.000650683	0.00679315
16840262	NUP88	0.799275	5.97446	0.000271398	0.00380459
16770309	NAA25	0.798825	5.98006	4.14106e-06	0.000344189
17085672	FXN	0.7987	4.42531	7.73691e-05	0.00177673
16773583	POMP	0.7986	7.21562	0.000158974	0.00268423
16989636	KIF20A	0.798375	4.46886	0.0107016	0.0446032
16704125	BMS1	0.798375	6.48742	2.29731e-05	0.000873044
17095959	NINJ1	0.797975	4.52424	5.73256e-05	0.00148896
16840293	DHX33	0.797775	5.28514	0.000586824	0.00635681
16740282	CDCA5	0.79555	3.36731	0.000190779	0.00304939
17019280	MEA1	0.794925	6.12438	0.000564314	0.00619783
17057035	PSMA2	0.79415	6.06435	0.000331543	0.0043763
16673983	DARS2	0.79415	4.95139	9.51574e-05	0.00195833
16703642	MAP3K8	0.79365	4.39577	0.000667475	0.0069014
16707503	EXOC6	0.792975	4,7473	8.746e-05	0.00184713
16686324	EIF2B3	0.792625	4.84693	8.52757e-05	0.0018219
16874633	C19orf48	0.79195	3.88338	0.00728482	0.0340531
16785058	HIF1A	0.7908	8.54686	5.89849e-08	3.99949e-05
16901830	ANAPC1	0.790275	6.18947	4.10814e-05	0.00125143
16815756	PMM2	0.790075	5.66491	4.23049e-06	0.000349368
16889954	SNORD51	0.78975	6.18107	0.000159771	0.00268712
16696177	SLC19A2	0.788625	4.51451	0.00263421	0.0169357
17019698	RCAN2	0.788275	3.9445	0.00307291	0.0188876
16813871	CHSY1	0.787675	5.79888	8.72096e-07	0.000187254
16858122	MRPL4	0.787575	4.43081	0.00162742	0.0123402
16938296	SGOL1-AS1	0.78725	3.39623	0.0053126	0.0276341
16839177	METRNL	0.786725	3.11429	0.00328484	0.0197289
16997519	ARSB	0.78645	3.02217	7.7779e-05	0.00178086
16777502	CENPJ	0.786075	3.51695	0.000884666	0.00818826
16945051	PLXNA1	0.785925	2.80539	0.0024462	0.0162362
16662945	MFSD2A	0.785675	2.31022	0.00144881	0.0115216
16915712	SLCO4A1	0.785425	2.70435	0.00827302	0.0372272
16950895	RPL32	0.784525	3,9425	0.000595082	0.00641168
16819244	MT1CP	0.784325	5.83748	0.0085914	0.0383608
16775823	GPR180	0.78415	4.75082	0.00142682	0.0113748
16881485	CCT7	0.78335	6.77609	0.000114239	0.00217391
16912520	POFUT1	0.783325	4,2799	0.000457301	0.00538291
16931590	PIM3	0.781425	4.40753	2.74536e-05	0.000968999
16877473	GEN1	0.78125	5.85624	0.00195971	0.0139486
17015771	MCUR1	0.78095	4.4594	0.00034474	0.00448615
16928098	MIF	0.7809	6.97474	0.00138474	0.0111219
16768579	CEP83	0.7802	4.12113	0.000479293	0.00557287
16839352	MYO1C	0.77995	5.01419	0.00133033	0.0108083
17023379	SOGA3	0.779525	3.10008	0.00315101	0.0191936
16895673	SLC5A6	0.779425	3.20285	0.00701782	0.0332443
16735205	MRPL17	0.77715	3.75453	0.00109309	0.00937569
16688999	MCOLN2	0.77695	4.90203	0.00788774	0.0360091
17117575	RP11-290L1.4	0.776775	2.42634	0.00222584	0.0151607
17074571	PINX1	0.776475	3.95053	0.000442395	0.00524321
16868576	DNMT1	0.7755	7.52633	0.000299752	0.00409215
16944344	ARHGAP31	0.775	3.54939	0.000179298	0.00290552
16798801	ARHGAP11B	0.774275	6.6957	0.0034501	0.0203982
17089606	SLC27A4	0.7742	4.31153	0.00212083	0.0146906
16992446	RPL26L1	0.773975	3.83572	2.18835e-05	0.000860633
17117871	HMGA1	0.7732	5,6427	0.000856764	0.00801575
16769924	MMAB	0.772625	3.71425	0.000695975	0.00708794
17067410	FZD3	0.772275	3.9221	0.000491127	0.00562644
16998810	STARD4	0.771925	5,7644	0.000119059	0.00223591
16694728	MRPL24	0.771875	4.83572	0.00120982	0.0100816
16959187	MRPL3	0.7714	6.49339	3.98248e-06	0.000335335
16819490	CCL17	0.77135	2.61435	0.00604157	0.03004
16847260	PTRH2	0.771	4.11718	0.00324479	0.0195522
16666268	RABGGTB	0.769075	6.52296	4.24261e-07	0.000130609
17123316	MAT2A	0.7688	7.41391	0.000523534	0.00589707
16861907	MRPS12	0.768325	2.88545	0.0123175	0.0490466
16799517	KNSTRN	0.768025	3.95947	0.00779942	0.0357198
16882258	MAT2A	0.7678	7.12475	7.99291e-05	0.00178086
16843241	MYO1D	0.767325	3.30942	0.000240687	0.00354945
16774082	EXOSC8	0.766875	4.72848	0.000274663	0.00383784
16882968	ITPRIPL1	0.766275	3.44101	0.00203474	0.0142543
16688386	DEPDC1	0.765825	2.54363	0.00018396	0.0029736
17005001	CD83	0.76565	5.86074	0.000480642	0.00558166
16877007	KLF11	0.765425	5.05834	0.011355	0.0464351
16870131	HAUS8	0.7648	3.30167	0.00621582	0.0305293
17089898	NUP188	0.76435	6.64078	2.99787e-06	0.000275868
16897797	PNPT1	0.7631	6.55276	1.82885e-05	0.000801396
16671914	LMNA	0.762175	3.9525	0.000599744	0.00643876
16973602	LETM1	0.760175	4.58127	0.000151602	0.00259031
16881464	SMYD5	0.76	3.41514	0.000162882	0.00272167
16969300	NFKB1	0.75995	7.20354	1.03783e-06	0.000193773
17036592	NCR3	0.759625	4.94968	0.00303804	0.0187179
16670081	CHD1L	0.75935	5.60649	2.49985e-05	0.000913023
17000180	IL9	0.75895	1.85442	0.00683885	0.0327041
16679923	LOC101928706	0.758675	2.49227	0.0058999	0.0295178
16940065	LARS2	0.7583	4.85743	0.00357385	0.0209567
16708815	PDCD11	0.7574	6.07816	0.000455835	0.00537285
16716846	ALDH18A1	0.757175	6.35657	0.000489245	0.00562306
16923491	PWP2	0.75685	4.34326	0.00270176	0.0172567
16715361	P4HA1	0.75655	5.54228	0.000333001	0.00438656
16828705	MPHOSPH6	0.755875	5.64322	0.00208857	0.0145759
17045555	BLVRA	0.75425	4.76725	0.000130706	0.00236501
16869372	FARSA	0.75375	6.4491	0.000618906	0.00658473
16957795	CD80	0.75345	4.63058	0.0013975	0.0112035
17122474	LINC00152	0.752475	4.4468	0.00326157	0.0196258
16810970	SNORD18C	0.75015	5.62361	0.00444075	0.0243922
17017231	NCR3	0.7501	4.9541	0.00392248	0.0223727
17026767	NCR3	0.7501	4.9541	0.00392248	0.0223727
17029087	NCR3	0.7501	4.9541	0.00392248	0.0223727
17031872	NCR3	0.7501	4.9541	0.00392248	0.0223727
17034344	NCR3	0.7501	4.9541	0.00392248	0.0223727
17039385	NCR3	0.7501	4.9541	0.00392248	0.0223727
17041868	NCR3	0.7501	4.9541	0.00392248	0.0223727
16657680	B3GALT6	0.749275	4.08903	3.9536e-06	0.000335094
16879883	MSH2	0.74885	5.89783	0.00170871	0.012743
17062945	LINC-PINT	0.748425	6.63503	0.00203728	0.0142556
16858823	NACC1	0.7476	5.97867	0.000186968	0.00301088
17052353	AGK	0.747525	5.63637	1.95948e-06	0.000251507
16752389	RPS26	0.74745	4.23831	1.49836e-05	0.000696132
16954354	IFRD2	0.744775	3.06594	0.00164647	0.0124553
17103353	RBM3	0.744075	5.07067	3.02161e-06	0.000276081
16754394	RP11-290L1.3	0.7433	5.04131	0.00313585	0.0191404
16816627	LOC81691	0.7429	2.69525	0.00263786	0.0169357
17122646	LINC00152	0.742075	2.87761	0.00277862	0.0175906
16983254	ANKRD33B	0.741675	2.19691	0.000195067	0.0030987
16841941	SREBF1	0.740525	3.25886	5.0092e-05	0.00138188
16743483	MTMR2	0.7404	4.99079	3.52712e-07	0.000122596
16682425	RCC2	0.7403	8.27397	5.54303e-05	0.00146034
16803018	ARID3B	0.739875	5.1416	0.00167233	0.012604
17055039	KDELR2	0.73955	4.92466	9.10778e-05	0.00190171
17077659	GGH	0.7392	2.67781	0.00388781	0.0222905
16807763	EHD4	0.738875	5.79906	0.00719501	0.0337558
16956088	FRMD4B	0.737875	3.7393	0.000711891	0.00719763
17106574	SLC25A5	0.732625	6.31717	0.00124139	0.0102848
17115394	HCFC1	0.7321	7.40214	3.38035e-05	0.00110812
17056358	GGCT	0.731925	5.23405	0.000646529	0.00675526
16858788	RAD23A	0.731075	6.16989	0.000186026	0.00299991
16970404	FGF2	0.730575	2.1843	0.00867939	0.0387043
16797213	CDCA4	0.730325	5.03977	0.000106586	0.00209003
17016383	HIST1H4D	0.73025	6.51127	0.00692702	0.0329911
17014324	MRPL18	0.72885	5.21103	0.000236307	0.00351135
16738869	PRPF19	0.728725	6,4461	6.34569e-05	0.0015936
16812344	BCL2A1	0.7279	5.19612	0.00800779	0.0363201
16687385	RP4-784A16.3	0.727825	2.25125	0.00406639	0.0229782
16822478	JMJD8	0.727375	4.92265	0.00201334	0.0141858
17122498	LOC101927260	0.72715	2.78285	0.0043322	0.0239741
16705241	ADO	0.7269	4.66505	2.64403e-06	0.000265974
17101447	HCCS	0.726825	5.21597	0.000636901	0.00670261
16814356	FAM195A	0.726825	2.86583	0.000335512	0.00441061
16718922	PRDX3	0.725375	7.37385	7.99982e-05	0.00178086
16923397	RRP1	0.72525	5.08105	0.00026291	0.00371599
17028028	C6orf48	0.72515	5.9249	0.00500532	0.0264493
17092268	GLDC	0.7248	3.00429	0.00210821	0.0146416
16883426	EIF5B	0.724725	6.89244	3.02898e-05	0.00103047
16817271	IL21R	0.724275	5.91592	0.000491762	0.00562644
17113340	GNG5P2	0.723825	7,2432	0.000870742	0.00810533
16837754	MRPS7	0.72255	6.06605	0.000919533	0.00835426
17071208	LAPTM4B	0.72245	4.93109	0.000253262	0.00364118
16731169	DLAT	0.7216	5.41423	0.00126831	0.010434
16929719	KCTD17	0.721525	3.45648	0.00251243	0.0164109
16727224	BANF1	0.720125	4.63819	0.000665228	0.00689218
16958403	HEG1	0.719525	6.31367	0.000680025	0.00696958
16978995	ELOVL6	0.719125	3.93169	0.000352098	0.00454075
17123494	RNPS1	0.718825	7.23214	2.10465e-05	0.000854546
16952639	HIGD1A	0.71875	6.90164	4.40906e-06	0.000361796
16774669	NUDT15	0.7187	3,2286	0.00272284	0.0173566
17009862	PRIM2	0.71795	4.76537	0.00110017	0.00941756
16900450	STARD7	0.7173	7.51572	2.59062e-05	0.00093397
17062639	RBM28	0.71685	4.44638	6.78228e-05	0.00165039
16852666	SEC11C	0.716325	6.24961	0.00176725	0.0130473
17110404	SLC9A7	0.715275	5.81353	0.00573818	0.0290814
16882834	MAL	0.7149	8.50778	5.93473e-05	0.00152454
17093260	NOL6	0.71435	4.46162	0.00429302	0.0238187
16934227	RTCB	0.713775	6.21948	5.89719e-07	0.000143346
16948989	POLR2H	0.7128	3.81795	0.0020323	0.0142449
16933931	PES1	0.712475	3.74707	9.83867e-05	0.00199192
17007109	CYP21A1P	0.712425	2.53914	0.00343498	0.0203649
17120248	LOC100288175	0.7118	3.177	0.0113098	0.0463289
17064724	PAXIP1	0.7116	5.39942	0.000363333	0.00463258
16825081	EARS2	0.711375	3.04143	0.00253926	0.0165218
16736422	SAAL1	0.709575	3.3279	3.15382e-05	0.00105809
16902250	AC012363.4	0.709325	3.63502	0.00781839	0.0357813
16984032	SKP2	0.708825	5.27432	0.0065086	0.0314188
16745186	HYOU1	0.708775	6.11291	0.00122287	0.0101547
16993027	PRELID1	0.707925	3.71777	0.00350321	0.020627
16852789	PHLPP1	0.707925	5.18336	0.00110228	0.00942318
16851026	IMPA2	0.707725	2.96373	0.0110159	0.0454572
16820289	NUTF2	0.707525	2.61922	0.00072352	0.00727076
17004836	SMIM13	0.70725	4.38619	0.000399411	0.00491777
16962185	ALG3	0.706775	3.9252	7.90891e-05	0.00178086
16888412	NUP35	0.706475	3.47687	1.2124e-05	0.000613772
16988801	SLC12A2	0.7053	5.80945	9.63427e-06	0.000534992
17123496	RNPS1	0.704775	6.95027	5.31922e-05	0.00142173
17015277	RPP40	0.7041	2.35732	0.000113334	0.00216156
16692701	OTUD7B	0.703925	4.26043	0.000199637	0.00313267
16785086	SNAPC1	0.70365	4.31014	0.000384085	0.00477452
16995140	RAD1	0.7034	4.42607	0.00114943	0.0096959
16838787	C17orf89	0.702925	5.57741	0.000431388	0.00515844
16846416	PHB	0.70275	3.16683	0.00285241	0.0179256
16864234	BCL2L12	0.7017	3.33785	0.00446604	0.0244626
16834486	PSME3	0.700975	6.90457	2.76364e-05	0.000970137
17122510	LINC00152	0.7007	6.84045	0.00194335	0.0138789
16771216	RPLP0	0.700575	5.16282	0.000424504	0.00510157
16772625	POLE	0.699675	4.89408	0.000452135	0.00533412
16872267	FBL	0.698575	7.33165	0.00106502	0.0092023
16723507	NAT10	0.6979	6.54473	1.50217e-05	0.000696132
16661117	CEP85	0.6977	4.30612	0.00183573	0.0133664
17101856	NHS	0.6965	2.86943	0.00233299	0.0156704
16888047	AGPS	0.696375	6.48395	1.44681e-05	0.00068889
17068956	MRPL15	0.696275	5,5294	0.00789288	0.0360198
16843680	MYO19	0.695575	5.35553	0.00150622	0.0118537
17070082	GDAP1	0.69535	4.08914	0.00343425	0.0203649
16917468	RRBP1	0.69505	4.31546	0.0032471	0.019557
16815815	NUBP1	0.695025	5.22814	0.000175959	0.00287875
16833139	PSMD11	0.694925	6.59928	4.97066e-06	0.000388103
16917317	ESF1	0.694825	6.00623	2.85928e-05	0.000992886
16889218	SPATS2L	0.694425	4.97079	0.000379087	0.00474614
17076867	PRKDC	0.69245	7.50992	0.000132195	0.00238525
17073146	PTP4A3	0.69245	4.65561	0.00235841	0.0157836
17070381	LRRCC1	0.6924	2.96602	0.00464626	0.0251397
17101027	PITPNB	0.69195	6.15268	0.00057894	0.00632477
16696490	CENPL	0.69145	4.17903	0.00371237	0.0215531
16854046	CEP76	0.691075	3.50316	0.0054414	0.0280631
16956244	RYBP	0.6908	6.72786	0.000100768	0.00202211
16878406	MRPL33	0.690325	2.93411	0.000999163	0.00881659
16717359	GOT1	0.69025	5.33558	7.86817e-05	0.00178086
16909958	PER2	0.68985	3.59872	0.00620875	0.0305179
16825104	PALB2	0.6895	4.90566	6.05935e-05	0.00154384
16860531	PDCD5	0.689475	4.97867	0.000130384	0.00236249
16845742	EFTUD2	0.689275	7.32083	7.3725e-05	0.00172065
16808876	CEP152	0.6885	4.6998	0.0103403	0.0435769
16698984	NEK2	0.688125	2.59024	0.00732565	0.0342067
17073565	CYC1	0.687525	5.57921	0.00321173	0.0194455
16888912	MYO1B	0.686825	2.04122	0.000899508	0.0082597
17121294	SORD	0.686775	3.17672	0.00173386	0.0128745
17090740	RPL7A	0.686525	4.38116	8.56981e-06	0.000506892
16664100	AKR1A1	0.6865	4.10691	0.00209331	0.0145852
16748502	DDX47	0.685875	5.89987	2.2537e-06	0.000255093
17093646	STOML2	0.684225	6.52086	0.0062984	0.0308057
16981606	HPGD	0.684025	3.21191	0.0055435	0.0284956
17051965	NUP205	0.683625	6,415	0.00137139	0.0110423
16989146	HSPA4	0.683375	6.41653	8.19883e-05	0.00179555
16972155	MSMO1	0.6825	5.41788	0.000104813	0.00207004
16773700	B3GALTL	0.682275	3.10297	3.994e-05	0.00122734
16729298	ACER3	0.6819	2.55496	0.00025254	0.00363516
17057983	CHCHD2	0.681625	5.86573	0.000262702	0.00371599
16787208	GPR65	0.6812	4,7985	0.00175672	0.0130068
16918976	DSN1	0.680725	4.862	0.00100489	0.00885595
16819952	CBFB	0.680125	8.20248	2.7181e-05	0.000964664
16725806	INCENP	0.679825	5.14034	0.0057638	0.0291425
16820737	DDX19A	0.679775	5.04414	0.0070721	0.0333931
16823719	FAM86A	0.679625	4.72396	0.00607631	0.0301661
16665656	RAVER2	0.679525	2.77439	0.00774824	0.035536
16668111	KIAA1324	0.679225	6,2717	0.00121882	0.0101304
16697018	RGS16	0.67875	4.06693	0.000555299	0.00613018
16792688	L2HGDH	0.678725	2.62129	0.000254409	0.00364172
16784642	PSMA3	0.677275	6.04217	5.97868e-06	0.000429406
16743340	SNORD6	0.67725	5.62875	0.00263714	0.0169357
16749459	PPFIBP1	0.67715	2.4021	0.000432355	0.00515844
17070013	RDH10	0.676675	5.66397	0.000314154	0.00421588
16835556	ABI3	0.6765	5.10464	0.00456459	0.0248283
16856946	NFIC	0.676475	5.26262	1.65592e-06	0.000237036
16858321	CARM1	0.67615	5.91003	0.000191451	0.00305634
17026762	LTB	0.67445	8.83114	0.0064559	0.0312158
17029082	LTB	0.67445	8.83114	0.0064559	0.0312158
17031867	LTB	0.67445	8.83114	0.0064559	0.0312158
17034339	LTB	0.67445	8.83114	0.0064559	0.0312158
17036587	LTB	0.67445	8.83114	0.0064559	0.0312158
17039380	LTB	0.67445	8.83114	0.0064559	0.0312158
17041863	LTB	0.67445	8.83114	0.0064559	0.0312158
16834243	CNP	0.6744	5.70845	0.00142223	0.0113593
17007620	HMGA1	0.674125	5.65158	0.00309101	0.0189356
16929677	CSF2RB	0.674125	3.39682	0.00590522	0.029533
17017398	RNU6-850P	0.673825	2.33361	0.00342289	0.0203449
16674767	DHX9	0.672675	8.10681	1.0283e-05	0.000551982
17022248	BEND3	0.672675	2.92483	0.000219877	0.00333679
16978142	EIF4E	0.6723	3.6891	7.27038e-05	0.00170609
16947235	GMPS	0.6712	6.39013	4.59843e-05	0.00134031
16935767	MCAT	0.6706	3.55356	0.0082568	0.0371801
16822466	C16orf13	0.670425	4.38604	0.00160882	0.0122406
16858774	CALR	0.670275	10.1037	0.000579871	0.00632477
16834711	C17orf53	0.67025	3.184	0.00756833	0.0349598
16956621	MINA	0.6702	4.81347	0.00513939	0.0269808
16824690	ERI2	0.6693	2.29509	0.00326751	0.0196458
16826985	GOT2	0.6693	6.11323	0.00260156	0.0168215
16715409	DNAJC9	0.66915	4.61911	0.0102768	0.0434435
16903897	NR4A2	0.66905	3.28934	0.000457525	0.00538291
16897886	FANCL	0.668875	3,8298	0.000171555	0.00282265
16822809	MRPS34	0.668	5,9793	0.00302524	0.0186744
16688308	SERBP1	0.66765	7.96384	3.3872e-06	0.000303037
16889251	SGOL2	0.666925	3.73982	0.00950391	0.0413087
17002141	HAVCR2	0.666275	6.72735	0.0017069	0.012743
16863282	CD3EAP	0.66415	3.19677	0.00273622	0.017382
16686574	POMGNT1	0.66405	4.1563	0.000133682	0.00238918
17010941	PM20D2	0.6638	4.89011	0.00114192	0.00964677
16778355	LHFP	0.663725	2.43816	6.80243e-05	0.00165039
17044800	GARS	0.663725	6.459	2.1226e-05	0.000854546
16871613	POLR2I	0.663525	5.48073	0.00795991	0.0361592
16766001	CS	0.66345	5.88392	0.000361375	0.00461407
16826212	C16orf87	0.6634	5.4812	0.00192922	0.0138105
16685702	SNORA55	0.663325	5.52592	0.00958418	0.0415175
17067190	DPYSL2	0.6628	4.2634	0.0021768	0.0149806
16679546	DESI2	0.6627	5.16404	0.000105085	0.00207004
16920548	AURKA	0.662525	2.19658	0.00558258	0.0286193
16894539	E2F6	0.660875	3.27187	0.000111724	0.00214188
16700456	FAM89A	0.659125	2.39588	0.000911733	0.00830683
16848032	PSMD12	0.6587	6.89133	8.82677e-06	0.000510076
17023551	EPB41L2	0.6582	3.23865	0.000267924	0.00377231
16815108	C16orf59	0.658	2.0677	0.0078595	0.0358929
16883753	AC007278.2	0.65765	3.59276	0.00983536	0.0422786
17121958	CS	0.65635	7.37493	9.31692e-05	0.00192664
16715426	MRPS16	0.65615	5,2588	0.00218794	0.0150172
17062906	COPG2	0.656	3.58345	0.00155408	0.01202
17089982	DOLPP1	0.655325	4.52779	0.0016291	0.0123457
16755131	SOCS2	0.65525	2.34912	8.23932e-05	0.00179606
16949292	DNAJB11	0.655225	6.43695	0.00212265	0.0146908
16897056	LRPPRC	0.654625	7.33891	0.000116524	0.00219454
16784157	GNG2	0.6542	4.74994	0.000567511	0.00622233
16664947	MRPL37	0.653575	6.57346	0.000772643	0.00754904
16659171	MFN2	0.653225	5.54282	0.000911671	0.00830683
16836788	METTL2A	0.651975	5.62494	0.000354928	0.00455432
16820041	E2F4	0.651325	6.35639	0.000306836	0.00414358
16826871	C16orf80	0.650625	6.86845	0.000375831	0.0047376
17090357	EXOSC2	0.64975	5.71201	0.000900789	0.00826134
16669389	PHGDH	0.649225	2.83446	0.00212097	0.0146906
16832255	DHRS7B	0.649025	3.5768	0.007616	0.035117
16802854	CD276	0.6487	1.84223	0.00563271	0.0287907
17000485	HSPA9	0.648675	9.22625	0.000129863	0.00236249
16890490	ATIC	0.6486	6.73307	0.000441198	0.00523384
16846714	ANKRD40	0.648475	5.26766	2.4769e-05	0.000911711
16823083	PGP	0.64715	4.89509	0.00822584	0.0370666
16705493	KIAA1279	0.646875	4.42413	0.0117528	0.0475391
16845657	SLC25A39	0.64665	6.57664	0.0058685	0.0294293
16729712	EED	0.64625	6.83714	0.000404682	0.00495111
16743262	SLC36A4	0.645375	4.26027	0.000827924	0.00786272
17088164	SLC31A2	0.64495	3.65338	0.00310887	0.0190269
16755299	SNRPF	0.644725	3.93461	0.0108417	0.044998
16868053	ELAVL1	0.644375	6.82503	0.000791238	0.00764132
16935432	PHF5A	0.644375	4.46188	0.000242665	0.00356471
17098411	HSPA5	0.644175	8.90043	0.00173999	0.0129052
16695960	ILDR2	0.644	2.12747	0.00730896	0.0341412
16833934	PSMD3	0.6436	5.42771	0.00154762	0.0119964
16895848	PPM1G	0.643575	6.68819	0.000131217	0.00237092
16822919	RPS2	0.64325	5.52747	0.00194157	0.0138789
16804478	AEN	0.6432	3.37555	4.68726e-05	0.00135169
16855184	ACAA2	0.64275	6.16305	0.000229825	0.00344283
16690067	SASS6	0.6427	5.73121	0.00230018	0.0155067
16849970	ARHGDIA	0.6418	6.88377	0.000329098	0.00435423
16860709	GPI	0.641725	7.71471	0.00263878	0.0169357
17005589	HIST1H2AE	0.641375	5.72334	0.0104955	0.0440216
16694716	ISG20L2	0.641275	5.45962	0.000103541	0.00206169
16773473	RPL21	0.641075	3.82127	0.000558494	0.00614964
16829486	FAM57A	0.64095	3.55	0.00161388	0.012252
16909491	NCL	0.64065	8.63765	2.2075e-06	0.000255093
16957363	BTLA	0.64025	5.43541	0.000383721	0.00477452
17107753	HMGB3	0.63905	2.96688	0.0042597	0.0236848
16819181	OGFOD1	0.6389	6,6996	2.90299e-06	0.00027393
17119490	SNORA29	0.638875	5.06461	0.00633225	0.0309361
16935440	POLR3H	0.63875	5.29186	0.00278687	0.0176342
17111251	HSD17B10	0.638725	5.07298	0.00440898	0.0242635
16827255	KIAA0895L	0.6383	3.09228	0.000656244	0.0068346
16935490	NHP2L1	0.63805	4.31728	0.00024212	0.00356076
16710436	BCCIP	0.638025	5.07127	0.00366668	0.0213429
16720392	CD151	0.637625	3,8408	0.00294418	0.0182971
16744125	KDELC2	0.63745	4.92928	0.00811039	0.0366876
16794256	ERH	0.637425	5.85155	0.000623669	0.00661454
17068435	AP3M2	0.637375	6.10659	0.000468628	0.0054835
16889346	BZW1	0.637375	6.71096	5.23198e-05	0.00141601
17089027	ARPC5L	0.637	4.47141	0.00210177	0.0146205
16685144	PSMB2	0.6369	7.28589	0.000346251	0.00450127
16684812	RNF19B	0.6366	6.71097	0.000429092	0.00514232
16837205	NOL11	0.635925	7.5283	3.85779e-05	0.00120354
17011496	CEP57L1	0.63425	2.23377	0.00712486	0.0335611
17111219	SMC1A	0.633975	7.26207	0.0063716	0.0310873
16933445	PITPNB	0.63375	5.408	4.81103e-05	0.00136023
16933591	AP1B1	0.633725	5.92097	0.000199045	0.00312719
16847621	FTSJ3	0.633675	6.68217	0.00429906	0.0238321
16685935	HIVEP3	0.633475	3.51356	0.00308874	0.0189356
17120246	LOC100288175	0.633375	3.23395	0.00327673	0.0196894
17112996	MORF4L2	0.63335	5.961	0.000497327	0.00568002
16756228	C12orf45	0.632625	3.63685	0.00245914	0.0162801
16830543	SENP3-EIF4A1	0.6308	6.11557	0.000458368	0.00538792
16852905	SERPINB8	0.63075	3.9428	0.00213423	0.0147507
16708161	ENTPD7	0.6307	4,78	1.00632e-05	0.000551175
17071404	POLR2K	0.63065	5.3385	9.58563e-05	0.00196723
16663294	PPIH	0.63065	3.80672	0.000510064	0.00578956
16769362	NT5DC3	0.630475	2.36134	0.000494458	0.00565227
16978417	SLC39A8	0.63045	4.41364	0.000169159	0.00279753
17049461	POP7	0.6296	2,7406	0.00563387	0.0287907
17044414	NFE2L3	0.628925	5.33913	0.00225669	0.0152694
16982607	LOC100288152	0.628575	2.89785	0.00682263	0.0326508
16728889	MRPL48	0.6284	4.1291	3.96641e-05	0.0012254
16743285	SMCO4	0.62775	2.8561	0.000549952	0.00608157
16853828	PPP4R1	0.62765	5.43302	6.89308e-05	0.00166299
17077244	LYPLA1	0.627025	5.53404	1.66762e-05	0.000748569
17122496	LINC00152	0.626675	5.72875	0.00752686	0.0348057
17011683	GTF3C6	0.62565	2.80666	0.00212328	0.0146908
17057329	DDX56	0.623975	5,6591	0.00105693	0.00917084
16775910	IPO5	0.62395	2.94766	0.000424136	0.00510157
16665566	PGM1	0.62365	4.70975	0.000247281	0.00360423
17014091	SNX9	0.623325	7.0662	0.00423554	0.0236116
16714597	CCDC6	0.623225	7.51155	0.000103323	0.00206054
16786616	BATF	0.6225	5.40541	0.000705117	0.00716405
16800506	SORD	0.621925	3.1733	0.00160816	0.0122406
16837729	NUP85	0.620775	4.98878	0.00105711	0.00917084
16943467	NFKBIZ	0.6205	6.67087	0.0124104	0.0492859
16702147	RBM17	0.620275	6.23689	5.34405e-05	0.00142541
16767756	NAP1L1	0.620175	6,4673	0.000588207	0.00636261
17100482	NSMF	0.620175	4.22603	0.00224875	0.0152397
16974011	JAKMIP1	0.6198	4.26789	0.00735811	0.0342961
16706933	FAM35A	0.619225	5.27872	0.00948192	0.0412688
16757098	SH2B3	0.618925	4.38614	0.000284758	0.0039224
17113079	MORC4	0.6181	3.54165	0.00274838	0.0174335
16873848	LIG1	0.61805	5.7457	0.00820765	0.0370106
17011671	AMD1	0.617375	7.82301	0.00014704	0.0025393
17122500	LINC00152	0.61635	6.10777	0.00305265	0.0187821
16829758	EMC6	0.616325	4.44224	0.00381353	0.0220115
16864244	PRMT1	0.6154	3.66091	0.000976171	0.00867543
16969473	GSTCD	0.61515	3.2332	0.00170269	0.0127311
16689752	GCLM	0.614975	4.84642	0.000988993	0.00875382
16974121	AFAP1	0.6147	3.87825	0.000526678	0.00590448
16759500	NOC4L	0.61465	4.3589	0.00624812	0.0306063
16833263	LIG3	0.614475	3.94813	0.0019122	0.0137395
16741113	NUDT8	0.61405	2.81616	0.00615484	0.0303685
16836351	AKAP1	0.614025	3.6263	0.0040908	0.0230795
16874419	AKT1S1	0.613925	3.87343	0.00153312	0.0119359
16681749	MAD2L2	0.613725	3.39378	0.00167297	0.012604
16748751	STRAP	0.6137	6.62384	0.00116162	0.00977478
16819509	POLR2C	0.613275	5.89799	0.000931379	0.00842032
16790267	SUPT16H	0.613175	8.2954	6.92662e-06	0.000469661
16852573	NEDD4L	0.612525	2.64098	0.00252263	0.0164469
16801179	MAPK6	0.612175	4,2121	0.000270716	0.00379917
16931569	CRELD2	0.6119	3.65773	0.00350274	0.020627
16885118	RALB	0.611375	6.04942	0.000334627	0.00440347
17020012	IL17F	0.611325	2.49504	0.001005	0.00885595
16744667	BUD13	0.610875	4.79414	0.000811389	0.00777307
16862145	PSMC4	0.6108	6.9989	0.00296536	0.018411
16681827	DHRS3	0.610425	4.66544	0.00117709	0.00985989
17115118	HAUS7	0.610425	2.47725	0.00341413	0.0203254
16876881	CPSF3	0.6099	6.30354	0.000369624	0.00469136
16918522	PIGU	0.60945	4.55527	0.00125354	0.0103654
16841885	COPS3	0.609125	5.96102	0.000178681	0.00290284
16671992	SLC25A44	0.609075	4,8805	0.000273775	0.00382958
16742454	PAK1	0.609	4.50853	0.000249431	0.0036228
16741201	CHKA	0.608675	3.89181	0.00174684	0.0129485
16827764	AARS	0.608525	6.67916	0.00250636	0.0164109
16855065	IER3IP1	0.608375	5.04298	0.0119673	0.0481043
17045806	ADCY1	0.6077	2.32371	0.00264229	0.0169357
16722799	PRMT3	0.60745	4.96267	0.0123199	0.0490466
17105047	PGK1	0.607125	5.81074	0.000987444	0.00875382
16889054	CCDC150	0.606525	1.95088	0.00395039	0.0224593
16707291	RPP30	0.606325	5.31535	0.00419518	0.0234475
16697245	IVNS1ABP	0.605525	7.66477	7.72371e-05	0.00177673
16911754	SEC23B	0.6053	6.98818	0.000633273	0.00667631
17021911	COQ3	0.604525	2.35051	0.0120655	0.0483181
16692656	SF3B4	0.60435	6,5283	0.00147731	0.0116834
16926433	SUMO3	0.604225	4.45145	0.0011759	0.00985633
16734163	CHID1	0.60415	4.31061	0.00105629	0.00917084
17103282	FTSJ1	0.602225	5.46326	0.00151158	0.0118742
16850025	PYCR1	0.60155	2.87066	0.00132384	0.0107719
17042946	EIF3B	0.601025	6.34615	9.75689e-05	0.00198575
17109260	PIGA	0.60045	5.55361	0.00168758	0.012677
17083975	MTAP	0.6003	3.84979	0.00222708	0.0151607
16813900	SNRPA1	0.6	6.15954	0.00119596	0.00997257
16891555	SGPP2	0.599775	4.2027	0.000862056	0.0080554
16995938	C5orf34	0.59865	2.43892	0.00179458	0.0131811
17119976	RP11-312J18.5	0.598475	2.25882	9.84905e-05	0.00199192
17033297	MICB	0.597875	6.0856	0.00576366	0.0291425
16862996	PVR	0.59685	2.96238	0.00480478	0.0256953
16786060	LOC145474	0.596675	2.74587	0.00851973	0.0381319
16867680	KHSRP	0.595875	5.93575	0.000151467	0.00259031
16659036	FBXO6	0.5942	2.76867	0.00210128	0.0146205
17115428	IRAK1	0.59405	4.48377	0.00853926	0.0381568
16882658	RPIA	0.593625	5.84969	0.000269715	0.00379328
17051159	HILPDA	0.5936	3.3181	0.00178973	0.0131703
17063073	SLC35B4	0.5934	4.84994	0.000299852	0.00409215
16781536	PNP	0.5932	5.59571	0.00989687	0.0424708
17119456	GNB2L1	0.59175	4.55272	0.00943574	0.0411373
17122644	LINC00152	0.591675	3.96022	0.00394652	0.0224473
16822290	POLR3K	0.5915	5.00094	0.000894439	0.00823075
16723246	RCN1	0.591325	3.64454	0.000316407	0.00423729
16864141	RPL13A	0.5913	2.99075	0.00104653	0.00912206
16752368	IKZF4	0.590725	3.63633	0.00366461	0.0213429
17107028	PHF6	0.5905	5.46352	0.000179269	0.00290552
17016263	CMAHP	0.58985	7.133	0.000616969	0.00658473
17091397	PHPT1	0.589825	4.97671	0.000468298	0.0054835
16662031	EIF3I	0.5892	6.09718	0.00129404	0.0105782
16841483	ELAC2	0.589125	6.46453	0.000132609	0.00238918
16880669	LGALSL	0.58905	2.54429	0.00209127	0.0145789
16753800	NUP107	0.588675	6.04905	0.0010825	0.00932208
16891752	AGFG1	0.5886	6.81869	0.000523269	0.00589707
16858805	NFIX	0.588425	2.7522	0.000664502	0.00689218
16929509	HMGXB4	0.5881	5.90367	4.83571e-05	0.00136023
16744174	RDX	0.58765	4.82909	0.000167433	0.00277611
17064459	ABCF2	0.5874	5.07892	0.00616791	0.0303867
16667175	SNORA66	0.5873	3.51255	0.00925256	0.0405857
16944173	QTRTD1	0.5867	3.29166	0.000828201	0.00786272
16700034	LIN9	0.5861	2.96073	0.00520923	0.0272656
16850849	NDUFV2	0.585225	6.77572	0.0120354	0.048262
17012079	NUS1	0.585125	6.58089	0.00159484	0.012172
16683624	RUNX3	0.585025	7.28179	0.00169609	0.0127261
17014714	MLLT4	0.58465	5.78303	0.00108125	0.00931753
16977537	HPSE	0.58465	4.15695	0.00847914	0.0380086
16705531	SUPV3L1	0.584625	6.03693	0.000891682	0.00822301
16854904	PSTPIP2	0.584175	4.147	0.00555315	0.0285138
16992637	SFXN1	0.583975	4.62704	0.000368448	0.00469043
16694764	SH2D2A	0.583675	5.4857	0.000884898	0.00818826
16960271	HLTF	0.5836	5.49821	0.00124005	0.0102803
16685889	SCMH1	0.5823	5.2953	8.5989e-05	0.00183107
16862333	SNRPA	0.582125	7.02062	0.00451332	0.0246482
16728886	RP11-707G14.1	0.582025	3.71386	0.00702878	0.0332443
17124870	MGC4859	0.581325	5.83185	0.00029368	0.00402498
16812168	RP11-762H8.4	0.5812	2.15451	0.00525192	0.0274151
16868661	RAVER1	0.581175	5.00849	0.000385789	0.00478356
16697043	LOC647070	0.58075	4.26743	7.72897e-05	0.00177673
17033478	MSH5	0.579575	4.00718	0.00219129	0.0150237
16821021	PSMD7	0.578975	7.60426	0.000623819	0.00661454
16733045	EI24	0.578	3.73808	0.00416116	0.0233181
16940503	ATRIP	0.577675	3.3744	0.00019836	0.00312253
16840982	MYH10	0.576975	3.17429	0.000280025	0.0038791
16727164	CCDC85B	0.5767	2.80076	0.00689023	0.0328766
16912052	NXT1	0.5766	4.16748	0.00337609	0.0201362
16827299	FHOD1	0.576325	4.12944	7.92964e-05	0.00178086
16757255	PTPN11	0.5763	7.92206	3.67073e-05	0.00115804
16991447	MRPL22	0.57425	2.96165	0.00026173	0.00370942
16767717	KRR1	0.5736	7.00469	0.000176081	0.00287875
16709799	FAM45A	0.573375	2.87868	0.0050278	0.0265573
16796829	HSP90AA1	0.5733	6.05111	2.44705e-05	0.000905902
16713470	HNRNPF	0.573175	8.23343	0.00171397	0.0127629
16733920	RNH1	0.5729	4.82957	0.000921868	0.00836368
16732133	HMBS	0.57195	2.33561	0.00717388	0.0336935
16857913	HNRNPM	0.571675	8.87891	0.0015813	0.0121067
16768309	POC1B	0.571575	5.72099	4.58317e-05	0.00134031
16904278	DPP4	0.571525	8.61858	9.8168e-05	0.00199192
17092688	HAUS6	0.5713	6.2281	4.00126e-05	0.00122734
17022035	ASCC3	0.571075	6.73571	9.83102e-07	0.000189309
16989750	CTNNA1	0.571075	3.92881	0.000433763	0.00516466
16849321	SRSF2	0.57085	7.84483	0.000149354	0.00256908
16853996	AFG3L2	0.5705	6.4397	0.000225793	0.00339428
16658568	PARK7	0.570475	6.37923	0.000340656	0.00446054
16758650	GTF2H3	0.569325	5.36925	0.00018785	0.00301558
16899846	IMMT	0.568975	6.77356	0.000300856	0.00409342
16863551	SAE1	0.568625	3.33749	0.00315511	0.0192095
16756078	HSP90B1	0.5684	8.46089	8.97408e-05	0.00188144
16905175	OLA1	0.568	5.18459	0.000129794	0.00236249
17015889	NUP153	0.566725	8.44235	1.44999e-06	0.000225063
17016956	NRM	0.566425	2.68492	0.0118371	0.0477301
17026696	NRM	0.566425	2.68492	0.0118371	0.0477301
17028847	NRM	0.566425	2.68492	0.0118371	0.0477301
17031625	NRM	0.566425	2.68492	0.0118371	0.0477301
17034080	NRM	0.566425	2.68492	0.0118371	0.0477301
17036347	NRM	0.566425	2.68492	0.0118371	0.0477301
17039123	NRM	0.566425	2.68492	0.0118371	0.0477301
16883715	IL18R1	0.566375	5.01957	0.000595581	0.00641168
16814498	METRN	0.5653	2.43567	0.00298822	0.0185091
16682930	EIF4G3	0.565275	6.32609	8.11429e-06	0.000493096
16664156	MAST2	0.565225	2.93854	0.00797966	0.0362362
16845736	GJC1	0.5642	1.9358	0.00771049	0.0354133
16873826	PLA2G4C	0.563575	2.51706	0.00941033	0.0410821
16711866	SEPHS1	0.56355	6.28379	5.58452e-05	0.00146827
16684406	SNRNP40	0.5634	5.73004	0.000552407	0.00610348
16816408	COQ7	0.562475	5,1311	0.00151644	0.0118906
16676764	CD55	0.562175	6.49767	8.98151e-05	0.00188144
16667206	CCDC18	0.561625	5.2686	0.00329051	0.0197369
16727919	GSTP1	0.56145	4.78915	0.00993208	0.0425665
16847321	HEATR6	0.56125	5.58748	0.000194745	0.0030987
17107293	HTATSF1	0.560675	6.44371	0.000210853	0.00326416
16837689	ICT1	0.560575	6.14746	0.00543985	0.0280631
16854016	SPIRE1	0.560525	3.01608	0.000786994	0.00762222
16926570	SLC19A1	0.560175	2.39358	0.00378747	0.0218905
16712960	MTPAP	0.560075	6.53215	0.000221662	0.00335567
16745949	RP11-712L6.5	0.56	2.85839	0.00104	0.00909293
16838103	SNORD1A	0.55925	2.49786	0.00563304	0.0287907
16697995	PTPN7	0.5587	6.45528	0.00365423	0.0213097
17099309	DDX31	0.5584	4.54083	0.00393907	0.0224247
17101292	STS	0.55835	3.30374	0.00192628	0.0138105
17101517	PRPS2	0.558175	7.70584	0.000215334	0.00331042
16860644	CEBPG	0.55755	4.74976	0.00133987	0.0108563
16671707	MTX1	0.557325	3.88843	0.00110954	0.00947262
17108764	DHRSX-IT1	0.556925	2.78475	0.000322551	0.00428837
16909021	SERPINE2	0.556475	2.22665	0.00100782	0.00886264
17049573	SRRT	0.555775	5.70233	0.00359988	0.0210614
17097495	POLE3	0.555525	4,1278	0.000328011	0.00435197
16834700	G6PC3	0.55525	6.01878	0.00639611	0.0311417
17075883	INTS9	0.55525	4.52918	0.000930649	0.00842032
16950448	RAD18	0.55475	6.07071	3.3395e-05	0.00110033
17077826	MYBL1	0.5546	3.48437	0.0106734	0.0445095
16724973	C11orf31	0.554475	5.43033	0.00106732	0.00921209
16811739	COX5A	0.5544	7.78223	0.00137276	0.0110464
17088139	KIAA1958	0.5544	2.84347	0.000204743	0.00319335
17095686	AUH	0.5543	5.84313	6.96687e-06	0.000469917
16859270	RAB8A	0.554	7.28063	0.000736971	0.00735708
16855578	LMAN1	0.554	8.61069	0.000311077	0.00419206
16846993	SRSF1	0.5536	8.99939	2.51641e-05	0.000913207
16847949	CEP112	0.553575	3.20088	0.00509674	0.0268005
17005042	JARID2	0.553	7.44634	0.00246767	0.0162958
16808918	SHC4	0.5525	2.0822	0.00222078	0.0151377
16726336	PLCB3	0.5524	3.87202	0.00183659	0.0133664
16761393	MAGOHB	0.5522	3.1886	0.00285503	0.0179334
16822581	RPUSD1	0.5515	4.29479	0.0117501	0.0475391
16947418	GFM1	0.551225	4.93066	0.000547351	0.00607265
17100036	NOTCH1	0.550675	6.45967	0.00022869	0.00342982
16832695	ANKRD13B	0.55045	3.7114	0.006888	0.0328766
16763853	SENP1	0.5501	7.38166	0.000212733	0.00327933
16902603	POLR2D	0.54995	5.24206	0.000353646	0.00454975
16889938	EEF1B2	0.5493	6.27345	0.00319283	0.0193659
16928282	SNRPD3	0.54905	8.21595	0.000159678	0.00268712
16961475	EIF5A2	0.54865	3.9839	0.00366668	0.0213429
16679020	EDARADD	0.548325	2.83905	0.000741133	0.00737298
16672170	PRCC	0.5481	4.71983	8.38839e-05	0.00181268
16740797	MRPL11	0.54805	4.69519	0.00222995	0.0151607
16925194	GART	0.54785	5.28484	0.00394314	0.0224379
16789509	SIVA1	0.547175	3.19923	0.0113377	0.0464134
16815198	KCTD5	0.54695	6.84821	0.00216794	0.0149436
16884523	SLC20A1	0.546825	6.67335	0.0100699	0.0429858
16733070	STT3A	0.5468	7.62635	0.000840247	0.00789586
16948278	ACTL6A	0.5456	4.83598	0.00338104	0.0201564
16968378	ENOPH1	0.545375	5.35801	0.000581425	0.00632477
16809506	ARPP19	0.54515	7.20254	5.2981e-05	0.00141903
16683723	STMN1	0.545125	3.59402	0.0086444	0.0385749
16842587	POLDIP2	0.5447	6.72673	0.0010882	0.00935863
16761148	DDX12P	0.5445	5.74401	0.00879372	0.0390788
16730522	BIRC3	0.544325	8.28896	0.00090161	0.00826134
16913689	DHX35	0.544325	4.87101	0.00189438	0.0136622
16815652	ALG1	0.54405	4.72174	0.00239765	0.0159657
16915656	ADRM1	0.544	4.77591	0.00668183	0.0321082
16791059	PSME2	0.543975	6.21538	0.00668808	0.0321142
16780271	ABCC4	0.543575	3.87848	0.0016847	0.0126693
16702503	CDC123	0.54325	7.34646	0.000490523	0.00562644
17077760	ARMC1	0.543	5.52781	0.000840408	0.00789586
16730935	DDX10	0.54225	3.9645	0.000107561	0.00209638
17114051	AIFM1	0.541125	6.24069	0.00298979	0.0185091
16775778	MIR17HG	0.541075	2.40877	0.00104231	0.00909757
16843179	COPRS	0.54065	3.28707	0.0114644	0.0466654
16811500	NPTN	0.539575	6,4015	0.000430834	0.0051584
16672975	DUSP12	0.539	4.67283	0.00126422	0.0104137
16730180	PANX1	0.5388	4.28473	0.00115842	0.00975422
16783836	FANCM	0.537775	3.42776	0.0097902	0.0421548
16677037	DIEXF	0.537725	4.79422	0.000643613	0.00674232
16824046	CPPED1	0.5373	5.44607	0.00828519	0.0372689
17080614	MRPL13	0.537025	3.7107	0.000940513	0.00847317
17006288	ABCF1	0.536525	7.35496	5.26879e-05	0.00141601
17115868	IL3RA	0.536525	2.90034	0.00237596	0.0158763
17027471	ABCF1	0.5364	7.37773	8.00991e-05	0.00178086
17030316	ABCF1	0.5364	7.37773	8.00991e-05	0.00178086
17033021	ABCF1	0.5364	7.37773	8.00991e-05	0.00178086
17035141	ABCF1	0.5364	7.37773	8.00991e-05	0.00178086
17037800	ABCF1	0.5364	7.37773	8.00991e-05	0.00178086
17040514	ABCF1	0.5364	7.37773	8.00991e-05	0.00178086
16944738	PDIA5	0.5361	2,5948	0.000659199	0.00685428
16974873	DHX15	0.535725	7.5064	6.03826e-05	0.00154384
16996645	DIMT1	0.535725	4.89597	0.000709084	0.00718735
17101111	IL3RA	0.5352	3.25921	0.000837717	0.00788912
16847605	CCDC47	0.53495	8.08194	0.000381861	0.00476553
16902357	NIFK	0.534525	7.43222	0.00560478	0.0287103
16861704	PSMD8	0.533875	7.69624	0.000933527	0.00842791
17095307	C9orf64	0.53385	4.3786	0.000581503	0.00632477
16827687	NOB1	0.53385	7.27381	2.16643e-05	0.000860633
16816479	CCP110	0.533675	6.05051	0.00199885	0.0141267
16725984	SLC3A2	0.53305	6.5386	0.00612753	0.030292
16762921	FAM60A	0.5326	6.44443	1.1142e-05	0.000576439
16833698	PSMB3	0.532125	8.1693	0.00237502	0.0158763
16669830	RBM8A	0.532125	6.24483	1.09288e-05	0.000570023
16830589	MPDU1	0.53125	3.15895	0.00438423	0.0241893
17093122	NDUFB6	0.53095	4.19561	0.00702256	0.0332443
17055804	FAM126A	0.530925	4.7751	0.000869522	0.00809982
16954770	BAP1	0.530775	5.66562	0.000178488	0.00290284
16933009	IGLL1	0.530675	2.33275	0.00484558	0.0258491
16672583	PEA15	0.53015	6.58294	0.0021847	0.0150029
17111688	LAS1L	0.5298	6.05392	0.00281624	0.017759
16803540	PSMA4	0.529575	6.87168	0.000153179	0.00260688
16962921	ATP13A3	0.529475	6.29202	0.000432636	0.00515844
16688024	DOCK7	0.529	3.80492	0.000166814	0.00277152
17049965	PSMC2	0.528975	7.55906	0.000251052	0.00362997
16745242	DPAGT1	0.528225	3.55879	0.0123	0.0490286
16957568	NAA50	0.5279	7.9287	2.44256e-05	0.000905902
16982735	NDUFS6	0.5265	5.47945	0.00588345	0.0294699
16835272	KPNB1	0.525825	9.06362	0.000223213	0.0033702
17125042	NPM1P21	0.525425	5,7292	3.36199e-05	0.00110491
16787790	OTUB2	0.52535	4.07003	0.00487371	0.0259455
16847238	SKA2	0.52505	4.44263	0.00153275	0.0119359
16936933	SETMAR	0.5248	4.02151	0.000394233	0.00486485
16729128	SERPINH1	0.5247	3.04775	0.00300879	0.0186089
16771940	CDK2AP1	0.5245	4.72604	0.000856329	0.00801575
16889829	ICOS	0.524175	7.87567	0.002295	0.0154798
16660098	RP1-20B21.4	0.524175	4.04472	0.00928109	0.0406418
17031852	DDX39B	0.524075	5.05724	0.00293867	0.0182716
17034324	DDX39B	0.524075	5.05724	0.00293867	0.0182716
17039365	DDX39B	0.524075	5.05724	0.00293867	0.0182716
16755269	METAP2	0.524	5.51451	8.49707e-05	0.00182143
17084363	ANXA2P2	0.52375	7.51082	0.000876961	0.00813969
16859802	SSBP4	0.523525	4.88776	0.00975839	0.0420459
16941344	ALAS1	0.5235	5.49626	0.0049935	0.0264086
16938271	KAT2B	0.523475	7.50968	0.000121729	0.0022761
16924719	CCT8	0.523375	7.78052	0.00368662	0.0214423
16927174	DGCR8	0.5232	4.184	0.000827863	0.00786272
17122488	MIR4435-1HG	0.522975	6.91624	0.01159	0.0470725
17088957	LOC100129034	0.5225	4.00887	0.00582439	0.0292994
17119718	LOC100128361	0.5223	2.71383	0.00104046	0.00909293
16807459	RMDN3	0.5215	3.71077	0.00696149	0.0330818
16788417	RP11-638I2.8	0.521075	2.64857	0.00521057	0.0272656
16764564	LIMA1	0.520825	5.62129	7.47223e-05	0.00173138
16777384	SACS	0.520175	5.82744	0.000868705	0.00809807
16670114	BCL9	0.520025	4.89774	0.00735525	0.0342952
16859900	DDX49	0.519975	5.67267	0.00708828	0.0334309
16846954	MRPS23	0.519725	5.24994	0.000921731	0.00836368
17046181	LANCL2	0.519675	4.22077	0.00775963	0.0355756
16937930	LSM3	0.51925	4.09293	0.00116395	0.00978578
16941781	PRKCD	0.5191	4.28652	0.000297231	0.00406932
17021217	ME1	0.519	2.28111	0.00622055	0.0305409
16908782	DNPEP	0.5189	5.08405	0.00535175	0.0277786
16756475	PWP1	0.518775	6.56902	0.00014401	0.00250714
16898578	GFPT1	0.5186	6,5002	9.29079e-05	0.00192664
16988861	ISOC1	0.518225	6.28354	0.00420063	0.0234576
16884703	CBWD1	0.518125	6.72075	0.00189847	0.013679
17062679	IMPDH1	0.51725	4.6525	0.0119481	0.0480574
17093507	SIGMAR1	0.51695	6.29071	0.00794856	0.0361331
16903111	DARS	0.5168	6.43499	0.00164968	0.0124723
16733278	DCPS	0.516775	5.72025	0.00287424	0.0180277
17008088	COX6A1P2	0.51665	8.60875	0.00969803	0.0418418
16997574	HOMER1	0.51665	3.37337	0.00321476	0.0194455
17054006	NOM1	0.516575	4.59763	0.00605967	0.0300951
16911108	SMOX	0.51635	3.12118	0.0123953	0.0492411
17066561	POLR3D	0.516	4.45308	0.0125808	0.0496718
16968697	PKD2	0.515725	5.35748	0.00125017	0.0103442
16730308	ENDOD1	0.51545	4.0341	0.00317956	0.0193218
17008007	CDKN1A	0.5154	3.35976	0.000411306	0.00500364
16675844	IPO9	0.514775	6.47865	0.000527063	0.00590448
16887840	CDCA7	0.514275	5.43623	0.00950172	0.0413087
17051860	BPGM	0.514175	4.88204	0.000138682	0.00244465
16767751	PHLDA1	0.5141	3.64043	8.70261e-05	0.00184401
16938899	MLH1	0.51375	6.07522	0.00236815	0.0158406
16752639	LOC102724133	0.5136	2.57151	0.0103345	0.0435664
16699021	INTS7	0.513225	5.26597	0.00624211	0.0306001
17106546	PGRMC1	0.513075	6.11067	0.00262962	0.0169218
16711562	SFMBT2	0.512775	6.85631	6.82848e-06	0.000465457
16800680	SQRDL	0.51235	7.13978	0.00133142	0.0108083
16905355	ATP5G3	0.512125	5.49299	0.00179005	0.0131703
16858235	ILF3	0.5121	8.44511	0.0002777	0.00387187
16904365	IFIH1	0.51195	6.3442	0.00161309	0.012252
16673315	POGK	0.5119	4.20053	8.4444e-05	0.00181814
16793176	GCH1	0.5111	5.08842	0.00548928	0.0282647
16935553	NDUFA6	0.51105	5.80047	0.00812746	0.0367519
16753712	CAND1	0.510475	6.28668	0.000161292	0.00270211
16986249	HMGCR	0.5104	6.09952	0.000115695	0.00219135
17007661	SNRPC	0.51035	4.71273	0.00355036	0.020838
17015987	DEK	0.5097	7.41593	1.89692e-05	0.000806536
17114368	MOSPD1	0.50965	4.82565	0.000216963	0.0033157
17119656	SND1-IT1	0.5093	3.89613	0.0031855	0.0193306
16745525	HSPA8	0.509	9.6141	0.000206971	0.0032203
16747623	PTPN6	0.509	6.705	0.00988341	0.0424427
16927129	COMT	0.508475	3.63903	0.00142315	0.0113596
16809263	DMXL2	0.50795	3.82076	0.000200167	0.00313716
16750802	SPATS2	0.50775	3.59568	0.00766623	0.0352947
16932025	MICAL3	0.507675	3.52352	0.00443786	0.0243912
16900389	GPAT2	0.50715	3.20587	0.0101449	0.0431879
16866993	SGTA	0.506775	6.18185	0.00313858	0.019145
16689384	GBP4	0.50595	8.0038	0.000770575	0.00754904
16733230	FOXRED1	0.50505	2.96601	0.00707365	0.0333931
16740914	PC	0.5047	2.36429	0.000671249	0.0069237
16835386	SNX11	0.504075	5.06743	0.00113979	0.00964145
16898362	SERTAD2	0.503775	3.4891	0.00161286	0.012252
17067963	EIF4EBP1	0.5036	3.66286	0.00949734	0.0413087
16889209	C2orf47	0.503575	6.37112	0.00409351	0.0230795
16786432	LIN52	0.503575	4,7486	0.000403983	0.00495111
16737260	ABTB2	0.5034	2.5453	0.012192	0.0487187
16828514	KARS	0.503325	7.40682	0.000716397	0.00722675
16796094	ITPK1	0.503275	4.90325	4.56439e-05	0.00134031
16942187	RPP14	0.503075	4.57782	0.00807714	0.0365757
16812685	HOMER2	0.502825	3.60875	0.0013477	0.010906
16855329	MBD2	0.5027	8.27615	3.18911e-05	0.00106715
16681225	DNAJC11	0.502475	5.99579	0.00073725	0.00735708
17104363	EFNB1	0.502225	2.7363	0.0012828	0.0105063
16787409	PSMC1	0.501875	5,3705	0.00234209	0.015707
16864129	FLT3LG	0.50165	6.88469	0.00798781	0.0362476
16734097	SLC25A22	0.50155	3.44288	0.00311751	0.0190436
17061238	DNAJC2	0.501225	6.59816	0.000313339	0.00420933
16814083	SNRNP25	0.500975	2.32089	0.0113637	0.0464351
16700934	HEATR1	0.50095	7.13813	0.000189081	0.00302603
16949615	RN7SKP296	0.5009	3.02843	0.00411516	0.0231106
16839621	METTL16	0.50065	5.69003	0.000431645	0.00515844
17042735	HEATR2	0.500225	3.79948	0.00542478	0.0280292
16944665	DTX3L	0.499575	7.52163	0.000278406	0.00387752
17047965	DBF4	0.499475	5.10801	0.000138883	0.00244465
17125648	FIRRE	0.499425	2.32132	0.00591139	0.0295409
16660863	CLIC4	0.49915	4.40601	0.0112134	0.0460967
16783389	PSMA6	0.498675	5.66186	0.00210592	0.0146335
17104001	GNL3L	0.498175	5.19452	0.00158325	0.0121122
16911675	MGME1	0.49815	5.92331	0.00843246	0.0378389
16818339	ARMC5	0.49805	2.96599	0.00220404	0.0150715
17010246	KCNQ5	0.497775	2.45742	0.0117874	0.0476353
16933171	GUCD1	0.49685	3,8597	0.000749479	0.00740456
17123070	AP000354.4	0.496775	3.67051	0.000693031	0.00706354
16781516	APEX1	0.496275	6.99533	0.00128467	0.0105149
16792798	SAV1	0.495675	3.28516	0.00181913	0.0133158
16913198	ROMO1	0.4955	3.55413	0.00234802	0.0157222
16838017	GALR2	0.495425	2.56608	0.0102786	0.0434435
16908557	NHEJ1	0.495225	2.75716	0.00352253	0.0207029
16820787	SF3B3	0.49455	8.28246	0.000531507	0.0059412
16819497	COQ9	0.4942	6.00507	0.0032362	0.0195278
16843829	DDX52	0.49395	6.69347	2.98201e-06	0.000275868
16935069	DMC1	0.493325	3.93921	0.0104839	0.0439948
16868130	CD320	0.4933	3.62022	0.00743993	0.034565
17018530	SRPK1	0.49315	6.33163	0.000128321	0.00234427
16731084	SIK2	0.4931	5.46867	0.00023518	0.00349966
16799170	C15orf41	0.492825	4.24117	0.0029737	0.0184538
16928824	NF2	0.492775	5.78991	0.00113698	0.00962401
16769622	CRY1	0.492775	4.71613	0.00217589	0.0149806
16741501	DHCR7	0.492625	3.58505	0.00925052	0.0405857
16722252	FAR1	0.49245	6.66483	7.80475e-06	0.000492885
16968107	MRPL1	0.492275	4.26184	0.000235248	0.00349966
16958487	SNX4	0.492025	6.1964	0.00202127	0.0141926
16823255	HCFC1R1	0.491875	3.93657	0.0037983	0.0219432
16766260	ATP5B	0.49145	9.5322	0.00246783	0.0162958
16943653	LINC01215	0.491275	5.54184	0.00556361	0.0285334
16717469	CHUK	0.491075	5.44541	0.00169079	0.0126937
16748449	PTMA	0.490825	6.92734	0.0109831	0.0453802
16761116	PTMA	0.490825	6.92734	0.0109831	0.0453802
16988297	PTMA	0.490825	6.92734	0.0109831	0.0453802
16830947	RANGRF	0.489825	4.09832	0.00923186	0.0405642
16736554	SPTY2D1	0.489575	5.31739	0.00247524	0.0163029
17076063	GSR	0.488325	6.70508	0.000824201	0.00786272
16924207	HSPA13	0.487575	5.48348	9.89855e-05	0.00199879
17125290	CBWD1	0.487475	4.77949	0.00351386	0.0206743
16661956	KPNA6	0.487325	6,442	6.59254e-05	0.00163103
16905076	SLC25A12	0.487025	5.40062	0.000315541	0.00423009
16876310	SRSF10	0.48695	7.14195	0.000239846	0.00354758
16959628	DBR1	0.486675	5.9705	8.34215e-05	0.00180625
17006616	MICB	0.486675	5,7832	0.0110891	0.0456718
17026250	MICB	0.486675	5,7832	0.0110891	0.0456718
16691204	BCAS2	0.486	6.66812	0.00639206	0.0311338
16880414	REL	0.486	7.10387	0.00578886	0.0292134
16791849	SPTSSA	0.48585	5.13661	0.0008186	0.00782346
17095918	IPPK	0.485825	4,9847	9.67934e-05	0.00197625
16682631	EMC1	0.4854	5.16539	0.00868695	0.0387246
16930518	RBX1	0.484125	4.74839	0.00172877	0.0128442
16763713	HDAC7	0.483975	4.86663	0.00419082	0.0234333
16789756	C14orf80	0.483875	2.43725	0.00125868	0.010388
16690594	PSMA5	0.4837	6.15923	0.00262677	0.0169119
16823991	RSL1D1	0.483525	8.66729	0.000109612	0.00212459
16818733	HEATR3	0.4831	5.19324	0.00694407	0.0330478
16958124	PARP9	0.483	6.55961	0.00426514	0.0236946
16736049	PSMA1	0.482875	5.90443	0.000742302	0.0073734
16845126	STAT3	0.482175	8.40062	0.0003222	0.00428812
16943435	CEP97	0.482075	6.06959	0.000632791	0.00667631
16718553	DCLRE1A	0.481525	4.67492	0.0116114	0.0471447
17088084	DNAJC25	0.481225	3.61203	0.00105951	0.0091793
16956260	SHQ1	0.480325	5.29709	0.00060172	0.00644921
16991261	G3BP1	0.479925	6,6204	0.000311916	0.00419458
16847117	MTMR4	0.47975	6.47028	0.00202153	0.0141926
16767009	C12orf66	0.479725	3.55288	0.00392637	0.0223727
16715088	AIFM2	0.479375	2.94758	0.000382116	0.00476553
17122274	ANAPC1	0.47895	7.76512	0.000384319	0.00477452
17122648	LINC00152	0.478525	5.77306	0.00578883	0.0292134
16730061	KIAA1731	0.478225	5.99563	0.00166806	0.0125891
16755115	MRPL42	0.477625	5.52697	0.000189083	0.00302603
17004974	NOL7	0.4776	5.87892	0.000825755	0.00786272
16831621	RAI1	0.47685	3.40804	0.000512329	0.00579994
17123652	FAM86EP	0.4767	2.13874	0.00674415	0.0323353
17048686	ACN9	0.4765	2.89919	0.00556103	0.0285334
16828622	CMC2	0.476325	6.96087	0.00877028	0.0390064
16815023	MLST8	0.476225	5.90454	0.00908651	0.0401033
16728832	RELT	0.475925	2.93777	0.00431198	0.023893
16978334	H2AFZ	0.47555	6.05548	0.003215	0.0194455
16948871	PSMD2	0.475075	6.20264	0.00475633	0.0255103
16890005	FASTKD2	0.474825	4.83571	0.00114999	0.0096959
17057946	PSPH	0.47445	3.54692	0.0108289	0.0449883
17058484	BCL7B	0.47375	5.95585	0.00234531	0.0157163
16919769	NCOA5	0.4736	6.42798	0.00464441	0.0251397
16917504	SNX5	0.473575	5.72136	0.00912364	0.0402258
16691262	NRAS	0.473475	7.63025	0.00199637	0.0141237
17089593	COQ4	0.47345	4.78815	0.00605027	0.0300716
16920910	PSMA7	0.472975	6.65072	0.00309987	0.0189808
17026002	PSMB1	0.472275	7.45335	0.00156391	0.0120461
16958044	IQCB1	0.47155	4.71725	0.000196032	0.0031057
16861068	HAUS5	0.471325	3.92003	0.00233431	0.0156711
16866565	POLR2E	0.47105	7.59625	0.00581275	0.0292636
17098974	DOLK	0.470725	3.69641	0.000971208	0.00865288
17123206	EIF3J	0.470325	7.28844	0.000910988	0.00830683
16928046	SMARCB1	0.469475	5.97395	0.00271537	0.0173351
16994170	NSUN2	0.469025	6.93895	0.000239375	0.00354467
16982047	ACSL1	0.468725	5.23062	0.0119713	0.0481057
16836404	DYNLL2	0.4687	6.81695	0.00040543	0.00495555
17104082	APEX2	0.4683	3.87688	0.0113843	0.046486
16918664	EIF6	0.46825	4.82034	0.00286169	0.0179664
16996582	ERCC8	0.4678	3.90678	0.000839768	0.00789586
16884967	DBI	0.467275	4.63124	0.000653319	0.00680987
16992026	RARS	0.467125	7.46167	0.00463563	0.025135
16680935	C1orf174	0.4663	5.35686	0.00326795	0.0196458
16767136	LLPH	0.466225	3.88081	0.000539819	0.00601079
16909411	RNY4P19	0.46575	4.90035	0.00972775	0.041942
16738963	DDB1	0.465675	6.11144	0.00078935	0.00763453
17008769	RRP36	0.4653	6.57245	0.00284165	0.0178842
16912625	MAPRE1	0.4651	7.65259	0.000209555	0.00325039
16829629	SRR	0.464925	5.12467	0.00566865	0.0288913
16969344	CISD2	0.4649	5.9893	0.00396821	0.0225507
16921420	SAMD10	0.464525	3,9075	0.00838665	0.0376727
17104983	PBDC1	0.464275	6.05589	0.00391127	0.0223727
16858710	JUNB	0.4641	6.8906	0.00409911	0.0230797
16749126	GOLT1B	0.46395	5.57053	0.000303484	0.00411556
16847455	INTS2	0.463925	6.07481	0.00435694	0.0240689
16846661	MRPL27	0.46355	5.73406	0.00118736	0.00991364
17018615	ETV7	0.463025	2.31677	0.00751466	0.0347742
17118852	SNORA1	0.4627	5.53725	0.00382835	0.0220723
17118256	LOC100287704	0.462475	3.24341	0.0124201	0.0492938
17118301	LOC100287704	0.462475	3.24341	0.0124201	0.0492938
16711847	PHYH	0.462125	3.08288	0.00815313	0.0368292
17122492	LINC00152	0.46205	6.2387	0.00637429	0.0310873
16845528	LSM12	0.461825	4.72196	0.00308438	0.018922
16719233	OAT	0.4606	3.43585	0.00389691	0.0223327
16840155	PFN1	0.460375	9.13609	0.00141194	0.0113052
16892985	SCLY	0.4603	3.68993	0.00121146	0.0100887
16671579	ADAM15	0.45975	3,0744	0.00475386	0.0255077
16786966	SLIRP	0.459675	4.09137	0.00590909	0.0295409
17109396	RBBP7	0.45955	7.04755	0.00112164	0.00955694
16894452	PDIA6	0.4592	5.91181	0.00336378	0.0201
17064544	RHEB	0.458875	4.65377	0.00172641	0.012834
16878994	RASGRP3	0.4584	4.28386	0.00479582	0.0256658
16754917	C12orf29	0.45825	5.22372	0.00460417	0.0250065
16785540	GPHN	0.45805	5.60951	0.00276378	0.0175226
16737783	CKAP5	0.457775	6.71785	0.00423895	0.0236162
16760162	C12orf4	0.4573	5.72463	0.000124015	0.00230136
16749511	MRPS35	0.4573	6.33838	0.00942771	0.0411162
16775898	RAP2A	0.4571	5.3118	0.000628851	0.00665423
16935195	CBX6	0.456975	5.93177	0.00581125	0.0292636
16823097	RNPS1	0.45665	7.86065	0.00129373	0.0105782
16668272	GNAI3	0.4565	6.54305	0.000828095	0.00786272
16911737	POLR3F	0.455175	4.96178	0.0041885	0.0234333
17122504	MIR4435-1HG	0.454925	7.2074	0.00186344	0.0134793
16962995	LSG1	0.4536	6.60345	0.00157027	0.0120847
17120506	DBF4	0.453025	8.20496	0.00170813	0.012743
17038267	MSH5	0.45295	4,3791	0.00539906	0.0279454
16860545	NUDT19	0.452675	5.48754	0.00096298	0.00860521
16832558	RPL23A	0.451025	5.34343	0.00759642	0.0350393
17111262	HUWE1	0.4507	8.20758	0.00150257	0.0118323
16953679	NCKIPSD	0.450325	2.80777	0.00220053	0.0150554
17048908	BUD31	0.450225	5.90276	0.00678499	0.032487
16872743	GSK3A	0.450025	5.63566	0.000702515	0.00714326
16797784	CYFIP1	0.449825	3.65607	0.00877137	0.0390064
16965642	RBPJ	0.449475	6.50746	6.97698e-05	0.00167071
17120606	AP000593.6	0.44915	3.28311	0.00537845	0.0278835
16745148	RPS25	0.449	6.10974	0.00895657	0.0396112
16756334	POLR3B	0.4479	5,042	0.000874746	0.00812634
16854727	SLC39A6	0.44775	6.97699	0.000836856	0.00788912
16866456	POLRMT	0.4473	3.51549	0.010205	0.0433325
16855539	HMGN1P30	0.447275	5.47346	0.00291655	0.018178
16732248	NLRX1	0.446775	3.44193	0.00577517	0.0291885
16826708	NUDT21	0.44605	8.27603	0.000622961	0.00661454
17019208	MRPS10	0.44565	6.35406	0.0022115	0.0151065
16684089	RPA2	0.444875	5.8832	0.00816479	0.0368689
17125254	LOC101929959	0.4444	4.70728	0.00130877	0.0106782
16738736	PATL1	0.44425	7.58829	0.000347118	0.00450542
16686401	MUTYH	0.4442	3.62183	0.00201897	0.0141926
16913378	RPN2	0.443225	7.48127	0.000383117	0.0047734
16815355	IL32	0.4425	5.97267	0.00142676	0.0113748
16668712	RAP1A	0.4422	6.35553	0.00313634	0.0191404
16760649	PHB2	0.44175	6.88473	0.00548596	0.0282589
16832610	ERAL1	0.4414	5.6976	0.00990276	0.0424708
16808386	MFAP1	0.44115	6.85918	0.0105515	0.044205
16766283	PTGES3	0.441025	7.91431	0.00387154	0.0222169
16660269	OTUD3	0.440825	4.02413	0.00308391	0.018922
16702071	FAM208B	0.44065	6.32555	0.000352103	0.00454075
16769777	CORO1C	0.440575	5.12767	0.00981398	0.0422148
16720006	PSMD13	0.44035	6.72759	0.0113506	0.0464351
17073537	GPAA1	0.4403	3.37755	0.0114007	0.0465046
16844936	ACLY	0.43955	7.54353	0.000631484	0.00666837
17045738	PPIA	0.4395	6.16873	0.00450923	0.0246467
16876777	RNF144A	0.439475	5.47626	0.00844526	0.0378831
17084990	POLR1E	0.439175	5.40505	0.00700895	0.0332338
16995281	NADK2	0.4391	3.87687	0.0064382	0.0312158
16878699	LCLAT1	0.43855	4.91849	0.00228755	0.0154377
16685281	MRPS15	0.4382	6.90714	0.012202	0.0487287
17024448	FBXO30	0.438175	5.19975	0.0056337	0.0287907
16747594	ATN1	0.43715	5.20166	0.000682584	0.00699024
16994045	MRPL36	0.437125	3.07094	0.00129814	0.0106049
17043405	RAC1	0.437025	6.33739	5.53763e-05	0.00146034
16751401	ACVR1B	0.436425	3.18654	0.0102817	0.0434435
16752586	NABP2	0.436275	5.14751	0.0114033	0.0465046
17099923	SNAPC4	0.436125	3.86348	0.00612728	0.030292
17089667	ODF2	0.435575	5.43348	0.0125438	0.0496169
16673410	MPZL1	0.435525	3.37146	0.0061191	0.0302852
16911605	SNRPB2	0.435475	6.93989	0.000448961	0.00531126
17087498	SEC61B	0.435075	6.91706	0.0029128	0.0181634
16823860	DEXI	0.43495	4.79573	0.00166235	0.0125533
16758697	ATP6V0A2	0.434775	4.8767	0.000436585	0.00518868
16856567	DAZAP1	0.43475	7.15824	0.00483164	0.0257961
17118662	SNORD45C	0.43465	6.89879	0.000548783	0.00607909
16918485	EIF2S2	0.434375	7.00055	0.00256442	0.0166184
17051105	SND1	0.4336	7.00848	0.000509319	0.0057862
17121378	BCAP31	0.4333	5.48189	0.011411	0.0465215
16809326	LYSMD2	0.43325	3.33842	0.0061595	0.0303685
16990083	SLC35A4	0.433225	6.60108	0.00245545	0.0162681
17046228	GBAS	0.433225	4.27882	0.000670864	0.0069237
17004500	FARS2	0.43265	4.55898	0.00251029	0.0164109
16785483	FUT8	0.432525	6.48115	0.000862253	0.0080554
17078916	NBN	0.432525	6.16291	0.00192893	0.0138105
17120560	LOC650368	0.4321	4.77883	0.00475141	0.0255077
16835374	NFE2L1	0.43205	5.98825	0.00209024	0.0145789
17050645	ST7	0.431925	2.7048	0.0052931	0.0275854
16866794	REXO1	0.431925	4.50529	0.00402573	0.0228036
16922102	SOD1	0.431725	7.78636	0.000784335	0.00760918
16685544	SF3A3	0.4314	7.09387	0.00151088	0.0118742
17120720	RP11-1136G11.6	0.431275	2.92354	0.00436759	0.0241078
16727324	KLC2	0.430575	4.93625	0.00922185	0.0405478
16828905	EMC8	0.430425	5.31205	0.00153378	0.0119359
16755433	NEDD1	0.430275	7,2877	0.00149691	0.0117951
16684447	PEF1	0.42955	4.42539	0.00927376	0.0406236
17113293	ACSL4	0.429525	6.46257	0.000634439	0.00668313
17008534	PRICKLE4	0.429175	7.70165	0.00498457	0.0263721
16916852	CENPB	0.42905	4.10974	0.00406662	0.0229782
16943548	ALCAM	0.428275	3.35704	0.000807396	0.00775666
16737298	APIP	0.428025	4.38555	0.010011	0.042802
17009918	PTP4A1	0.4276	5.06819	0.0013346	0.0108272
16718870	EIF3A	0.427525	8.99127	5.75945e-05	0.00149294
16981079	NAF1	0.42745	4.77363	0.0037548	0.0217505
17120604	AP000593.6	0.4273	3.41332	0.0108227	0.0449883
17095003	C9orf41	0.427275	5,3299	0.0109985	0.0454294
17045475	MRPL32	0.42675	4.08048	0.000580381	0.00632477
16661477	PPP1R8	0.42665	5.59237	0.00152427	0.0119158
17077399	IMPAD1	0.4265	5.41507	0.00221495	0.015114
16810025	GTF2A2	0.426475	4.68001	0.00323347	0.0195205
16852218	C18orf25	0.425575	5.99425	0.00158858	0.0121386
16876822	ID2	0.4252	3.68807	0.00470682	0.0253715
16876655	RPS7	0.4249	4.07306	0.00470196	0.025356
16804458	MRPS11	0.424575	5.39535	0.0059162	0.0295535
16801035	AP4E1	0.4243	5.61993	0.000532647	0.0059412
16870060	MED26	0.424225	4.15763	0.00475333	0.0255077
16985763	SERF1B	0.4238	5.55525	0.00196271	0.0139622
16811020	AAGAB	0.423525	4.6482	0.00113071	0.00959615
16709140	SMC3	0.4235	8.32517	0.000195635	0.0031039
16849072	SRP68	0.423375	7.21973	0.000759375	0.00747366
16988450	SRFBP1	0.4231	5.40118	0.000946383	0.00850227
17073994	C8orf33	0.4224	5.72236	0.00435001	0.0240417
16783974	ARF6	0.42225	8.24135	0.000399666	0.00491777
17060237	ATP5J2	0.42205	5.51988	0.00633888	0.0309567
16964200	SH3BP2	0.42165	3.4356	0.00315904	0.0192153
17050300	DLD	0.4216	6.62387	0.00160953	0.0122406
16751464	ATG101	0.421025	3.70267	0.0110347	0.0455204
16689737	DNTTIP2	0.420825	6.13753	0.000475328	0.00554176
16771341	POP5	0.420825	3.05457	0.0108549	0.0450238
16945907	SRPRB	0.419975	4.93495	0.00449468	0.0245881
16868732	CDC37	0.4188	7.15074	0.00287639	0.0180324
16777401	MIPEP	0.418775	2.95054	0.00155761	0.0120249
16919044	RBL1	0.418625	6,8971	0.000997303	0.00881225
16784367	SOCS4	0.418575	5.57963	0.000930771	0.00842032
16962112	PARL	0.4185	5.57065	0.000712333	0.00719763
16827793	ST3GAL2	0.418125	3.98277	0.00876261	0.0390045
16970231	EXOSC9	0.4168	6.26532	0.00103188	0.00903108
16793678	HIF1A-AS2	0.4168	2.77675	0.00254466	0.0165403
16951298	DPH3	0.41655	2.81797	0.0110071	0.0454356
16744289	PPP2R1B	0.4164	5.41481	0.0110875	0.0456718
16827170	NAE1	0.416175	6.86768	0.00151434	0.0118814
16805967	NIPA2	0.415675	5.29259	0.00614086	0.0303463
16809187	SPPL2A	0.415625	6.84539	0.000840885	0.00789586
16884126	RANBP2	0.415	7.14093	0.0011263	0.00957801
16664694	BTF3L4	0.41465	3.45156	0.00177482	0.0130732
17106557	SLC25A43	0.414475	3.09968	0.00104107	0.00909293
17015033	GMDS	0.41365	3.93036	0.00690991	0.0329461
16870384	JUND	0.413575	7.54097	0.00684184	0.0327063
16991385	LARP1	0.413425	7.65431	0.000373517	0.00471913
16878358	GPN1	0.412525	6.52285	0.00155831	0.0120249
16727995	NDUFS8	0.41225	4.18811	0.0057056	0.0290076
16891575	ACSL3	0.412175	5.80556	0.010156	0.0431879
17122642	LINC00152	0.412075	4.30452	0.00572297	0.0290501
17063121	C7orf49	0.412	4.64646	0.00104804	0.00912491
17087034	HIATL1	0.411775	6.48203	0.00892922	0.039531
16723832	API5	0.411	6.90057	0.00144465	0.0114978
16954623	RRP9	0.410675	2.6815	0.00979614	0.0421663
16832350	KSR1	0.40935	5.43593	0.00334777	0.0200229
16775856	DNAJC3	0.409125	6.71259	0.00147716	0.0116834
17009032	POLR1C	0.40865	4.36297	0.00715055	0.0336452
16999817	KIF3A	0.407875	5.61893	0.000661101	0.00686852
16672457	DUSP23	0.407825	4.09222	0.0101782	0.0432615
16819716	SETD6	0.4072	3.26945	0.0115495	0.0469674
16760465	CHD4	0.40625	7.72864	0.00157817	0.0120995
17086048	GCNT1	0.406	4.4206	0.00626528	0.030667
16995809	OXCT1	0.40585	6,7945	0.00467574	0.0252252
16977970	GPRIN3	0.4055	6.93918	0.00340977	0.0203089
17125262	BMS1P20	0.4055	6.42149	0.00141824	0.0113415
16829498	RNMTL1	0.4053	5.15842	0.00371067	0.021553
17068170	ADAM9	0.405025	3.63504	0.00573584	0.029081
16956002	EOGT	0.40475	6.08763	0.00356829	0.0209337
16796898	CINP	0.4043	3.85369	0.00322337	0.0194869
16684222	SRSF4	0.40415	6.9361	0.000135427	0.00240982
16694117	SCAMP3	0.403775	6.37702	0.00227753	0.0153862
16824004	GSPT1	0.402975	6.58877	0.00507232	0.0266939
17000294	HNRNPA0	0.402475	5.93951	0.00759126	0.035028
16924170	BAGE	0.4022	3.45694	0.0108268	0.0449883
17068636	POMK	0.4008	6.10307	0.0113773	0.0464723
16825306	EIF3C	0.4008	8.72385	0.00302761	0.0186744
16775324	BORA	0.4005	5.05367	0.00283225	0.0178372
16855491	NARS	0.399525	7.68809	0.00220555	0.0150738
17054243	PDGFA	0.39935	2.47542	0.00998029	0.0427163
16958864	RPN1	0.39915	6.9407	0.00130722	0.0106723
16826767	CIAPIN1	0.3991	5.5844	0.0111148	0.0457484
16861852	ACTN4	0.399075	8.94632	0.000321042	0.00427809
17036388	FLOT1	0.399075	6.24079	0.00701629	0.0332443
17059974	SLC25A13	0.39905	4.48386	0.0101927	0.0432945
16833037	SUZ12	0.398925	8.32311	0.0020207	0.0141926
16728949	PPME1	0.39815	5.35932	0.00195385	0.0139223
17106997	MST4	0.397925	7.4295	0.0123721	0.0491641
16949467	LPP	0.397925	2.69095	0.0108545	0.0450238
16684826	AK2	0.39685	5.58403	0.0055225	0.0284017
17092969	PLAA	0.3968	6.67646	0.00691401	0.0329535
16827566	DDX28	0.3965	4.13596	0.0109404	0.045262
17126258	SNHG4	0.3963	2.47835	0.00579264	0.0292195
16988049	SRP19	0.3962	5.19436	0.00153671	0.0119408
17098278	PSMB7	0.3958	6.42255	0.00465235	0.025141
17008856	SRF	0.395125	7.01622	0.000976432	0.00867543
16711205	PITRM1	0.3946	6.05549	0.00821517	0.0370315
17070737	OTUD6B	0.3946	4.27095	0.00695983	0.0330818
17063047	CHCHD3	0.39445	4.84591	0.00566012	0.0288789
17073054	CHRAC1	0.3938	5.26897	0.00274706	0.0174335
16968431	MRPS18C	0.393675	3.7333	0.00456556	0.0248283
16935130	JOSD1	0.393325	5.75818	0.00496616	0.0262856
17099512	SURF4	0.39255	6.28714	0.00608445	0.0301751
16942659	PPP4R2	0.39225	6.26775	0.00197269	0.0139946
16784375	MAPK1IP1L	0.3922	6.56005	0.00153426	0.0119359
17071855	ENY2	0.39215	4.17655	0.00247214	0.0163029
16884877	DDX18	0.391875	6.74965	0.00182427	0.0133383
16870274	JAK3	0.39165	6.74049	0.00882778	0.0391761
16950000	PIGX	0.391525	4.36675	0.0120402	0.048262
16817363	EIF3C	0.39145	8.76306	0.00288477	0.0180761
16811816	PTPN9	0.3895	6.32865	0.00984924	0.0423131
16801033	RP11-507J18.2	0.389475	2.60637	0.0117877	0.0476353
16931763	CTA-384D8.31	0.388775	2.66017	0.00709203	0.0334309
17097340	INIP	0.388725	6.06613	0.00697593	0.0331323
16688420	LRRC40	0.388225	5.94676	0.000794609	0.00766812
16711484	IL15RA	0.388025	4.73379	0.00749426	0.0347172
17089798	SET	0.386925	4.20224	0.00668713	0.0321142
16845292	PTGES3L-AARSD1	0.38685	2.17793	0.00400031	0.0226931
16845727	CCDC43	0.3865	5.73537	0.0040961	0.0230797
16884797	ACTR3	0.386175	9.44383	0.000279249	0.00387763
16877836	RAB10	0.38535	7.14962	0.000593433	0.00640302
16832268	MAP2K3	0.3846	4.18639	0.0103869	0.0437159
16860405	POP4	0.384475	7.08399	0.00729139	0.0340715
17105463	HNRNPH2	0.384275	3.6436	0.0123456	0.0491193
16749826	DNM1L	0.383725	6.08994	0.00365437	0.0213097
16998421	RIOK2	0.383575	4.77264	0.00190475	0.0137165
17125044	NPM1P21	0.383275	5.33735	0.000696977	0.00709254
16955155	SELK	0.382875	3.76611	0.010555	0.044205
16733435	APLP2	0.382675	6.12517	0.00779648	0.0357191
16925466	HLCS	0.382575	3.96406	0.00474555	0.025495
16897637	RTN4	0.382275	4.46356	0.00349016	0.0205703
16985809	SERF1B	0.38205	5.56713	0.00562818	0.0287907
17000800	NDUFA2	0.381525	5.10937	0.00184703	0.0133927
16723468	CAPRIN1	0.38095	8.39344	0.000198506	0.00312253
16940343	KLHL18	0.380925	4.66629	0.00908374	0.0401033
16718414	GPAM	0.38055	3.27843	0.00853874	0.0381568
16993397	CANX	0.37965	7.95894	0.0020283	0.0142324
16784947	MNAT1	0.37945	3.6317	0.0056495	0.028859
17008676	RPL7L1	0.379225	5.45373	0.00464668	0.0251397
16896481	CEBPZ	0.37915	6.27804	0.000756902	0.00745503
17018385	RPS10-NUDT3	0.3788	5.03923	0.000865504	0.00807407
16772144	SCARB1	0.378425	2.60782	0.00767795	0.0353016
16887531	GORASP2	0.37825	5.4137	0.00118852	0.00991687
16700289	NUP133	0.37805	5.56666	0.0113906	0.0464972
16852331	ME2	0.377775	7.32158	0.00454667	0.024794
16954856	PBRM1	0.377575	7.37456	0.000752221	0.00742595
16689581	GLMN	0.37715	5.22343	0.000604592	0.00647462
16773057	MRPL57	0.37705	4.92904	0.00931943	0.0407681
17110654	SLC35A2	0.37655	2.51527	0.00929655	0.0406819
16840308	DERL2	0.376525	6.18704	0.00186611	0.0134835
16774497	GTF2F2	0.3761	5.78993	0.000255959	0.00365985
16946903	EIF2A	0.3761	7.07554	0.00181596	0.0133002
17085779	SMC5	0.375675	7.48267	0.000160774	0.00270045
16891971	CAB39	0.37545	7.27525	0.00695102	0.0330687
16999974	C5orf15	0.375425	6.10371	0.00269022	0.0172
16920776	SLMO2	0.375275	5.39708	0.000790445	0.00763939
16886503	RIF1	0.374725	6.69083	0.00040039	0.00492196
16681103	ACOT7	0.3745	2.75611	0.007029	0.0332443
17104662	NONO	0.3737	7.6118	0.00427226	0.0237137
16977520	COQ2	0.37365	3.99134	0.00301812	0.0186487
17043550	MIOS	0.373625	5.07239	0.00183073	0.0133552
17050497	MDFIC	0.3733	4.65738	0.00149693	0.0117951
16907672	METTL21A	0.37275	2.99294	0.00794321	0.0361215
16937035	ARL8B	0.37255	5.87833	0.00302809	0.0186744
16661648	GMEB1	0.37195	6.21725	0.00248354	0.0163326
16966459	GUF1	0.3717	6.41573	0.00230184	0.0155093
16938583	STT3B	0.370575	8.60827	8.90659e-05	0.00187184
16686060	SLC2A1	0.36945	6.4942	0.00195726	0.0139389
17086921	FAM120A	0.3694	6.13878	0.000804481	0.00773442
17066302	ATP6V1B2	0.369375	7.22403	0.0031174	0.0190436
16793353	EXOC5	0.3691	5.14582	0.0033887	0.0201927
16915364	NELFCD	0.3689	6.17611	0.00584434	0.0293539
16985637	CDK7	0.36865	5.39903	0.00373604	0.0216613
16707327	PCGF5	0.36855	7.25075	0.000531938	0.0059412
17120482	BMS1P5	0.36835	6.89824	0.00763312	0.0351834
16748407	ETV6	0.367725	7.05348	0.00645736	0.0312158
16846928	COIL	0.36765	4.40155	0.00890641	0.0394707
16727194	SART1	0.367075	5.86808	0.0108353	0.044998
16770445	RPL6	0.366975	4.99953	0.00609894	0.0302203
17028495	PFDN6	0.366075	4,0204	0.00723352	0.0338747
17031309	PFDN6	0.366075	4,0204	0.00723352	0.0338747
17036058	PFDN6	0.366075	4,0204	0.00723352	0.0338747
17038779	PFDN6	0.366075	4,0204	0.00723352	0.0338747
16705976	MCU	0.36555	4.07172	0.00490731	0.0260812
16732755	GRAMD1B	0.365225	5.69307	0.00781766	0.0357813
16962620	LPP-AS2	0.365175	3.01466	0.00982285	0.0422389
16731132	DIXDC1	0.363725	3.234	0.00238007	0.0158873
16793159	GMFB	0.363175	4.36316	0.00384513	0.0221224
17117678	LOC100130285	0.363075	2.75927	0.0125973	0.0497063
16844031	RPL23	0.362825	4.38404	0.00481006	0.0257129
16851933	GALNT1	0.36275	7.03378	0.00566927	0.0288913
16818207	FUS	0.362625	7.72013	0.00391363	0.0223727
16812717	BTBD1	0.3625	7.3359	0.00234591	0.0157163
17108546	BRCC3	0.361975	6.74325	0.00154994	0.0120072
16916439	NSFL1C	0.361875	5.48088	0.00747446	0.0346676
16880527	B3GNT2	0.36175	6.17656	0.00637577	0.0310873
16779725	DIS3	0.36145	7.71194	0.0012473	0.0103271
16873037	IRGQ	0.361	2.57174	0.0116907	0.0473918
16770114	PPTC7	0.36035	5.52389	0.000916887	0.0083361
16664281	NSUN4	0.359975	5.8164	0.00663088	0.0319136
16896764	MAP4K3	0.3599	3.44871	0.0117371	0.0475203
16996387	MIER3	0.35965	5.34187	0.00184859	0.0133945
16771146	GCN1L1	0.35735	6.74418	0.0062466	0.0306063
17047461	MDH2	0.357075	5.35781	0.0114337	0.0465844
16943313	NIT2	0.357075	6.23602	0.0111681	0.0459529
16693762	C1orf43	0.356975	7.92255	0.00493328	0.0261607
16844967	DNAJC7	0.35695	7.16299	0.00247325	0.0163029
17093920	GNE	0.3569	4.69208	0.0124824	0.0494346
17120064	ARL8B	0.35685	5,6117	0.000401216	0.00492742
16995705	RPL37	0.356775	4.29823	0.00852217	0.0381319
16940705	DAG1	0.356225	3.37341	0.00965869	0.041714
16808630	SHF	0.356075	2,5647	0.00933009	0.0408009
17000129	H2AFY	0.355925	6.00818	0.00136993	0.0110374
16958506	OSBPL11	0.355775	5.77813	0.0044004	0.0242474
16880229	RPS27A	0.3555	4.6169	0.0101113	0.0430908
17120086	HNRNPA3P12	0.35525	4.32044	0.00250456	0.0164109
16806834	EMC7	0.35475	6.51957	0.00643059	0.0312158
16858344	SMARCA4	0.3545	6.49183	0.00238884	0.0159293
16757969	MLEC	0.354025	6,5944	0.00706284	0.0333788
16888367	DNAJC10	0.3525	6,8774	0.0026053	0.0168264
16718022	PCGF6	0.352375	3.78175	0.0057217	0.0290501
16850209	CD7	0.352	6.57612	0.00344979	0.0203982
16828608	CDYL2	0.35195	5.87381	0.00261103	0.0168358
16914812	CEBPB	0.3518	3.25428	0.00871757	0.0388342
17115636	G6PD	0.35145	4.68376	0.0110941	0.0456777
16946928	SELT	0.3513	6.57522	0.00608513	0.0301751
16841425	SCO1	0.351275	6.22596	0.0105859	0.044264
16711125	IDI1	0.35085	5.27456	0.00965848	0.041714
16951926	DYNC1LI1	0.35065	5.34176	0.00344509	0.0203967
16899764	ST3GAL5	0.3506	4.27606	0.00323092	0.019515
16975255	RFC1	0.350425	6.85158	0.00726757	0.0339971
16873071	SMG9	0.3494	6.39814	0.0059698	0.0297451
17021521	RNGTT	0.349375	6.05339	0.000158789	0.00268423
17009262	CDC5L	0.34935	7.10128	0.00232592	0.0156311
16838581	RNF213	0.34855	9.30587	0.000831922	0.00788063
16683271	HNRNPR	0.347825	7.14783	0.00448054	0.0245316
17087380	ANP32B	0.34775	4.77861	0.0123041	0.0490299
16785858	KIAA0247	0.346875	5.55687	0.00692381	0.0329879
17096965	EPB41L4B	0.346625	2.55707	0.00274517	0.0174303
16972764	ING2	0.346625	3,1327	0.00261049	0.0168358
16942560	ARL6IP5	0.345625	9.36309	0.000618963	0.00658473
16906733	STK17B	0.34555	7.72753	0.00192085	0.0137939
16833518	AATF	0.34505	7.46833	0.0065085	0.0314188
16955771	PSMD6	0.344775	6.07718	0.00325571	0.0195997
17097152	KIAA0368	0.3444	7.06922	0.000782816	0.00760918
16719976	RIC8A	0.344225	3.85837	0.00699924	0.0332
16899429	GCFC2	0.344125	5.23483	0.00361343	0.0211225
17019169	CCND3	0.343775	4,3017	0.00695868	0.0330818
16787540	CPSF2	0.34345	6.71904	0.0045124	0.0246482
16710344	FAM175B	0.343075	5.68587	0.00623332	0.0305803
16848970	MRPL38	0.342525	4.57239	0.00925086	0.0405857
16782334	NGDN	0.342525	4.5616	0.0107303	0.0446941
17087836	FKTN	0.342025	4.27673	0.00608322	0.0301751
17085271	LOC101929959	0.341925	5.86119	0.0105949	0.044264
17094582	LOC101929959	0.341925	5.86119	0.0105949	0.044264
17094594	LOC101929959	0.341925	5.86119	0.0105949	0.044264
17094605	LOC101929959	0.341925	5.86119	0.0105949	0.044264
16961826	MRPL47	0.3404	5.66145	0.00100691	0.00886069
16698529	NUCKS1	0.339375	7.87063	0.00476743	0.0255486
16976942	G3BP2	0.3393	5.61609	0.00324154	0.0195418
16701440	AHCTF1	0.338925	7.10543	0.00112783	0.00957801
17007446	PFDN6	0.338475	4.04141	0.00942456	0.0411162
16799088	EMC4	0.33815	5.85829	0.00981374	0.0422148
16924327	C21orf91	0.336625	5.86977	0.00409926	0.0230797
17050622	CAPZA2	0.336325	4.08123	0.0104542	0.0438988
16724471	DDB2	0.336325	6.50044	0.0124698	0.0494301
16896650	SRSF7	0.335375	7.74716	0.00114113	0.00964645
17122652	LINC00152	0.334775	5.37588	0.0109401	0.045262
16978525	SLC9B2	0.333925	4.85722	0.0124821	0.0494346
17080408	RAD21	0.3336	4.32672	0.00038902	0.00481179
17025191	EZR	0.3331	8.75423	0.00240692	0.0160167
16686951	FAF1	0.332775	6.25253	0.010102	0.0430654
16980311	OTUD4	0.33195	4.50097	0.0048672	0.025943
16667183	MTF2	0.331375	6.83493	0.000352586	0.00454237
16953199	SMARCC1	0.330875	7.96954	0.000351162	0.00454075
17079918	AZIN1	0.32995	6.10885	0.00444777	0.024406
16757990	ACADS	0.328025	2.7933	0.00337125	0.0201187
16945241	RAB7A	0.327525	9.55747	0.00578504	0.0292134
16659765	SPEN	0.32635	7.53892	0.00106216	0.00919608
16702967	ARL5B	0.325175	5.95463	0.0125371	0.0496056
17114489	MAP7D3	0.32505	5.99606	0.00851609	0.0381319
[truncated: 1,267 more rows]

## Sheet: 100 kPa
ProbesetID	GeneSymbol	logFC	AveExpr	P,Value	adj,P,Val
16843309	CCL1	3.82645	3.71734	3.12992e-11	4.03227e-07
16767261	IL22	3.73764	3.35659	9.52418e-06	0.000199692
16954567	CISH	3.61243	5.05316	6.93242e-07	4.53352e-05
16921827	MIR155HG	3.47721	4.93676	1.84807e-09	3.24284e-06
16702571	MCM10	3.28032	4.67695	5.05259e-06	0.000135892
16977052	CXCL10	3.06129	4.0426	8.55857e-07	4.90045e-05
16677201	DTL	3.03644	6.07869	1.80807e-07	2.59092e-05
16685165	CLSPN	2.9858	5.18553	5.801e-06	0.000147405
16834056	CDC6	2.97644	3.80969	8.46449e-07	4.90045e-05
16679411	EXO1	2.93492	4.34827	4.0654e-07	3.66664e-05
16826160	SHCBP1	2.93169	4.94722	9.24819e-07	5.02719e-05
16833420	CCL4	2.92079	4.79036	4.14846e-08	1.33612e-05
16828886	GINS2	2.91345	4.53893	1.08649e-06	5.59891e-05
16711501	IL2RA	2.84595	7.66677	1.55977e-08	8.02285e-06
16705159	CDK1	2.83575	3.91573	1.43947e-06	6.55291e-05
17027784	LTA	2.76514	6.07008	1.29775e-06	6.14666e-05
17080595	DSCC1	2.71023	3,4615	2.53545e-08	9.0734e-06
17075776	PBK	2.66027	3.95494	6.00117e-06	0.000151594
17030610	LTA	2.65283	5.99601	3.24181e-06	0.000104411
17035408	LTA	2.65283	5.99601	3.24181e-06	0.000104411
17038107	LTA	2.65283	5.99601	3.24181e-06	0.000104411
17006649	LTA	2.64744	5,9896	3.83369e-06	0.000116691
17033327	LTA	2.64744	5,9896	3.83369e-06	0.000116691
17040702	LTA	2.64744	5,9896	3.83369e-06	0.000116691
17079293	CCNE2	2.61478	4.00468	2.11206e-07	2.60769e-05
16818600	ORC6	2.61092	3.87176	4.33984e-06	0.000125361
16843602	CCL3L3	2.61066	5.61861	2.37928e-08	9.0734e-06
16833426	CCL4L2	2.57696	4.21104	1.31155e-06	6.16666e-05
16957951	POLQ	2.57585	4.51965	3.18036e-05	0.000440566
16919567	SDC4	2.55486	5.00057	4.94195e-09	4.36106e-06
16927052	CDC45	2.53254	3.61533	1.5046e-06	6.73113e-05
16860418	CCNE1	2.51365	4.67715	9.51016e-07	5.10498e-05
16799637	RAD51	2.50968	3.614	2.02838e-06	7.7836e-05
16877019	RRM2	2.47957	6.09415	2.03003e-06	7.7836e-05
17009193	SLC29A1	2.47931	3.39757	6.91438e-08	1.649e-05
16970563	PLK4	2.4774	3.95394	1.18098e-07	2.04455e-05
17084904	MELK	2.45971	4.96651	7.3881e-07	4.59811e-05
16979515	CCNA2	2.4581	6.51498	4.51907e-06	0.000128803
16851397	RBBP8	2.43949	5.22417	2.4471e-07	2.71776e-05
17110369	RP6-99M1.2	2.41367	3.87985	4.49489e-07	3.6988e-05
16842673	SPAG5	2.41226	4.487	1.99754e-05	0.000321679
17016403	HIST1H3G	2.39822	5.79466	0.000295651	0.00211722
16913957	MYBL2	2.3965	5.14861	1.28676e-05	0.00024651
16725041	FAM111B	2.38609	5.12584	0.000356361	0.00241631
16965346	NCAPG	2.38595	6.39555	1.89756e-06	7.49259e-05
16687188	ORC1	2.37915	4.65179	3.16996e-06	0.000103915
16953279	CDC25A	2.3776	3.15141	2.36727e-06	8.66406e-05
17124274	SMS	2.33965	5.79183	8.34848e-10	2.15107e-06
16852312	SKA1	2.29452	4.63019	4.31224e-07	3.6988e-05
16945101	MCM2	2.29052	5.51319	9.21522e-06	0.000196198
16779546	DIAPH3	2.26496	4.25118	1.31914e-06	6.17981e-05
16736638	E2F8	2.24922	4.79097	4.29317e-06	0.000124851
16847432	BRIP1	2.24568	4.91759	9.32931e-06	0.000197032
16912192	GINS1	2.24439	3.83335	9.73557e-06	0.000202623
16804559	FANCI	2.24242	6,0119	7.36914e-07	4.59811e-05
16738479	SLC43A3	2.23713	5.19509	2.60575e-06	9.2225e-05
16802519	KIF23	2.23612	5.21855	8.42629e-07	4.90045e-05
17104484	KIF4A	2.23085	4.27222	6.51187e-07	4.39227e-05
16732700	CRTAM	2.21342	2.5715	1.89236e-07	2.60769e-05
16982024	CENPU	2.20519	5.45092	1.52381e-06	6.79281e-05
16661589	RCC1	2.20259	3.95159	8.58753e-08	1.7766e-05
16690881	LINC01160	2.18626	3.86571	3.87432e-07	3.64328e-05
16819678	GINS3	2.18625	4.8466	1.20653e-08	7.28942e-06
16911149	PCNA-AS1	2.17099	4.4845	2.97598e-07	3.10522e-05
17067332	ESCO2	2.16746	4.17143	4.4603e-06	0.000127978
16708552	NOLC1	2.13925	6.53815	2.90134e-09	3.7378e-06
16687618	DHCR24	2.13904	5.94307	1.95758e-07	2.60769e-05
16768297	DUSP6	2.13856	4.63272	2.46364e-06	8.89049e-05
16821239	CENPN	2.13333	4.18387	1.86483e-07	2.60769e-05
16810559	KIAA0101	2.13045	6.01055	5.4394e-06	0.000142211
16733104	CHEK1	2.11342	5.15424	7.66882e-07	4.70464e-05
16777278	SKA3	2.10286	5.18345	2.30514e-07	2.66249e-05
16663155	CTPS1	2.09824	5.3219	5.0777e-09	4.36106e-06
16933760	LIF	2.09781	3.74131	0.00202818	0.00901314
16967031	PAICS	2.09478	7.04682	3.17121e-08	1.07512e-05
16725735	FEN1	2.08883	5.35357	9.17074e-07	5.02719e-05
16979389	MAD2L1	2.0861	3.99134	4.71995e-07	3.77684e-05
16760048	FOXM1	2.075	5.05649	1.58472e-06	6.94422e-05
16951485	SGOL1	2.07225	4.56828	9.60601e-06	0.0002009
16664243	RAD54L	2.06644	3.33007	0.00016025	0.0013627
16857136	EBI3	2.0663	3.04655	2.70691e-05	0.000394493
16707695	HELLS	2.06502	5.64487	1.80464e-07	2.59092e-05
16747014	RAD51AP1	2.06423	4.49174	2.16062e-07	2.60769e-05
16825794	DCTPP1	2.06037	5.7698	2.28389e-06	8.48507e-05
17004747	PAK1IP1	2.05727	5.50043	1.18074e-06	5.84803e-05
16850517	NDC80	2.05573	4.92645	1.29579e-05	0.000247247
16775643	NDFIP2	2.04959	6.10077	1.66213e-08	8.02285e-06
16962754	MB21D2	2.04342	4.07323	4.65107e-06	0.000130455
16792519	POLE2	2.04301	3.52133	1.90575e-05	0.000312761
17064939	NCAPG2	2.03254	5.33991	7.14067e-07	4.55412e-05
17045198	ANLN	2.0113	5.03425	6.29531e-06	0.000156871
17107329	CD40LG	2.00848	5.86591	4.59377e-06	0.000130069
16901957	CKAP2L	2.00588	4.98206	5.29963e-06	0.000141064
16837270	KPNA2	2.00455	7.71778	1.9972e-07	2.60769e-05
16707468	KIF11	2.00448	6.44077	1.19912e-05	0.000233358
16869588	ASF1B	1.99965	4.6273	3.93203e-06	0.00011771
16840902	AURKB	1.99806	5.70017	1.21886e-05	0.000236129
16815090	CCNF	1.99256	4.3146	1.96223e-05	0.000317979
16988971	CSF2	1.99175	2.62734	0.000143413	0.00125947
16868838	SPC24	1.99118	3.90293	0.000287002	0.00207722
17005396	GMNN	1.98964	4.72722	7.17812e-07	4.55546e-05
16660199	MRTO4	1.98949	4.64957	3.03973e-07	3.10522e-05
16849400	SOCS3	1.98869	4.6618	4.99961e-07	3.81367e-05
16663514	CDC20	1.98853	4.05537	1.62375e-05	0.000283452
17067102	CDCA2	1.98848	4.65046	5.33917e-06	0.000141723
16845349	BRCA1	1.98735	4.44553	4.35812e-07	3.6988e-05
16777777	SLC7A1	1.97703	5.51976	1.1522e-08	7.28942e-06
17016499	HIST1H1B	1.9756	7.5937	2.76979e-05	0.000400485
17058617	RFC2	1.97394	5.20969	2.23717e-06	8.37833e-05
16916958	PCNA	1.97208	8.03082	1.91558e-07	2.60769e-05
16791444	GZMB	1.9677	4.56455	6.85217e-07	4.5039e-05
16821621	IRF8	1.96708	4,323	4.5496e-05	0.0005659
17010354	CD109	1.96555	3.94634	2.01344e-06	7.7836e-05
16663958	KIF2C	1.96459	4.87911	1.16834e-05	0.000230501
16714998	DNA2	1.95839	4.42503	6.63128e-05	0.000738382
16686796	STIL	1.9454	5.52289	6.31712e-07	4.30338e-05
16852896	HMSD	1.94422	2.37752	5.68404e-10	2.07177e-06
16719515	MKI67	1.94147	7.95483	3.07948e-05	0.000431228
16749423	ARNTL2	1.93417	4.06433	2.53085e-07	2.76313e-05
16707551	CEP55	1.93255	5.3015	7.33817e-06	0.000171887
16673154	NUF2	1.92563	4.50437	1.1738e-06	5.84803e-05
16826230	NETO2	1.91742	4.60086	3.859e-05	0.000502685
16767247	IFNG	1.91338	7.75634	3.39637e-05	0.000462042
17068782	MCM4	1.91306	6.88559	2.09305e-05	0.00033331
16991859	HMMR	1.90998	5.12629	8.27112e-06	0.000183719
16939960	KIF15	1.90744	4.78111	1.19425e-05	0.000232982
17105401	CENPI	1.90438	3.817	0.000525063	0.00322267
17061467	PUS7	1.90218	3.73285	1.65036e-06	6.99393e-05
16900018	RNU2-63P	1.90183	3.79169	1.52432e-05	0.000273127
16832852	ATAD5	1.88756	5.85849	3.00377e-07	3.10522e-05
16933766	OSM	1.87506	2.41668	0.000834684	0.00457199
16855973	CYB5A	1.87375	5.40815	3.34489e-05	0.000456486
17013728	MTHFD1L	1.86748	4.59863	1.62768e-06	6.98282e-05
16829085	SLC7A5	1.86542	7.61885	6.82875e-05	0.000753209
16821869	CDT1	1.86243	5.23578	3.83982e-05	0.000502153
16935517	CENPM	1.86009	4.44707	0.000108924	0.00103333
16662648	CDCA8	1.85956	4.60908	4.11333e-05	0.000526236
16873632	SLC1A5	1.85861	5.3016	8.60326e-07	4.90099e-05
16829369	FANCA	1.85801	4.42395	3.63708e-05	0.000484555
16957170	KIAA1524	1.84405	5.0447	1.05248e-05	0.000213528
16993268	HNRNPAB	1.84276	7.30373	6.76209e-08	1.649e-05
16810543	KIAA0101	1.8414	3.65618	3.02536e-07	3.10522e-05
16851344	SNRPD1	1.83841	5.81164	4.0636e-07	3.66664e-05
16767851	E2F7	1.83685	3.63391	7.13425e-07	4.55412e-05
16838359	BIRC5	1.83137	3.84699	7.81697e-07	4.77279e-05
16901755	BUB1	1.82782	5.30338	6.39399e-05	0.00072068
17095703	NFIL3	1.81723	5.88847	2.10959e-06	8.01707e-05
16793225	DLGAP5	1.81477	5.04159	9.98919e-06	0.000206235
16669630	RNU1-59P	1.81314	4.25207	0.000546039	0.00331666
16669180	PTGFRN	1.80447	2.23454	2.01565e-07	2.60769e-05
16697695	KIF14	1.80398	5.33804	6.81987e-05	0.000752891
16761201	CD69	1.7998	6.11491	2.1293e-08	9.0734e-06
16840284	C1QBP	1.7992	6.82653	3.69712e-07	3.50221e-05
16812738	HDGFRP3	1.79916	4.45776	9.16865e-06	0.000195562
16978568	CENPE	1.7957	4.89458	1.1468e-05	0.000227816
17086634	CKS2	1.79365	5.74678	1.75175e-06	7.14172e-05
17125836	FAM89A	1.79207	3.07311	0.000256139	0.00189973
16789099	RNU6-1316P	1.7867	3.28265	0.000188852	0.00153275
16692433	RNU1-122P	1.78381	4.19825	1.85254e-06	7.4119e-05
17004167	IRF4	1.78361	7.60877	2.28838e-06	8.48507e-05
16748590	EMP1	1.77824	2.26066	0.000476891	0.00299405
16681611	SRM	1.77488	7.36165	3.4277e-06	0.000108766
16985599	CCNB1	1.77288	3.97358	1.56469e-06	6.90339e-05
16922584	CHAF1B	1.76882	4,4495	1.31468e-05	0.000248591
16850107	FASN	1.76768	4.78425	3.79375e-06	0.000116691
16879721	EPAS1	1.76635	4.54004	0.000179645	0.00147318
16799598	CASC5	1.76615	5.89046	3.62309e-05	0.000483191
16904780	SPC25	1.76236	3.09135	3.39595e-05	0.000462042
17068385	GINS4	1.75301	3.41481	1.25151e-05	0.000241005
16705474	DDX21	1.74945	7.53364	6.43258e-10	2.07177e-06
16911212	MCM8	1.7438	6.43243	2.02974e-07	2.60769e-05
16909700	HJURP	1.74266	4.98312	9.72936e-06	0.000202623
16968675	HSP90AB3P	1.74231	3.99703	1.07372e-06	5.57754e-05
17064105	EZH2	1.73637	6.49052	1.02412e-07	1.88481e-05
16838887	SLC25A10	1.73505	3.14302	6.54858e-05	0.00073425
17102230	POLA1	1.7267	5.70848	1.25449e-06	6.00803e-05
16713318	NAMPT	1.71719	7.17694	1.00143e-08	7.28942e-06
16746992	CCND2	1.71418	7.07904	3.16553e-08	1.07512e-05
16785316	MTHFD1	1.714	6.70986	2.45484e-06	8.88363e-05
16717106	RRP12	1.71215	3.97965	4.81745e-07	3.78434e-05
16811073	CLN6	1.70046	4.32686	9.03041e-06	0.000193481
16948021	ECT2	1.69897	4.84699	4.90062e-07	3.80946e-05
16777896	HSPH1	1.69881	6.95933	4.62639e-06	0.00013042
17069545	RRS1	1.68821	4.58103	7.15668e-05	0.000777399
16846864	MMD	1.68781	5.11965	1.24263e-08	7.28942e-06
16702685	SUV39H2	1.68537	3.02942	1.24176e-05	0.000239484
16751709	ESPL1	1.68305	3.79824	3.5729e-05	0.000478976
17003050	NOP16	1.68213	4.03966	2.8933e-06	9.79998e-05
16657821	ATAD3A	1.68127	3.21846	0.000115712	0.00108072
16925239	DONSON	1.6798	4.97533	8.53709e-07	4.90045e-05
16943944	CD200	1.67766	4.37312	1.92882e-05	0.000315342
16817017	PLK1	1.67764	5.79536	3.74479e-05	0.000492928
16858137	ICAM1	1.67743	4.93481	1.18792e-07	2.04455e-05
16918445	E2F1	1.67336	4.61987	3.29534e-06	0.000105607
16992096	SPDL1	1.66707	4.23034	3.66478e-06	0.000114318
16858714	RNASEH2A	1.66369	4.56395	1.82937e-05	0.000303139
16953813	IMPDH2	1.66129	5.45756	6.8065e-06	0.000162989
16829764	GSG2	1.65995	5.97729	1.28443e-05	0.00024651
17043355	AIMP2	1.65863	5.45897	6.11117e-07	4.23348e-05
16668960	DCLRE1B	1.65585	4.40489	2.2986e-06	8.48507e-05
16839642	CLUH	1.65326	4.12731	0.000104447	0.00100417
16845172	PSMC3IP	1.64999	3.45707	8.54613e-06	0.000187564
16777185	GJB2	1.64689	2.72132	0.00390315	0.0148419
16800962	SLC27A2	1.64566	6.97737	3.68424e-10	2.07177e-06
16798919	ARHGAP11A	1.64114	6.39447	1.4431e-05	0.000262437
16773840	BRCA2	1.6391	4.65206	6.92277e-06	0.000164854
16894402	ODC1	1.63829	7.00478	0.000130886	0.00116854
16850063	STRA13	1.6382	4.49622	5.84412e-05	0.000674036
17110365	MIR221	1.63693	2.92352	2.33181e-05	0.000355933
16866951	LMNB2	1.63685	4.78307	1.82385e-05	0.000303139
17005865	HIST1H2BM	1.63675	9.32116	8.81076e-05	0.000895181
17086193	PSAT1	1.63493	5.2988	2.28502e-06	8.48507e-05
16791086	IPO4	1.63447	3.72721	7.34952e-05	0.000792334
16725112	STX3	1.63425	3.72257	4.85613e-08	1.36003e-05
17108500	DKC1	1.63242	6.49058	4.56667e-08	1.36003e-05
16992672	RNU6-226P	1.63239	3.15302	0.00142066	0.0068964
17016400	HIST1H3F	1.6273	7.33117	0.000390364	0.00258696
16691883	FAM72C	1.62716	3.20739	0.00102177	0.00533366
16989636	KIF20A	1.62551	4.46886	1.31905e-05	0.000248591
16996234	PPAP2A	1.62509	4.53435	3.32388e-09	3.76232e-06
17060412	MCM7	1.61462	6.44603	4.57404e-07	3.70613e-05
16679650	SCCPDH	1.61409	4.77217	4.90435e-05	0.000600027
17109211	FANCB	1.61321	3.02825	2.63399e-05	0.000386488
16721126	RRM1	1.61215	6.2797	1.31031e-06	6.16666e-05
16852683	PMAIP1	1.61044	5.48438	2.7176e-05	0.000395156
16920156	PTGIS	1.60624	2.67879	3.1636e-05	0.00043911
16801557	CCNB2	1.60307	4.74908	4.20456e-05	0.000533028
16773946	RFC3	1.60139	6.20516	4.94582e-05	0.000603953
17008544	BYSL	1.60095	3.75916	4.50196e-06	0.0001286
16752305	CDK2	1.5995	5.10748	2.61972e-05	0.000384832
16784207	PTGER2	1.59894	3.78557	2.28967e-07	2.66249e-05
16941871	IL17RB	1.59853	4.03317	2.9087e-06	9.80964e-05
17007459	KIFC1	1.59578	4.96602	4.23346e-05	0.000534236
17041352	KIFC1	1.59578	4.96602	4.23346e-05	0.000534236
17038792	KIFC1	1.59518	4.77347	5.22936e-05	0.000627864
16697544	ASPM	1.59144	5.81983	6.73645e-05	0.000748152
16848793	SLC25A19	1.58919	4.52748	8.99569e-06	0.000193475
16708249	SCD	1.58855	5.37534	4.17332e-06	0.000123032
16830914	PFAS	1.58729	4.8947	3.90172e-05	0.000506713
17012379	CENPW	1.58569	3.44267	4.9417e-06	0.000134881
16899086	BOLA3	1.58516	5.2139	3.02838e-06	0.000100813
16667037	CDC7	1.5851	4.67956	6.64398e-07	4.45804e-05
16882975	NCAPH	1.58428	5.89823	3.40849e-06	0.000108424
16845794	KIF18B	1.58297	4.40932	4.48677e-05	0.000560185
17086784	CENPP	1.5818	4.18964	1.08627e-05	0.000218322
16903090	MCM6	1.57631	7.23255	3.21945e-06	0.000104411
16770085	GPN3	1.57555	2,8209	1.03788e-05	0.000212256
16694661	GPATCH4	1.57535	3.71331	1.06658e-07	1.93531e-05
16910501	DTYMK	1.57423	4.59257	2.8178e-05	0.000404702
16881838	HK2	1.57163	4.27213	4.63815e-07	3.73458e-05
16708533	PPRC1	1.57098	5.15702	8.31986e-07	4.89428e-05
16908948	FARSB	1.57079	6.18381	4.80934e-08	1.36003e-05
16836131	NME1	1.57018	4.20073	2.33534e-07	2.66249e-05
16878137	CAD	1.56774	4.71681	1.30634e-05	0.000248058
16970404	FGF2	1.56704	2.1843	4.17295e-06	0.000123032
16709128	DUSP5	1.56557	4.59373	4.29601e-07	3.6988e-05
17110401	SLC9A7	1.56139	3.92234	5.6866e-05	0.000661792
16699106	BATF3	1.55963	3.17873	0.000144127	0.00126055
16677425	CENPF	1.5587	5.85232	2.139e-05	0.000337004
17057718	FIGNL1	1.55838	4,7694	3.19952e-06	0.000104353
16863282	CD3EAP	1.55823	3.19677	9.69342e-08	1.82118e-05
16881660	MTHFD2	1.558	5.8925	2.32571e-07	2.66249e-05
16836492	PRR11	1.5575	5.60892	7.7783e-05	0.000824078
17093397	KIF24	1.55494	2,8086	7.79004e-05	0.000824643
16906962	HSPD1	1.55474	5.68346	2.11029e-07	2.60769e-05
16857192	CHAF1A	1.55255	4.96899	1.38696e-06	6.4274e-05
16971573	MND1	1.55174	3.29355	5.16121e-05	0.000622
16766683	CDK4	1.55076	5.8529	3.71206e-05	0.000490289
17102111	PRDX4	1.55034	2.67468	5.43077e-08	1.48643e-05
16983172	CCT5	1.54945	6.00808	1.38935e-07	2.23737e-05
17102041	SMS	1.54656	6.47053	1.37222e-08	7.36595e-06
16877762	CENPO	1.54393	4.36242	4.36578e-05	0.000550336
16717775	NPM3	1.54245	3.43476	0.000396978	0.00261065
16863946	RUVBL2	1.54029	6.09814	5.41761e-06	0.000142211
17124130	CYCS	1.53799	6.20336	4.50759e-07	3.6988e-05
16671503	CKS1B	1.53719	4.09078	4.54731e-07	3.70613e-05
17087716	SMC2	1.53669	6.28921	3.51282e-07	3.353e-05
16784299	CDKN3	1.53268	4.08031	7.99071e-06	0.00018124
16980998	C4orf46	1.53143	4.58035	5.54727e-07	4.06054e-05
16703452	PDSS1	1.52911	4.2121	6.98875e-06	0.000166118
16736891	KIF18A	1.52671	3.91231	0.000174763	0.00144295
17009482	CENPQ	1.52505	2.70932	8.82576e-08	1.7766e-05
17011694	RPF2	1.52503	6.14211	1.20268e-06	5.90475e-05
16799793	NUSAP1	1.52456	6.99113	5.28335e-05	0.000631005
16722603	LDHA	1.52396	4.64977	3.50445e-09	3.76232e-06
17024980	FBXO5	1.52355	3.54226	2.1904e-07	2.60769e-05
16687418	NDC1	1.5228	5.79764	1.17872e-06	5.84803e-05
17009853	BAG2	1.52202	5.08226	5.00279e-07	3.81367e-05
16962493	RFC4	1.52104	5.53397	2.50723e-06	9.02251e-05
16985614	CENPH	1.51944	3.17497	4.23324e-07	3.6988e-05
16813342	PRC1	1.51646	5.15219	1.39731e-05	0.000257901
16937505	FANCD2	1.51359	6.44624	1.68347e-06	7.08276e-05
16896561	CYP1B1	1.51017	3.72191	0.000720682	0.00409011
17110586	SLC38A5	1.50976	3.66031	2.66724e-06	9.33752e-05
17107045	HPRT1	1.50976	5.40784	3.33352e-07	3.2783e-05
16931384	GTSE1	1.50342	3.99727	0.000212194	0.00165779
16836624	MIR21	1.50162	6,143	9.28067e-06	0.000196327
17016363	HIST1H3B	1.4935	2.96215	0.00142311	0.00690281
17059756	CDK6	1.49106	6.34514	1.99028e-09	3.24284e-06
17080749	ATAD2	1.4889	6.55303	4.77728e-07	3.78434e-05
17063573	RNA5SP248	1.47993	3.29654	0.000122841	0.00112036
16851121	SEH1L	1.47504	7.20655	2.13753e-07	2.60769e-05
16716590	MYOF	1.4723	3.03492	0.00114332	0.0058242
16910825	NOP56	1.46953	5.90284	1.89293e-06	7.49259e-05
16708623	NFKB2	1.46827	5.72136	1.14978e-08	7.28942e-06
17016366	HIST1H2AB	1.46269	5.84756	5.86662e-05	0.000676026
16996545	DEPDC1B	1.46269	3.98977	4.51178e-05	0.000562684
16807605	OIP5	1.46167	2.48855	7.96583e-05	0.0008355
17095683	RP11-305L7.3	1.45947	3.34627	6.35285e-06	0.000157392
16954707	POC1A	1.45244	2.24153	1.31871e-05	0.000248591
16988964	IL3	1.45213	2.19874	0.00163644	0.00762841
17084237	DNAJA1	1.45064	6.48716	9.16779e-07	5.02719e-05
16823866	SOCS1	1.44912	4.77717	9.1318e-05	0.00091982
16909887	AC112721.2	1.44553	2.45075	0.000332902	0.00230084
16846675	LRRC59	1.44517	6.61695	1.14708e-06	5.80477e-05
16766318	PRIM1	1.44184	5,6389	1.69129e-06	7.08276e-05
16668420	CSF1	1.44158	4.88422	4.64698e-06	0.000130455
16669785	RNVU1-6	1.44001	3.17888	2.01372e-09	3.24284e-06
16692583	FAM72D	1.43991	2.63241	0.000109864	0.00103919
17123142	LOC101929530	1.4356	5.68251	8.05273e-06	0.000182032
17117588	RP11-669B18.1	1.43505	5.19996	1.49203e-06	6.73113e-05
16849982	ALYREF	1.43456	4.94095	5.25776e-06	0.00014024
16756134	RP11-490H24.5	1.43171	3.75473	5.41974e-06	0.000142211
16975954	SCFD2	1.43167	5.91788	9.35663e-07	5.06477e-05
16686088	EBNA1BP2	1.42475	4.66714	4.81681e-07	3.78434e-05
16886919	PSMD14	1.41461	5.61735	1.62654e-06	6.98282e-05
16746379	NCAPD3	1.41269	5.31042	6.60065e-06	0.000161053
16972616	NEIL3	1.41209	4.41055	0.00125719	0.00625104
17020019	MCM3	1.41087	7.13586	6.43974e-06	0.000158933
16879923	MSH6	1.40902	5.42683	6.71673e-07	4.48351e-05
17107323	LINC00892	1.40815	2.97531	0.00379859	0.0145517
17102058	PHEX	1.40806	2.59808	2.56749e-06	9.13727e-05
16988703	LMNB1	1.40014	7.42072	5.67306e-06	0.0001453
16976158	PPAT	1.39657	3.78158	6.62547e-06	0.000161353
16683358	E2F2	1.39243	4.33418	2.78149e-05	0.000401511
17018685	PPIL1	1.39182	5.79402	0.000344981	0.00235703
16771067	CIT	1.39008	3.86478	7.43182e-05	0.0007992
16989863	SNORA74A	1.38812	3.03567	0.00378556	0.0145161
16820537	CIRH1A	1.38644	6.78027	1.25053e-07	2.06546e-05
16913681	FAM83D	1.38279	3.62705	0.000272963	0.00199521
16664118	NASP	1.38106	6.18159	4.43727e-07	3.6988e-05
16918244	BCL2L1	1.37804	4.96876	3.4802e-07	3.353e-05
17121296	SORD	1.37552	3.86209	4.19756e-06	0.000123249
16984032	SKP2	1.37522	5.27432	9.23612e-06	0.000196198
16864490	POLD1	1.37463	4.54091	3.9501e-05	0.000509401
16729557	DDIAS	1.3736	2.37128	1.87517e-05	0.000309319
16874641	SNORD88B	1.37212	4.12137	3.85818e-05	0.000502685
17110372	FLJ25917	1.37124	3.84655	4.44196e-06	0.000127736
17005858	HIST1H2AI	1.36952	7.86026	0.000112114	0.00105582
16918496	AHCY	1.36787	4.29479	0.000102593	0.00099324
16715133	PPA1	1.36487	5.87524	9.22273e-07	5.02719e-05
16703858	CREM	1.36337	3.83066	4.5173e-08	1.36003e-05
17057174	POLD2	1.35607	3.56847	7.64393e-05	0.000816482
16941661	GNL3	1.35326	6.69068	1.05148e-06	5.48427e-05
16880924	PNO1	1.3531	5.07045	4.6595e-08	1.36003e-05
16658664	SLC25A33	1.35255	4.42412	6.77261e-06	0.00016248
16873848	LIG1	1.35253	5.7457	2.78791e-06	9.57651e-05
16760621	CDCA3	1.34909	3,4522	6.7493e-05	0.000748934
16812344	BCL2A1	1.34697	5.19612	2.54765e-05	0.000376824
16914671	CSE1L	1.34309	8.02825	2.15342e-07	2.60769e-05
16659140	PLOD1	1.34272	3.98372	1.66825e-05	0.000288168
16872567	EXOSC5	1.34186	5.43019	5.25108e-06	0.00014024
16738429	SSRP1	1.33158	7.47294	3.9549e-07	3.66664e-05
16758336	KNTC1	1.32907	6.54859	4.12562e-06	0.000122185
16856896	GNA15	1.32843	4.83298	0.000246153	0.00185125
17013251	LTV1	1.32654	6.06709	1.9869e-07	2.60769e-05
16968098	CXCL13	1.32315	3.13647	0.00391186	0.0148575
17014309	ACAT2	1.32106	5.42831	3.4643e-06	0.000109657
16927633	SDF2L1	1.32067	4.37256	2.12644e-05	0.000335721
16746808	FKBP4	1.32029	5.13919	3.08736e-05	0.000431862
17082782	RECQL4	1.31912	2.61084	8.16878e-05	0.000847863
16852445	C18orf54	1.31791	4.23083	7.76021e-05	0.000822838
17109808	APOO	1.31462	1.93942	0.00067198	0.00388038
16823229	PKMYT1	1.31141	2,8159	4.90856e-07	3.80946e-05
17024002	MTFR2	1.31098	3.22496	2.10231e-07	2.60769e-05
16726790	POLA2	1.31024	5.30157	5.89484e-07	4.19576e-05
16877956	CENPA	1.30996	4.00207	0.000101922	0.000991739
17120106	PSAT1	1.30823	2.66529	9.9234e-05	0.000973672
16879067	CRIM1	1.30732	2.46465	2.68754e-06	9.35772e-05
16694529	CCT3	1.30724	7.81081	6.87741e-06	0.000164382
16681082	ICMT	1.30721	5.52646	1.49201e-05	0.000268833
16698984	NEK2	1.30467	2.59024	1.57367e-05	0.000278483
16835483	ATP5G1	1.30394	3.28576	0.000132094	0.00117445
16670387	HIST2H3A	1.30335	7.07675	0.000499277	0.00309388
16692616	HIST2H3A	1.30335	7.07675	0.000499277	0.00309388
16714776	EGR2	1.30304	4.50559	7.01704e-08	1.649e-05
17122654	LINC00152	1.30264	5.43385	3.00614e-06	0.000100332
16759202	RAN	1.30235	6.39062	1.18477e-06	5.84803e-05
16819478	CCL22	1.3017	5.00669	0.00139187	0.00678197
17085082	ALDH1B1	1.29885	3.35169	2.83431e-05	0.000406168
17082507	BOP1	1.29828	4.11853	0.000109618	0.00103762
16665878	IL23R	1.29793	4.08558	0.000300796	0.00214439
16954827	NT5DC2	1.2962	3.61245	1.22647e-05	0.000237247
16689332	GBP1	1.29462	6.51364	4.02297e-05	0.000516729
16985329	NLN	1.29307	2.63976	7.21857e-06	0.000170013
16760142	CCND2-AS1	1.28772	4.09417	1.85408e-08	8.53075e-06
16835589	RP11-1079K10.4	1.28644	3.81041	0.000251426	0.00187884
17015652	NEDD9	1.28528	3.37459	0.000218833	0.00169322
17118190	NEDD9	1.28528	3.37459	0.000218833	0.00169322
17068956	MRPL15	1.28312	5,5294	2.61247e-05	0.000384205
16701077	FH	1.27899	5.25915	6.61664e-05	0.000738027
17077659	GGH	1.27801	2.67781	1.66196e-05	0.000288004
16725806	INCENP	1.26987	5.14034	1.21657e-05	0.00023604
17043822	BZW2	1.2684	5.0432	2.50943e-08	9.0734e-06
16735205	MRPL17	1.26337	3.75453	4.89404e-06	0.000134658
16880057	CHAC2	1.26249	2.56243	0.000380681	0.00253333
16820927	DHODH	1.26232	4.18948	6.16938e-05	0.000700722
17119348	SNORD19B	1.26155	2.98183	4.19468e-05	0.000532414
16708728	SFXN2	1.25991	4,5015	8.94365e-05	0.000902987
17126000	ATF5	1.2567	3.9079	3.45839e-05	0.000468501
16676983	G0S2	1.25621	2.63535	1.56816e-05	0.000277891
16707221	KIF20B	1.2548	6.04642	2.79303e-07	2.97377e-05
16839254	GEMIN4	1.2528	4.53988	0.000262094	0.00193292
16984801	GZMA	1.25068	7.85598	0.000310597	0.00219136
16814779	HN1L	1.2506	4.43091	2.78312e-05	0.000401511
17122658	LINC00152	1.24941	6.69761	8.44453e-07	4.90045e-05
16836457	RAD51C	1.24831	4,5549	0.000125531	0.0011358
17086353	RMI1	1.24829	5.05978	2.57719e-05	0.00038032
17046249	MRPS17	1.24777	4.68952	1.75348e-05	0.000297498
16694728	MRPL24	1.24756	4.83572	6.19427e-06	0.000155254
16708370	C10orf2	1.2441	3.59454	1.10224e-05	0.000220843
16687264	COA7	1.24214	2.93425	0.000424867	0.00273678
17072669	MYC	1.24152	5.39582	2.71006e-07	2.93392e-05
17122508	MIR4435-1HG	1.23911	6.84271	1.72764e-05	0.000294408
17123008	LOC101927202	1.23883	4.21647	4.93771e-05	0.000603534
16970409	SPATA5	1.23785	5.24765	9.66723e-08	1.82118e-05
16946464	ATP1B3	1.23626	6.11736	8.37663e-08	1.7766e-05
17092020	KIAA0020	1.23602	5.05194	2.31517e-08	9.0734e-06
16701748	GTPBP4	1.23546	6.13375	2.74933e-09	3.7378e-06
16887840	CDCA7	1.23439	5.43623	9.99836e-07	5.27905e-05
16840018	MYBBP1A	1.23247	5.08785	7.81779e-06	0.000179884
17104519	RNY4P23	1.2319	2.34585	0.00116838	0.00590114
16927198	RANBP1	1.23186	3.1213	2.34749e-06	8.61617e-05
17086167	CEP78	1.23157	5.60654	1.83064e-05	0.000303139
16740282	CDCA5	1.2293	3.36731	8.06101e-07	4.84156e-05
16902250	AC012363.4	1.22879	3.63502	5.50298e-05	0.000644499
17117843	DUXAP10	1.22528	3.16173	0.00305725	0.0124248
16942991	ARL13B	1.21997	5.04138	1.13594e-05	0.000226538
17103327	EBP	1.21993	5.46604	0.000114706	0.00107317
17109706	EIF1AX	1.21743	5.73718	1.05449e-05	0.0002136
16825097	NDUFAB1	1.21136	5.70071	6.94897e-05	0.000763202
16810972	SNORD18B	1.21011	2,0991	0.00121203	0.00608757
16799517	KNSTRN	1.20856	3.95947	0.000165745	0.00139107
16874633	C19orf48	1.20705	3.88338	0.000210292	0.00164492
16826985	GOT2	1.2062	6.11323	4.76349e-06	0.000132831
17072225	MTBP	1.20607	4.06713	5.34637e-06	0.000141723
16954354	IFRD2	1.20448	3.06594	9.88963e-06	0.000204836
16803680	FAH	1.20389	3.08252	0.000476437	0.00299266
16985162	IPO11	1.20299	3.98693	2.57525e-06	9.13965e-05
16879883	MSH2	1.20182	5.89783	1.16045e-05	0.000230001
16673983	DARS2	1.20157	4.95139	4.30901e-07	3.6988e-05
16811372	PKM	1.20108	8.30163	5.45309e-06	0.000142211
16743779	DCUN1D5	1.20038	4.52222	5.28002e-07	3.99685e-05
16762337	BCAT1	1.19968	4.12682	5.5382e-08	1.48643e-05
16790556	PRMT5	1.19965	3.40644	0.00023446	0.001778
16829486	FAM57A	1.19918	3.55	1.22203e-06	5.90475e-05
16849667	EIF4A3	1.19874	6.21793	1.74537e-06	7.1383e-05
16852132	SETBP1	1.19797	3.07687	6.07426e-05	0.000693133
16973578	SLBP	1.19731	6.57869	1.0144e-05	0.000208429
16928967	MTFP1	1.1969	3.51806	0.00119414	0.00601174
16673557	C1orf112	1.19682	4.45022	0.000386338	0.00256292
17087517	NR4A3	1.19663	2,8291	7.96676e-08	1.76958e-05
16757687	RFC5	1.19643	5.43157	2.2763e-05	0.000349817
17018841	KCNK5	1.1947	2.7552	3.68227e-05	0.000487551
16808876	CEP152	1.19257	4.6998	9.12469e-05	0.00091982
16860737	PDCD2L	1.19217	3.75744	2.11045e-05	0.000334016
16687352	LRP8	1.19101	5.0937	7.1679e-08	1.649e-05
16695572	PFDN2	1.19084	6.83631	8.82289e-08	1.7766e-05
16851026	IMPA2	1.19	2.96373	0.000143273	0.00125947
16804902	BLM	1.18927	6.24876	4.6043e-06	0.000130082
17112769	GLA	1.18923	5.0808	1.40702e-06	6.45078e-05
16833449	PIGW	1.18903	3.93516	1.67528e-06	7.07627e-05
16858122	MRPL4	1.18903	4.43081	2.38589e-05	0.000359924
16993027	PRELID1	1.1889	3.71777	2.02908e-05	0.000325537
16966897	SRD5A3	1.18833	3.64046	8.17508e-07	4.84156e-05
16935396	RANGAP1	1.18365	5.22922	1.45789e-05	0.000263792
16898175	CCT4	1.18249	7.40203	1.27034e-06	6.06141e-05
17119070	SNORD4A	1.18067	4.8563	4.34455e-07	3.6988e-05
17106574	SLC25A5	1.18037	6.31717	6.72992e-06	0.000161991
16738023	PSMC3	1.17996	5.825	6.4819e-05	0.000728775
17122660	LINC00152	1.17834	6.90645	7.81306e-06	0.000179884
16895673	SLC5A6	1.17653	3.20285	0.000220039	0.0016995
16838879	MRPL12	1.17589	5.26231	5.44727e-05	0.000640888
16867766	CD70	1.17341	4.82039	3.51358e-07	3.353e-05
16808918	SHC4	1.17305	2.0822	3.16534e-07	3.16117e-05
17023927	AHI1	1.1707	4.92716	5.00273e-07	3.81367e-05
17015277	RPP40	1.17054	2.35732	1.23943e-07	2.06546e-05
17122662	LINC00152	1.17011	6.75558	1.00075e-05	0.000206282
16869624	DDX39A	1.1696	6.60435	8.1189e-06	0.000182163
16877888	EPT1	1.16947	5.36992	6.02895e-06	0.000151701
16790659	PSMB5	1.16831	5.64142	5.47555e-06	0.000142421
17013279	STX11	1.168	5.22481	0.000151871	0.00131003
16692724	ANP32E	1.167	7.31839	4.40574e-06	0.000126978
16979578	IL21	1.16676	1.89037	0.00154969	0.00734501
16846416	PHB	1.16596	3.16683	1.69237e-05	0.000290907
17071265	POP1	1.1649	3.65151	6.54098e-05	0.000734037
16693515	ILF2	1.16448	7.77698	1.83011e-07	2.59092e-05
17055697	CDCA7L	1.16422	4.11477	3.00445e-05	0.000423019
16663773	DPH2	1.16	3.69234	0.000232466	0.00176569
16959187	MRPL3	1.15942	6.49339	8.18675e-09	6.59187e-06
16753964	CCT2	1.15858	7.06468	1.48945e-07	2.31187e-05
16696490	CENPL	1.15812	4.17903	2.31293e-05	0.000353737
16843376	NLE1	1.15685	4.3147	9.63192e-07	5.12761e-05
16686472	PRDX1	1.15648	7.68441	3.82621e-06	0.000116691
17067755	MAK16	1.15449	5.58696	1.803e-07	2.59092e-05
17088185	PRPF4	1.15399	5.92906	3.82387e-06	0.000116691
17122506	LINC00152	1.1529	7.09272	1.75393e-05	0.000297498
16820584	NIP7	1.15274	6.3601	2.26081e-08	9.0734e-06
17021845	MMS22L	1.15243	4.6762	1.74277e-06	7.1383e-05
16726224	STIP1	1.15173	5.21062	8.67724e-06	0.000188832
16881485	CCT7	1.14996	6.77609	8.71169e-07	4.90099e-05
16686273	RNU5D-1	1.14971	2.97548	0.0025583	0.0108061
16799426	BUB1B	1.1494	3.9839	1.17426e-05	0.000230663
17008092	PIM1	1.14921	6.79119	2.06732e-05	0.000330028
16925674	PSMG1	1.14715	5.2765	9.33832e-05	0.000931158
17020787	MB21D1	1.14705	6,1258	2.503e-05	0.000372358
16777502	CENPJ	1.14548	3.51695	1.56785e-05	0.000277891
16780808	KDELC1	1.14515	3.05844	1.23247e-05	0.000238049
16995409	NUP155	1.14505	7.11043	3.19536e-06	0.000104353
16829885	PSMB6	1.14323	6.12983	4.43032e-05	0.000556281
16969473	GSTCD	1.14188	3.2332	1.50475e-06	6.73113e-05
16827679	NQO1	1.14186	4.2472	3.11593e-06	0.000102929
16697018	RGS16	1.14065	4.06693	1.07802e-06	5.57754e-05
16861895	NFKBIB	1.14045	4.99727	2.02487e-05	0.000325266
16741690	CLPB	1.14007	3.53323	9.04104e-06	0.000193481
16855065	IER3IP1	1.13909	5.04298	4.78228e-05	0.000587883
17078480	MRPS28	1.13892	3.81805	1.80345e-05	0.000301379
16929573	MCM5	1.13762	6.40146	0.000250747	0.00187485
16664100	AKR1A1	1.1374	4.10691	1.04561e-05	0.00021247
16822809	MRPS34	1.13713	5,9793	1.33283e-05	0.000248853
17119224	SNORA41	1.13612	3.60403	0.000430348	0.0027638
16983907	BRIX1	1.13465	5.04089	2.41796e-07	2.71776e-05
17110404	SLC9A7	1.13432	5.81353	9.20234e-05	0.000924757
16662945	MFSD2A	1.1343	2.31022	3.53557e-05	0.000475457
16843241	MYO1D	1.13259	3.30942	2.18203e-06	8.24373e-05
16971139	ABCE1	1.13178	6.94185	4.49587e-09	4.36106e-06
17059628	CYP51A1	1.13113	5.18553	1.28775e-05	0.00024651
16783905	LRR1	1.12981	4.79035	2.23842e-05	0.000347859
16891774	CCL20	1.12759	3.53502	0.000374788	0.00250677
17123494	RNPS1	1.12689	7.23214	3.30015e-08	1.09015e-05
16883647	IL1R1	1.12542	4.70483	4.90451e-06	0.000134658
16960517	SIAH2	1.12357	5.37175	8.59475e-06	0.00018831
16798801	ARHGAP11B	1.12226	6.6957	0.000117618	0.00109273
16870131	HAUS8	1.12163	3.30167	0.000248397	0.00186269
17126256	SNHG3	1.12075	4.52153	0.000126869	0.00114458
16663812	B4GALT2	1.12038	3.46725	7.51944e-05	0.000806603
16859583	COLGALT1	1.12019	5.32704	2.91356e-05	0.000414298
16797213	CDCA4	1.12013	5.03977	4.06858e-07	3.66664e-05
17076285	RAB11FIP1	1.1198	5.32616	3.2458e-05	0.000446272
16691023	SLC16A1	1.11839	3.99841	1.53385e-05	0.000274452
17122656	LINC00152	1.11788	6.75306	5.7827e-08	1.52038e-05
16835797	EME1	1.11633	3.04409	0.000113779	0.00106682
17101447	HCCS	1.11485	5.21597	4.92419e-06	0.000134689
17079220	RAD54B	1.11432	4.11016	0.000122553	0.00111975
16943254	CMSS1	1.11384	2.84819	1.9384e-05	0.000316507
16786941	AHSA1	1.11355	4.48695	8.2478e-05	0.000852097
16764325	RP11-161H23.5	1.11287	2.24384	0.00185771	0.00841816
16752834	SHMT2	1.11171	3.96349	7.41992e-06	0.000173172
17096054	FANCC	1.1102	3.3903	0.000127069	0.00114557
16658889	APITD1-CORT	1.10971	3,9778	2.8842e-06	9.79998e-05
17093595	FANCG	1.10854	3.51103	0.000234481	0.001778
17057413	SNHG15	1.10848	3.40716	0.000808831	0.0044557
17110902	FOXP3	1.10678	5.88255	5.01493e-05	0.000608356
17123496	RNPS1	1.10463	6.95027	1.13054e-07	2.02288e-05
17103413	SUV39H1	1.10448	4.50915	4.00576e-05	0.000515032
17015771	MCUR1	1.10414	4.4594	6.4869e-06	0.000159389
16918976	DSN1	1.10339	4.862	4.4822e-06	0.00012832
16722799	PRMT3	1.10339	4.96267	7.27111e-05	0.000787836
17019565	NFKBIE	1.10266	3,6687	0.000288852	0.00208514
16887635	HAT1	1.10264	5.68588	3.38946e-06	0.00010811
16909958	PER2	1.09995	3.59872	9.83158e-05	0.000968391
16899982	LOC101928173	1.09964	7.47534	0.0034517	0.0135822
16934568	FOXRED2	1.09941	3.18924	9.781e-05	0.000964844
16677547	RRP15	1.09907	4.64981	1.42285e-05	0.000261119
16952874	CCR1	1.09846	2.88067	0.00212701	0.00934634
16716724	NOC3L	1.09629	5.02901	9.86518e-05	0.000969436
16995717	SNORD72	1.09551	3.40035	3.09986e-05	0.00043314
17123006	LOC101927202	1.09489	4.22041	4.12396e-05	0.00052655
16839220	FAM101B	1.09128	7.06377	2.86408e-06	9.76136e-05
16945051	PLXNA1	1.0892	2.80539	0.000119709	0.00110241
16872803	CEACAM1	1.08899	3.56303	0.000172905	0.00143527
16833689	CISD3	1.08764	3.63636	0.00124023	0.00618816
16924966	MIS18A	1.0868	3.94063	0.000467842	0.00294441
17016383	HIST1H4D	1.08517	6.51127	0.000254855	0.00189655
17072552	SQLE	1.08463	5.0552	1.20613e-07	2.04455e-05
16665901	IL12RB2	1.08186	7.39825	2.98977e-06	0.000100045
16856910	NCLN	1.08148	5.89477	2.95602e-06	9.91729e-05
16868576	DNMT1	1.08098	7.52633	6.55012e-06	0.000160428
16840293	DHX33	1.0808	5.28514	2.3029e-05	0.000352774
16973879	LYAR	1.07863	5.01411	9.52827e-06	0.000199692
16856699	DOT1L	1.07776	5,3326	2.51673e-06	9.03149e-05
17057983	CHCHD2	1.0771	5.86573	9.01836e-07	4.98642e-05
16768941	IKBIP	1.07687	3.31654	0.000152828	0.00131564
16725356	CCDC86	1.0768	3.9938	0.000202186	0.00160195
16703478	MASTL	1.07639	6.0697	4.11235e-06	0.000122072
16706499	PPIF	1.07522	6.21686	2.19768e-05	0.000342521
16777715	FLT1	1.07517	2.75544	1.59944e-06	6.97283e-05
16870581	NR2C2AP	1.07494	3.44965	0.000533246	0.00325841
16877473	GEN1	1.07359	5.85624	9.71324e-05	0.000958894
17120896	EIF4A1P7	1.07351	4.40698	0.000221905	0.00170669
17096904	CTNNAL1	1.07298	3.86196	0.000178795	0.0014672
16749583	FAR2	1.07241	2.81264	0.000279375	0.00202886
17016356	HIST1H1A	1.07035	3.53692	0.00175669	0.00808845
16819269	NUP93	1.06903	5.80694	3.12617e-06	0.000103004
17042936	NUDT1	1.06891	4.65187	0.000325413	0.00226688
16901974	IL1A	1.0674	1.90343	0.00236421	0.0101798
16738205	NUP160	1.06728	6.34417	2.10134e-05	0.000333394
17121294	SORD	1.06699	3.17672	1.81599e-05	0.000302658
16683723	STMN1	1.06655	3.59402	1.44125e-05	0.000262437
16759592	PXMP2	1.06619	3.63344	0.00121464	0.00609827
16698947	RNU5A-8P	1.06233	2.27234	0.000943893	0.00503319
16718922	PRDX3	1.0616	7.37385	5.71055e-07	4.15644e-05
17117565	RP11-161H23.5	1.06145	6.49428	6.98054e-05	0.000764838
16832255	DHRS7B	1.06108	3.5768	0.000103714	0.00099936
16996722	CENPK	1.05997	5.43345	0.00465209	0.0169816
16716846	ALDH18A1	1.05968	6.35657	1.18674e-05	0.000232
16948278	ACTL6A	1.05923	4.83598	2.65638e-06	9.33752e-05
16828327	RFWD3	1.05862	6.62957	2.3745e-05	0.000358775
17057035	PSMA2	1.05855	6.06435	1.3608e-05	0.000252976
16941687	SNORD19	1.05779	3.24215	3.80035e-05	0.00049756
16685383	GNL2	1.05749	6.37163	3.43856e-07	3.353e-05
16858386	LDLR	1.05703	5.76716	3.16644e-05	0.00043911
16901827	AC017002.2	1.0569	6.06705	1.20199e-05	0.000233563
16950321	BHLHE40-AS1	1.05652	3.55815	0.00644111	0.0217855
17118728	SNORD81	1.05491	2.0797	0.000178399	0.00146576
16826871	C16orf80	1.0543	6.86845	1.03683e-06	5.42989e-05
16846954	MRPS23	1.0543	5.24994	1.3274e-07	2.16466e-05
16903897	NR4A2	1.05406	3.28934	2.08898e-06	7.98585e-05
16774082	EXOSC8	1.054	4.72848	7.08621e-06	0.000168125
16883733	IL18RAP	1.05348	4.2036	7.70689e-06	0.000178897
16824566	KNOP1	1.05175	5.49267	2.76085e-05	0.00040009
16928098	MIF	1.05159	6.97474	7.69201e-05	0.000819382
16745236	H2AFX	1.05138	5.42915	0.000289596	0.00208545
16856257	PTBP1	1.0509	9.46433	8.83991e-07	4.93007e-05
16918296	PLAGL2	1.04788	5.26947	8.70578e-07	4.90099e-05
16863168	RELB	1.04751	4.81176	6.82003e-05	0.000752891
17111219	SMC1A	1.04733	7.26207	6.78849e-05	0.000750753
16948909	EIF4G1	1.04504	5.12334	1.99685e-06	7.7836e-05
16738477	RP11-872D17.8	1.04391	3.42719	0.00565349	0.0197478
17079971	SLC25A32	1.04198	6,057	2.4341e-07	2.71776e-05
16950895	RPL32	1.04169	3,9425	3.02315e-05	0.000425188
16828705	MPHOSPH6	1.04166	5.64322	0.000102616	0.00099324
17004582	RIOK1	1.04038	5.67737	4.50048e-07	3.6988e-05
17113340	GNG5P2	1.03956	7,2432	1.85186e-05	0.000305865
17093260	NOL6	1.03852	4.46162	0.000156898	0.00134076
16909828	COL6A3	1.03808	2.84676	0.000275327	0.00200625
16829618	HIC1	1.03805	3.84397	0.000877369	0.00474922
16872267	FBL	1.03648	7.33165	1.6123e-05	0.000281835
17126192	SNORD49B	1.03592	4.79573	0.00407864	0.0153148
16772625	POLE	1.03539	4.89408	4.99691e-06	0.000135256
16664569	CDKN2C	1.03493	3.09552	0.000139236	0.00122945
16800108	HAUS2	1.03359	4,4513	2.73173e-05	0.000396316
16889251	SGOL2	1.03322	3.73982	0.000270859	0.00198604
16896320	FAM98A	1.03142	5.37237	1.39982e-06	6.44804e-05
17003479	NHP2	1.03088	4.63431	0.00121632	0.00610354
16750716	RP11-386G11.10	1.02884	4.07344	3.8796e-06	0.000117025
17020012	IL17F	1.02839	2.49504	2.65049e-06	9.33752e-05
16785631	EIF2S1	1.02676	5.10013	2.47269e-07	2.72271e-05
16702656	HSPA14	1.02621	5.18576	2.7375e-07	2.93894e-05
16843981	C17orf96	1.02562	2.39064	0.00171763	0.00793773
16931225	RIBC2	1.02558	2.24365	0.0024287	0.0103927
16870387	LSM4	1.02522	6.00228	3.45578e-05	0.000468501
16890915	RQCD1	1.02464	6.21309	2.48072e-08	9.0734e-06
16717452	ERLIN1	1.0246	4.79027	1.14765e-05	0.000227816
16982011	CASP3	1.02402	6,7101	5.47281e-05	0.000641549
16803562	CHRNA5	1.02226	2.11017	0.000394918	0.00260242
17063536	SLC37A3	1.02144	5.79015	4.55101e-05	0.0005659
17117871	HMGA1	1.02099	5,6427	5.17708e-05	0.000623331
16718983	MCMBP	1.01999	6.76374	1.68142e-08	8.02285e-06
16997519	ARSB	1.01987	3.02217	3.27913e-06	0.000105349
16907960	BARD1	1.01977	4.69503	1.79982e-06	7.26868e-05
17055937	OSBPL3	1.01943	6.94624	1.27605e-08	7.28942e-06
16817271	IL21R	1.01904	5.91592	1.11337e-05	0.000222726
16759604	PGAM5	1.01795	4.46382	0.000147733	0.00128251
16669566	RNVU1-3	1.01784	3.11849	0.000202444	0.00160202
16670197	RNVU1-3	1.01784	3.11849	0.000202444	0.00160202
16918522	PIGU	1.01667	4.55527	4.22073e-06	0.000123581
16995890	HMGCS1	1.01585	5.29705	7.03113e-07	4.55412e-05
17009862	PRIM2	1.01409	4.76537	3.16103e-05	0.00043911
16961466	RPL22L1	1.01336	2.90441	0.00054938	0.0033291
16811638	SEMA7A	1.0133	3.73672	0.00672302	0.0223805
17016506	HIST1H4L	1.01172	8.96539	0.000494875	0.00308185
16909882	AC112721.1	1.01094	1.79339	1.95503e-05	0.000317612
16931729	NCAPH2	1.01068	4.08718	0.000151386	0.00130805
16810976	SNORD18A	1.01059	3.83147	0.00116033	0.0058737
17051965	NUP205	1.01042	6,415	2.43489e-05	0.000366456
17004836	SMIM13	1.00986	4.38619	6.90168e-06	0.000164656
16727224	BANF1	1.00965	4.63819	1.7503e-05	0.000297498
16840262	NUP88	1.00932	5.97446	2.13979e-05	0.000337004
16758879	BRI3BP	1.00861	5.51743	5.01471e-05	0.000608356
17093646	STOML2	1.00668	6.52086	0.000244942	0.00184321
16920548	AURKA	1.00463	2.19658	0.000146449	0.0012748
17067410	FZD3	1.00447	3.9221	3.06595e-05	0.000430354
17119062	SNORD49A	1.00415	3.78808	0.00296839	0.0121712
16681370	ENO1	1.00412	6.4076	1.30739e-05	0.000248058
16892039	PSMD1	1.00399	7.20838	4.31605e-06	0.000125233
17124452	SLC25A5P5	1.0033	3.43061	0.00110403	0.00568473
17075395	EGR3	1.00312	3.63481	5.85955e-07	4.19381e-05
16989093	IL13	1.00232	1.98142	0.00151646	0.00722504
16692636	HIST2H2AB	1.0022	8.507	0.000544795	0.00331222
16802106	PTPLAD1	1.00219	6.72053	1.54511e-07	2.34185e-05
16973797	NOP14	1.00209	6.56712	4.87293e-06	0.000134428
16824690	ERI2	0.999445	2.29509	7.69581e-05	0.000819382
17093122	NDUFB6	0.999375	4.19561	1.59605e-05	0.000280517
16987125	POLR3G	0.999307	3.30912	0.00322077	0.0128941
16718903	SFXN4	0.998716	4.03956	5.65873e-05	0.000659144
16813029	HAPLN3	0.998639	6.21623	1.04129e-05	0.000212256
16832568	SNORD4B	0.990334	5.8099	1.9018e-05	0.000312511
16998309	ELL2	0.990105	6.40892	3.05512e-06	0.00010118
16809027	ATP8B4	0.988114	4.74641	1.4634e-05	0.000264417
16842103	SHMT1	0.988002	3.16324	0.00609987	0.0209002
16791059	PSME2	0.987757	6.21538	2.31468e-05	0.000353737
16937503	EMC3-AS1	0.986819	3.87403	0.000987486	0.00519711
16727427	DPP3	0.986593	5.15067	0.00069192	0.00396707
16979466	RNU6-948P	0.986001	4.18201	0.00288596	0.0119128
16889602	NOP58	0.985461	8.38951	2.20631e-07	2.60769e-05
16970435	SPRY1	0.985453	2.94738	0.000391795	0.00259111
17017231	NCR3	0.985383	4.9541	0.000404561	0.00263897
17026767	NCR3	0.985383	4.9541	0.000404561	0.00263897
17029087	NCR3	0.985383	4.9541	0.000404561	0.00263897
17031872	NCR3	0.985383	4.9541	0.000404561	0.00263897
17034344	NCR3	0.985383	4.9541	0.000404561	0.00263897
17039385	NCR3	0.985383	4.9541	0.000404561	0.00263897
17041868	NCR3	0.985383	4.9541	0.000404561	0.00263897
17051236	CALU	0.985084	5.52463	3.88876e-05	0.000505539
16815905	RMI2	0.984935	3.18628	0.000350764	0.00238611
17005589	HIST1H2AE	0.984391	5.72334	0.000350796	0.00238611
16867370	C19orf10	0.982002	5.70122	0.000409229	0.00266473
17095775	IARS	0.981762	7.34381	1.62344e-06	6.98282e-05
16741501	DHCR7	0.979859	3.58505	1.3295e-05	0.000248591
17105047	PGK1	0.979514	5.81074	4.65803e-06	0.000130455
16809093	GABPB1	0.979461	5.81781	8.18034e-07	4.84156e-05
17005001	CD83	0.979163	5.86074	3.68221e-05	0.000487551
16890490	ATIC	0.977362	6.73307	3.74702e-06	0.000116538
16869562	SAMD1	0.977168	4.76904	0.000728899	0.00412584
16855673	BCL2	0.976787	7.34384	4.97391e-06	0.000135188
16816627	LOC81691	0.976661	2.69525	0.000236845	0.00179381
17028028	C6orf48	0.976118	5.9249	0.000440397	0.0028127
16894424	NOL10	0.97602	6.89459	1.45165e-05	0.000263033
16685144	PSMB2	0.97583	7.28589	2.10149e-06	8.0099e-05
17036592	NCR3	0.9742	4.94968	0.000369203	0.00248055
16922779	ETS2	0.973647	6.31607	1.18404e-06	5.84803e-05
16962523	RPL39L	0.973586	2.29045	0.014286	0.0404144
16825468	BOLA2	0.973469	7.20144	0.000108717	0.00103289
16825683	BOLA2	0.973469	7.20144	0.000108717	0.00103289
17107753	HMGB3	0.973176	2.96688	9.17218e-05	0.000922466
16819883	PDP2	0.973123	4.16144	7.96065e-05	0.0008355
16675301	RGS1	0.972932	7.03658	0.00321159	0.0128693
16876881	CPSF3	0.972581	6.30354	1.28462e-06	6.10692e-05
16817254	IL4R	0.972283	6.80574	3.27346e-05	0.000448162
16751083	LARP4	0.971574	6.39173	9.63101e-08	1.82118e-05
17065525	ERI1	0.971431	3.59848	8.34922e-08	1.7766e-05
16681390	ENO1-IT1	0.970473	4.25046	8.00778e-05	0.000836187
16862333	SNRPA	0.970156	7.02062	3.41302e-05	0.000463818
16883624	IL1R2	0.969935	2,6197	0.00049474	0.00308185
17000439	CDC25C	0.969842	2.40436	0.000732353	0.00414357
17085672	FXN	0.96921	4.42531	8.18318e-06	0.000183028
16791991	NFKBIA	0.969008	7.93548	0.00262129	0.0110106
16669437	HIST2H2BA	0.967376	8.25893	0.00127772	0.00633839
17019280	MEA1	0.965501	6.12438	8.31352e-05	0.000853411
17019698	RCAN2	0.964055	3.9445	0.000601488	0.00356138
16860531	PDCD5	0.963222	4.97867	2.1507e-06	8.14925e-05
16882968	ITPRIPL1	0.962995	3.44101	0.000273194	0.00199521
17123316	MAT2A	0.962777	7.41391	5.2849e-05	0.000631005
16882999	ARID5A	0.962633	6,396	0.000304284	0.00215813
16970863	NAA15	0.962376	6.17012	7.09157e-08	1.649e-05
16736807	CCDC34	0.962148	2.02107	0.00020096	0.00159517
16731169	DLAT	0.961619	5.41423	7.74198e-05	0.000821581
16834711	C17orf53	0.960708	3.184	0.000423337	0.00273102
16859763	IFI30	0.960703	4.48005	0.0183822	0.0493885
16775823	GPR180	0.960562	4.75082	0.000230971	0.00175759
16723507	NAT10	0.960484	6.54473	1.81213e-07	2.59092e-05
17089898	NUP188	0.959732	6.64078	1.1914e-07	2.04455e-05
16700034	LIN9	0.959525	2.96073	5.39246e-05	0.000636765
16765884	RP11-603J24.17	0.959463	5.14789	3.88381e-06	0.000117025
17079588	FBXO43	0.959392	2.31728	0.000859499	0.00468398
17071404	POLR2K	0.959379	5.3385	4.0014e-07	3.66664e-05
16744125	KDELC2	0.958091	4.92928	0.000288957	0.00208514
17090357	EXOSC2	0.95778	5.71201	1.38337e-05	0.000256431
16864234	BCL2L12	0.955582	3.33785	0.000334123	0.00230557
17044442	SNX10	0.954793	3.58999	0.000108264	0.00103011
16874432	IL4I1	0.95461	5.36889	1.70014e-05	0.000291291
16889629	SNORD11B	0.953872	3.84907	0.0012516	0.00623282
16855820	RTTN	0.95318	5.9767	2.51475e-05	0.000372813
16845657	SLC25A39	0.952914	6.57664	0.000216267	0.00168269
16863551	SAE1	0.95174	3.33749	1.78208e-05	0.00029933
16733068	RNU6-1156P	0.951244	2.70142	0.00248595	0.0105768
16696187	F5	0.950094	6.27592	0.00625937	0.0213501
16682425	RCC2	0.949677	8.27397	2.54617e-06	9.10345e-05
16938899	MLH1	0.94806	6.07522	2.89823e-06	9.79998e-05
16702047	NET1	0.947872	4.42267	5.42888e-07	4.04279e-05
17122510	LINC00152	0.947484	6.84045	0.000115489	0.00107971
16773583	POMP	0.947435	7.21562	2.52143e-05	0.000373374
16880669	LGALSL	0.946551	2.54429	1.56343e-05	0.000277816
16729712	EED	0.946455	6.83714	4.95363e-06	0.000134921
16830543	SENP3-EIF4A1	0.946455	6.11557	4.19983e-06	0.000123249
16753800	NUP107	0.946415	6.04905	5.62383e-06	0.000144517
17000724	HBEGF	0.946222	2.69212	6.62499e-05	0.00073832
17122664	LINC00152	0.945823	7.2779	2.78692e-06	9.57651e-05
16843728	ACACA	0.945319	4.48264	1.57846e-05	0.000278566
16926570	SLC19A1	0.944881	2.39358	2.18578e-05	0.000341806
17007620	HMGA1	0.944632	5.65158	0.000146769	0.00127672
17106546	PGRMC1	0.944516	6.11067	3.60217e-06	0.000112912
17054532	FTSJ2	0.943896	4.0351	2.35958e-05	0.00035805
16813871	CHSY1	0.943575	5.79888	6.49223e-08	1.649e-05
16911675	MGME1	0.943316	5.92331	2.09677e-05	0.000333394
17070381	LRRCC1	0.943074	2.96602	0.000352433	0.00239346
17021911	COQ3	0.942624	2.35051	0.000374955	0.00250677
16683712	AUNIP	0.94213	2,0551	1.17453e-05	0.000230663
16854702	INO80C	0.939651	3.94379	1.44184e-07	2.29324e-05
16690067	SASS6	0.939482	5.73121	5.89744e-05	0.000678364
16930938	RNU12	0.93915	5.92571	4.64891e-05	0.000573128
16797524	IGHV3-35	0.938409	3.26509	0.016171	0.04462
17103282	FTSJ1	0.937962	5.46326	1.4293e-05	0.000261558
17092268	GLDC	0.935044	3.00429	0.000216295	0.00168269
16899801	POLR1A	0.935037	5.04564	0.000125618	0.0011358
17016956	NRM	0.934574	2.68492	0.000200239	0.00159117
17026696	NRM	0.934574	2.68492	0.000200239	0.00159117
17028847	NRM	0.934574	2.68492	0.000200239	0.00159117
17031625	NRM	0.934574	2.68492	0.000200239	0.00159117
17034080	NRM	0.934574	2.68492	0.000200239	0.00159117
17036347	NRM	0.934574	2.68492	0.000200239	0.00159117
17039123	NRM	0.934574	2.68492	0.000200239	0.00159117
16945907	SRPRB	0.934218	4.93495	6.17968e-07	4.25737e-05
16781482	PARP2	0.934109	4.26093	0.000128929	0.00115798
16781536	PNP	0.934051	5.59571	0.000243763	0.00183731
16659200	MIIP	0.933108	4.07198	0.000416307	0.00269512
17111251	HSD17B10	0.931684	5.07298	0.000157303	0.00134208
16867511	LONP1	0.930883	4.18141	0.000510664	0.00315081
16950448	RAD18	0.930312	6.07071	1.96114e-08	8.71218e-06
16899799	LOC90784	0.929765	4.30633	0.00125775	0.00625137
17090190	NCS1	0.929731	1.8693	0.000560298	0.00336518
17101856	NHS	0.928843	2.86943	0.000172311	0.00143311
16941167	MANF	0.928647	4.52991	0.000432266	0.00277059
16962185	ALG3	0.92821	3.9252	2.79498e-06	9.57651e-05
17018733	CCDC167	0.927638	4.72509	0.0013772	0.00672065
17056358	GGCT	0.926914	5.23405	5.99005e-05	0.000685344
16858788	RAD23A	0.92611	6.16989	1.29928e-05	0.000247247
16723246	RCN1	0.925403	3.64454	1.35698e-06	6.31117e-05
16871613	POLR2I	0.925386	5.48073	0.000598017	0.00354708
16837689	ICT1	0.925312	6.14746	5.2508e-05	0.000628681
16773700	B3GALTL	0.924968	3.10297	7.57439e-07	4.66894e-05
16849148	RNF157	0.924715	4.85122	0.000333297	0.00230234
16942311	C3orf14	0.924324	3.71	0.000996852	0.00522688
16773348	NUPL1	0.923267	6.77782	1.9525e-05	0.000317602
16742454	PAK1	0.923252	4.50853	1.55217e-06	6.8717e-05
16832610	ERAL1	0.920951	5.6976	8.08215e-06	0.000182032
16938707	CCR4	0.920353	7.7525	0.00158942	0.00748411
16921036	CABLES2	0.918117	5.07057	0.00258866	0.010895
17093507	SIGMAR1	0.917745	6.29071	4.21193e-05	0.000533028
16883426	EIF5B	0.917696	6.89244	1.50309e-06	6.73113e-05
16873562	PTGIR	0.917356	4.62443	0.00272018	0.0113485
17089606	SLC27A4	0.916931	4.31153	0.000526052	0.00322721
17077826	MYBL1	0.916103	3.48437	0.000165032	0.0013878
16842587	POLDIP2	0.915378	6.72673	3.04604e-06	0.00010114
16950551	CAMK1	0.914181	3.89104	0.000381091	0.00253333
16820289	NUTF2	0.914062	2.61922	5.42916e-05	0.000639926
16681749	MAD2L2	0.913799	3.39378	2.96003e-05	0.000419978
16919044	RBL1	0.913118	6,8971	4.6629e-08	1.36003e-05
16863783	GRWD1	0.912972	5.27895	2.97149e-05	0.000420678
16923397	RRP1	0.912263	5.08105	2.16477e-05	0.000339279
17107028	PHF6	0.91203	5.46352	7.44779e-07	4.61297e-05
16881464	SMYD5	0.911598	3.41514	2.25495e-05	0.000349378
16859919	ARMC6	0.911292	4.09415	0.00034282	0.00234923
16952639	HIGD1A	0.910936	6.90164	1.59086e-07	2.38315e-05
16823719	FAM86A	0.91075	4.72396	0.000601534	0.00356138
16956621	MINA	0.910119	4.81347	0.000418105	0.00270404
17002078	GEMIN5	0.909751	5.86276	0.000163995	0.00138359
17009567	IL17A	0.909084	2.02559	1.65688e-05	0.000287676
16708815	PDCD11	0.908162	6.07816	7.50939e-05	0.000806196
16701841	PFKP	0.906917	6.07618	0.00021609	0.00168269
16869372	FARSA	0.906556	6.4491	0.000103885	0.00100026
16761393	MAGOHB	0.906533	3.1886	1.94356e-05	0.000316948
16929677	CSF2RB	0.906019	3.39682	0.000562028	0.00337243
16850025	PYCR1	0.905868	2.87066	1.82106e-05	0.00030311
16914888	MOCS3	0.905529	3.84815	0.000377313	0.00251505
17000180	IL9	0.904905	1.85442	0.00201729	0.00897831
16695960	ILDR2	0.904113	2.12747	0.000494971	0.00308185
17080171	NUDCD1	0.904015	5.44109	8.85922e-05	0.000897189
16766719	METTL1	0.902266	3.31342	4.18721e-05	0.00053199
16803436	IDH3A	0.901873	3.19805	3.61617e-05	0.000482769
16925194	GART	0.901486	5.28484	3.19549e-05	0.000442186
17064724	PAXIP1	0.900308	5.39942	2.98174e-05	0.000421081
16825592	HIRIP3	0.899361	2.82943	0.00274139	0.0114259
17043856	AHR	0.898216	8.09192	3.07822e-05	0.000431228
16833605	MRPL45	0.897328	6.32359	0.00163665	0.00762841
16808094	LCMT2	0.897317	3.81233	0.000950837	0.00505348
17066601	SLC39A14	0.897287	4.7564	0.000401808	0.00263838
16933931	PES1	0.896849	3.74707	6.58583e-06	0.000160997
16862145	PSMC4	0.89644	6.9989	8.1563e-05	0.000847663
16977789	KLHL8	0.895652	3.8666	0.000105976	0.00101584
17071412	SPAG1	0.894381	2.73638	7.12613e-05	0.000776077
17122666	LINC00152	0.893794	6.50813	1.90179e-06	7.49259e-05
16828622	CMC2	0.893444	6.96087	2.55357e-05	0.000377266
16740797	MRPL11	0.892806	4.69519	1.44633e-05	0.000262437
16889054	CCDC150	0.892549	1.95088	0.000121017	0.00110807
16665687	DNAJC6	0.890884	2.54147	0.000327488	0.00227686
16756228	C12orf45	0.890567	3.63685	0.000100899	0.000984761
16721773	IPO7	0.890562	7.32004	1.85847e-06	7.41258e-05
16917602	RBBP9	0.890469	4.90738	0.000553756	0.00334774
16841885	COPS3	0.889695	5.96102	1.70192e-06	7.08276e-05
17085635	PIP5K1B	0.889422	2.63915	0.000951788	0.00505436
16944344	ARHGAP31	0.888987	3.54939	4.39254e-05	0.000552627
16944738	PDIA5	0.888341	2,5948	1.72189e-06	7.11057e-05
16727149	CTSW	0.886072	5.76037	0.0105005	0.0316885
16727919	GSTP1	0.883379	4.78915	0.000247213	0.00185489
16889954	SNORD51	0.883098	6.18107	5.27e-05	0.000630393
16787208	GPR65	0.882911	4,7985	0.000162399	0.00137735
16726925	SSSCA1	0.882048	4.93727	0.00231748	0.0100256
16835346	PNPO	0.881336	4.87104	0.00351016	0.0137497
17049461	POP7	0.881079	2,7406	0.000350554	0.00238611
16826552	RPGRIP1L	0.880853	2.46155	0.000541393	0.00329644
16923491	PWP2	0.880035	4.34326	0.000834691	0.00457199
16768579	CEP83	0.879613	4.12113	0.000160434	0.00136337
16774427	LACC1	0.879499	4.40907	2.03419e-05	0.000325951
16942511	KBTBD8	0.878985	3.45475	0.000883397	0.00477382
17051159	HILPDA	0.87882	3.3181	3.50601e-05	0.000472633
16948989	POLR2H	0.878484	3.81795	0.000334334	0.0023058
16815756	PMM2	0.878377	5.66491	1.14897e-06	5.80477e-05
17119976	RP11-312J18.5	0.877906	2.25882	7.24363e-07	4.56671e-05
16897886	FANCL	0.877883	3,8298	7.3153e-06	0.000171663
17076867	PRKDC	0.876865	7.50992	8.6466e-06	0.000188626
16673928	FASLG	0.87634	4.52119	0.00841746	0.0265399
16769362	NT5DC3	0.876131	2.36134	1.32185e-05	0.000248591
16738119	MTCH2	0.874335	7.06663	0.000310353	0.00219136
16700456	FAM89A	0.872199	2.39588	5.46995e-05	0.000641549
16745186	HYOU1	0.872029	6.11291	0.000182541	0.00148958
17098506	FAM129B	0.871045	2.72597	0.0156878	0.0434824
16961308	GOLIM4	0.87037	2.93553	0.000398525	0.00261949
16864244	PRMT1	0.869907	3.66091	2.65594e-05	0.000388824
16841768	CENPV	0.869562	3.21841	8.86534e-05	0.000897189
16825104	PALB2	0.869411	4.90566	3.61712e-06	0.000113105
17049573	SRRT	0.869292	5.70233	5.14484e-05	0.000620609
16978142	EIF4E	0.869087	3.6891	3.16094e-06	0.000103884
16911853	NAA20	0.86746	5.62898	2.2009e-06	8.27722e-05
16935432	PHF5A	0.866965	4.46188	8.07446e-06	0.000182032
16799811	RP11-16O9.2	0.86626	4.16011	0.00202789	0.00901314
16703642	MAP3K8	0.865501	4.39577	0.000328859	0.00228393
16734097	SLC25A22	0.86464	3.44288	1.18608e-05	0.000232
16804942	FURIN	0.863748	8.58868	0.000101904	0.000991739
16920169	B4GALT5	0.863605	6.98917	3.22734e-05	0.000444683
16793052	GNPNAT1	0.862831	4.19313	0.00034345	0.0023498
16995140	RAD1	0.862295	4.42607	0.000176105	0.00145086
16988801	SLC12A2	0.862135	5.80945	6.80624e-07	4.5039e-05
16947974	FNDC3B	0.862061	5.54718	1.09386e-05	0.000219504
16686324	EIF2B3	0.861935	4.84693	3.7693e-05	0.000495509
16894452	PDIA6	0.861614	5.91181	4.2659e-06	0.000124338
16693976	MUC1	0.861343	2.90292	0.000291312	0.00209429
16834243	CNP	0.8613	5.70845	0.000145931	0.00127201
16977537	HPSE	0.860792	4.15695	0.00038318	0.00254591
16758650	GTF2H3	0.860787	5.36925	1.09372e-06	5.605e-05
16917317	ESF1	0.860408	6.00623	1.94779e-06	7.65044e-05
16833698	PSMB3	0.860382	8.1693	1.7625e-05	0.000297842
16974779	GPR125	0.860017	2,9974	0.000960599	0.00509276
16958812	RUVBL1	0.858763	5.44891	0.000107557	0.0010256
16662031	EIF3I	0.857834	6.09718	2.71165e-05	0.000394736
16663294	PPIH	0.857619	3.80672	1.82647e-05	0.000303139
16775778	MIR17HG	0.857281	2.40877	6.49302e-06	0.000159389
16941088	MAPKAPK3	0.857074	5.25205	8.00119e-05	0.000836187
16882658	RPIA	0.856904	5.84969	3.49903e-06	0.000110215
16760649	PHB2	0.856218	6.88473	6.73967e-06	0.000161991
16815108	C16orf59	0.856128	2.0677	0.00112693	0.00576492
16830326	ELP5	0.856054	4.31633	0.00101064	0.00528415
16989736	EGR1	0.855396	4.57171	2.04277e-05	0.000326919
16838094	SNHG16	0.855242	5.51277	1.6476e-05	0.000286452
16852666	SEC11C	0.854881	6.24961	0.000392402	0.0025938
16937024	BHLHE40	0.853084	7.58006	0.00253448	0.0107301
16968051	SEPT11	0.85212	2.92026	0.000941766	0.00502392
17119058	MIR4521	0.85206	2.33065	0.0155492	0.043154
17119876	LOC100288175	0.851559	3.66215	0.000176135	0.00145086
16742671	NARS2	0.850324	4.35328	6.13161e-05	0.000698439
16707291	RPP30	0.85016	5.31535	0.000224994	0.00172536
16866479	RNF126	0.849725	4.83501	0.000716695	0.00407286
16895848	PPM1G	0.849352	6.68819	4.86324e-06	0.000134428
16664947	MRPL37	0.848564	6.57346	5.55856e-05	0.000648742
16744049	SLC35F2	0.84821	4.69633	0.00019655	0.00157865
16958487	SNX4	0.847897	6.1964	5.79098e-06	0.000147405
17018530	SRPK1	0.847777	6.33163	8.60219e-08	1.7766e-05
17109260	PIGA	0.846237	5.55361	5.87476e-05	0.000676358
17064764	AC099552.4	0.845261	3.02988	0.00451755	0.0166047
17115394	HCFC1	0.845201	7.40214	6.33803e-06	0.000157327
17124904	LINC-PINT	0.844917	4.81029	0.000277668	0.00201873
16947235	GMPS	0.843872	6.39013	2.72283e-06	9.45505e-05
16883756	AC007278.3	0.842497	2.80435	0.000658364	0.00381887
16981506	HMGB2	0.840903	5.88263	0.000484279	0.00303304
16868661	RAVER1	0.840716	5.00849	5.50627e-06	0.000142731
17119354	MIR1224	0.83929	2.79582	0.00291274	0.0119773
16856567	DAZAP1	0.839036	7.15824	5.61945e-06	0.000144517
16901830	ANAPC1	0.838768	6.18947	2.37549e-05	0.000358775
17007824	FANCE	0.83825	2.64169	0.00367853	0.0141803
16847260	PTRH2	0.837644	4.11718	0.00187827	0.00848676
17060442	MIR25	0.837495	3.18884	0.00261048	0.0109761
16932025	MICAL3	0.837207	3.52352	3.78099e-05	0.000495929
16814083	SNRNP25	0.83674	2.32089	0.000163064	0.00137936
17015297	LYRM4	0.836518	2.89309	0.000962302	0.00509969
16705241	ADO	0.836219	4.66505	4.13724e-07	3.67587e-05
16699021	INTS7	0.834973	5.26597	7.85253e-05	0.000829684
16829738	CTNS	0.834624	3.98891	0.000172707	0.00143512
16739636	SNORD29	0.834617	5.57667	0.000119259	0.00110138
16665656	RAVER2	0.834005	2.77439	0.00184451	0.00837308
17064459	ABCF2	0.833604	5.07892	0.000346264	0.00236403
16854088	FAM210A	0.833345	3.36501	0.000534206	0.00326015
16715409	DNAJC9	0.833175	4.61911	0.00234426	0.0101244
16902603	POLR2D	0.833071	5.24206	2.55092e-06	9.10345e-05
16969700	GAR1	0.833054	4.01957	8.6531e-06	0.000188626
16715361	P4HA1	0.832508	5.54228	0.000140979	0.00124229
16860709	GPI	0.832241	7.71471	0.00027374	0.00199807
17114177	FIRRE	0.831638	2.88261	3.90877e-05	0.000507116
17042946	EIF3B	0.8309	6.34615	1.72901e-06	7.11658e-05
16829235	APRT	0.830296	5.99772	0.000137706	0.00121762
16792688	L2HGDH	0.830186	2.62129	2.9664e-05	0.00042042
17054006	NOM1	0.829975	4.59763	8.64925e-05	0.00088295
16735994	RRAS2	0.829298	4.0759	1.60348e-05	0.000281263
16837729	NUP85	0.828856	4.98878	5.9573e-05	0.000683418
16916546	SNRPB	0.828448	5.51218	0.000271902	0.00199029
17055039	KDELR2	0.828039	4.92466	2.81198e-05	0.000404317
16726183	COX8A	0.827646	7.67118	0.000157878	0.00134609
16882258	MAT2A	0.826865	7.12475	3.96761e-05	0.000511147
17071208	LAPTM4B	0.826308	4.93109	6.68897e-05	0.00074352
16710436	BCCIP	0.825872	5.07127	0.000429485	0.00275963
16900450	STARD7	0.825815	7.51572	4.91262e-06	0.000134658
16834486	PSME3	0.825562	6.90457	3.84048e-06	0.000116691
16935473	DESI1	0.825421	5.45957	0.000299975	0.00214104
17105010	COX7B	0.824672	4.07508	2.34973e-05	0.000356976
16696533	SNORD75	0.824419	5.25925	0.00112802	0.00576676
16674767	DHX9	0.824075	8.10681	7.08592e-07	4.55412e-05
16970853	CCRN4L	0.823869	4.23137	0.000427576	0.00275011
16886757	PKP4	0.822546	3.24178	0.00146356	0.00703023
16957363	BTLA	0.822189	5.43541	2.64425e-05	0.000387553
17033478	MSH5	0.822106	4.00718	7.85214e-05	0.000829684
16689752	GCLM	0.821648	4.84642	5.41679e-05	0.000639052
16769924	MMAB	0.821193	3.71425	0.000446701	0.00284331
16664912	LRRC42	0.821192	3.38995	0.000260731	0.00192603
16951917	CMTM6	0.819645	6.36615	1.04291e-05	0.000212256
16775910	IPO5	0.819068	2.94766	2.26758e-05	0.000349541
16837754	MRPS7	0.818764	6.06605	0.000314211	0.00221012
16688999	MCOLN2	0.818761	4.90203	0.00612986	0.020985
16858321	CARM1	0.817529	5.91003	2.45764e-05	0.000369449
16778355	LHFP	0.817389	2.43816	5.76046e-06	0.000146955
16861907	MRPS12	0.815845	2.88545	0.00931364	0.028774
16786966	SLIRP	0.815683	4.09137	2.47697e-05	0.000370195
16801835	LACTB	0.815505	4.25505	0.000797297	0.00440651
16949292	DNAJB11	0.815461	6.43695	0.000318901	0.00223526
16922495	CBR3	0.815197	3.85987	0.00157783	0.00744311
17123488	FAM86MP	0.81517	3.60924	0.000535999	0.00326954
16748449	PTMA	0.815137	6.92734	0.000163503	0.00138034
16761116	PTMA	0.815137	6.92734	0.000163503	0.00138034
16988297	PTMA	0.815137	6.92734	0.000163503	0.00138034
17111594	SPIN4	0.815037	3.84831	8.19846e-05	0.000848593
16661323	NUDC	0.814326	4.86336	0.000484798	0.00303482
16998810	STARD4	0.812856	5,7644	7.86986e-05	0.000829684
17121958	CS	0.812547	7.37493	7.75015e-06	0.000179578
16766001	CS	0.812491	5.88392	4.43183e-05	0.000556281
16917504	SNX5	0.811927	5.72136	8.20072e-05	0.000848593
16855184	ACAA2	0.811013	6.16305	1.76714e-05	0.000297984
16805967	NIPA2	0.81067	5.29259	7.69366e-06	0.000178897
17000465	ETF1	0.810412	6.45787	1.635e-05	0.000284645
17005593	HIST1H3E	0.810072	3.47318	0.0159615	0.0441175
16848739	HN1	0.809437	5.59691	0.000161486	0.00137141
16734154	POLR2L	0.809321	5.07684	0.000653579	0.00379795
16815289	PAQR4	0.809313	3.76183	0.0048972	0.0177171
16915656	ADRM1	0.809045	4.77591	0.000239041	0.00180938
16916352	SRXN1	0.808865	3.58915	0.00471852	0.0171963
16748751	STRAP	0.808753	6.62384	7.86534e-05	0.000829684
17021837	NDUFAF4	0.808712	3.0954	7.25593e-06	0.00017058
16924523	MRPL39	0.808544	4.26146	0.000891154	0.00480969
16902357	NIFK	0.808316	7.43222	0.00015192	0.00131003
16884335	BCL2L11	0.807848	5.6147	0.00178596	0.00817543
16968447	AGPAT9	0.80756	3.24966	0.000102008	0.000991823
17073565	CYC1	0.80744	5.57921	0.00093186	0.00497726
16779720	MZT1	0.807287	5.17476	0.000173662	0.00143934
16978334	H2AFZ	0.806804	6.05548	1.54176e-05	0.00027521
16981079	NAF1	0.805987	4.77363	4.86174e-06	0.000134428
16772197	DHX37	0.80529	3.97228	7.25893e-05	0.000787344
16784642	PSMA3	0.804996	6.04217	6.11214e-07	4.23348e-05
16793176	GCH1	0.804623	5.08842	9.32077e-05	0.000930128
17122492	LINC00152	0.804394	6.2387	3.60161e-05	0.000481323
16681827	DHRS3	0.804371	4.66544	8.00943e-05	0.000836187
16858823	NACC1	0.803456	5.97867	9.95021e-05	0.00097556
17101027	PITPNB	0.803221	6.15268	0.00014354	0.00125969
16781516	APEX1	0.80273	6.99533	6.72142e-06	0.000161991
17109464	SCML2	0.802647	2.15686	0.000778901	0.00433085
16845246	HMGN2P15	0.802636	5.19969	0.000768071	0.00429101
16868053	ELAVL1	0.802318	6.82503	9.37435e-05	0.000933306
16685669	PABPC4	0.801914	6.23531	0.000270309	0.00198314
16905175	OLA1	0.80163	5.18459	1.84456e-06	7.40293e-05
16811739	COX5A	0.801416	7.78223	3.2249e-05	0.000444683
16783389	PSMA6	0.800928	5.66186	1.59089e-05	0.000279992
17104082	APEX2	0.800904	3.87688	0.000125631	0.0011358
16989146	HSPA4	0.800461	6.41653	1.40103e-05	0.000258219
16694716	ISG20L2	0.800131	5.45962	7.89243e-06	0.000179961
16884523	SLC20A1	0.799768	6.67335	0.000533748	0.0032589
16847621	FTSJ3	0.799552	6.68217	0.000678868	0.00390621
17088173	SLC31A1	0.798614	3.29162	1.80598e-05	0.000301379
16935767	MCAT	0.798446	3.55356	0.00256638	0.0108273
16827394	ACD	0.797961	4.63452	0.00257159	0.0108373
16857913	HNRNPM	0.797317	8.87891	6.08136e-05	0.000693329
16888412	NUP35	0.797315	3.47687	2.84603e-06	9.72558e-05
17010941	PM20D2	0.797247	4.89011	0.00021823	0.00169188
17118305	MGC27345	0.79647	3.63322	0.000906379	0.00486739
17062639	RBM28	0.796012	4.44638	2.26931e-05	0.000349541
16853330	RBFA	0.795226	3,1205	0.00131204	0.00646948
17080786	MIR548D1	0.795095	2.78953	0.0102319	0.0310672
16812245	CTSH	0.794561	4,1567	0.012414	0.0361424
16780271	ABCC4	0.794356	3.87848	3.7732e-05	0.000495516
16956244	RYBP	0.794045	6.72786	2.25276e-05	0.000349378
17000485	HSPA9	0.793255	9.22625	1.34828e-05	0.00025101
16935553	NDUFA6	0.792881	5.80047	0.000206853	0.0016289
17089027	ARPC5L	0.792858	4.47141	0.000314669	0.00221161
17044800	GARS	0.792751	6.459	2.33837e-06	8.6072e-05
16849970	ARHGDIA	0.792148	6.88377	3.60027e-05	0.000481323
17045555	BLVRA	0.792129	4.76725	8.93894e-05	0.000902987
16904917	FASTKD1	0.791403	4.83149	0.00455301	0.0166922
16868130	CD320	0.79124	3.62022	0.000123883	0.00112552
16858169	PDE4A	0.790868	4,0556	0.00340029	0.0134588
16760437	NOP2	0.790846	5.91712	0.000922076	0.00492909
16920910	PSMA7	0.790802	6.65072	1.75501e-05	0.000297498
16688420	LRRC40	0.790503	5.94676	9.66313e-08	1.82118e-05
16685935	HIVEP3	0.788679	3.51356	0.000508178	0.00313704
17017018	IER3	0.788181	5.60606	0.00694099	0.0229343
17057946	PSPH	0.788169	3.54692	0.000158989	0.00135377
16829629	SRR	0.788113	5.12467	4.07506e-05	0.000521858
16843179	COPRS	0.786776	3.28707	0.00068435	0.00392941
16660863	CLIC4	0.786694	4.40601	0.000297161	0.00212331
17051860	BPGM	0.786526	4.88204	6.06046e-07	4.23348e-05
16912520	POFUT1	0.78578	4,2799	0.00051822	0.00318674
16741113	NUDT8	0.785501	2.81616	0.000950634	0.00505348
17008088	COX6A1P2	0.785128	8.60875	0.000342099	0.00234678
17014324	MRPL18	0.785103	5.21103	0.000124132	0.00112619
16935069	DMC1	0.784906	3.93921	0.000240254	0.0018175
16919209	SNHG17	0.784741	3.12302	3.56791e-05	0.000478806
16864393	ATF5	0.782938	4.31628	0.000271061	0.00198639
16849321	SRSF2	0.781993	7.84483	3.39025e-06	0.00010811
17111688	LAS1L	0.781637	6.05392	7.10901e-05	0.00077549
17101111	IL3RA	0.781352	3.25921	1.41763e-05	0.000260905
16711866	SEPHS1	0.781317	6.28379	8.19266e-07	4.84156e-05
16661117	CEP85	0.781309	4.30612	0.000765616	0.004281
16883753	AC007278.2	0.781183	3.59276	0.00323558	0.0129453
17122274	ANAPC1	0.780905	7.76512	9.77188e-07	5.1807e-05
16992664	HRH2	0.78049	3.41087	0.00286332	0.0118535
17098411	HSPA5	0.780389	8.90043	0.000330269	0.00228756
16798812	LOC100288637	0.780292	3.30338	0.0151061	0.0421602
16756960	FAM216A	0.778741	3.41838	0.00172895	0.00798067
16885526	IMP4	0.777803	5.05687	0.000141247	0.0012438
16992488	BNIP1	0.777446	4.04606	0.00107342	0.00555375
16969300	NFKB1	0.776822	7.20354	9.45184e-07	5.0949e-05
16938296	SGOL1-AS1	0.776651	3.39623	0.00653539	0.0219426
16658864	PGD	0.776561	5,5454	0.000185821	0.00151323
17011683	GTF3C6	0.776113	2.80666	0.000330003	0.00228695
16818239	ITGAM	0.776021	2,4576	0.0017898	0.00818529
16668079	GPSM2	0.775784	4.00214	0.00585725	0.020301
16789509	SIVA1	0.775739	3.19923	0.000861523	0.00468906
16775324	BORA	0.77531	5.05367	2.0012e-06	7.7836e-05
16697995	PTPN7	0.774817	6.45528	0.000208219	0.00163477
17046181	LANCL2	0.774542	4.22077	0.000294453	0.0021118
17083357	CD274	0.773964	5.37076	0.000440582	0.0028127
17111998	ERCC6L	0.772963	2.24558	0.00709719	0.0233248
16939380	CCR8	0.772912	3.15619	0.0145515	0.0409853
16772144	SCARB1	0.772907	2.60782	6.3778e-06	0.000157707
17028909	IER3	0.772265	5.65194	0.00376549	0.014455
17031687	IER3	0.772265	5.65194	0.00376549	0.014455
17034143	IER3	0.772265	5.65194	0.00376549	0.014455
17041752	IER3	0.772265	5.65194	0.00376549	0.014455
17074571	PINX1	0.772029	3.95053	0.000547417	0.00332189
16865563	NLRP2	0.772023	3.25952	0.0126835	0.0367608
16732960	CCDC15	0.771596	3.16535	0.000866655	0.00470308
16889829	ICOS	0.770837	7.87567	5.47007e-05	0.000641549
16664156	MAST2	0.770407	2.93854	0.00074819	0.00420914
17107293	HTATSF1	0.770025	6.44371	5.08717e-06	0.000136254
16733070	STT3A	0.769991	7.62635	2.27094e-05	0.000349541
16794256	ERH	0.769088	5.85155	0.000101082	0.000985798
17122496	LINC00152	0.76896	5.72875	0.00178192	0.00816087
17070013	RDH10	0.768083	5.66397	9.29648e-05	0.000929143
17112060	PHKA1	0.767942	2,0681	0.00134721	0.00660431
16688386	DEPDC1	0.767829	2.54363	0.000212034	0.00165754
16806823	AVEN	0.767755	2.73142	0.000193633	0.00156216
16867680	KHSRP	0.766584	5.93575	8.23517e-06	0.000183249
16819430	CPNE2	0.764796	2.47973	0.012976	0.0374232
16948835	MIR1224	0.763829	2.80974	0.00415748	0.0155519
16796829	HSP90AA1	0.763464	6.05111	5.47372e-07	4.05275e-05
17016369	HIST1H2BB	0.763225	4.26238	0.00619815	0.021175
16958403	HEG1	0.763199	6.31367	0.000444982	0.00283516
17115868	IL3RA	0.762609	2.90034	8.59688e-05	0.000878997
16728949	PPME1	0.761914	5.35932	1.21945e-06	5.90475e-05
16974096	GRPEL1	0.76136	5.35845	0.000117903	0.00109356
16889938	EEF1B2	0.760753	6.27345	0.000174838	0.00144295
16912052	NXT1	0.760706	4.16748	0.000316876	0.00222348
17024633	NUP43	0.759648	5.97526	0.00277622	0.0115449
16671914	LMNA	0.758751	3.9525	0.000728454	0.00412584
17065313	AGPAT5	0.757614	5.89425	0.000146359	0.0012748
17016503	HIST1H3I	0.756951	10.026	0.00212083	0.00933152
17122494	LINC00152	0.75692	3.22808	0.00801143	0.0255853
16769227	NUP37	0.756005	3.91689	0.000375612	0.00250856
16848032	PSMD12	0.755356	6.89133	1.60208e-06	6.97283e-05
17000066	CDKN2AIPNL	0.754301	3.53127	0.00012099	0.00110807
16956342	FAM86DP	0.754254	3.22955	0.00345157	0.0135822
16693864	PMVK	0.754177	5.08613	0.00536232	0.0189683
16857047	MRPL54	0.753577	3.74912	0.0030558	0.0124228
16659171	MFN2	0.752634	5.54282	0.000261352	0.00192951
16800506	SORD	0.752462	3.1733	0.000304338	0.00215813
16762573	ASUN	0.752303	5.84622	0.000172775	0.00143512
16819244	MT1CP	0.752005	5.83748	0.012405	0.0361241
16671992	SLC25A44	0.751708	4,8805	2.89188e-05	0.000412125
17125144	CHCHD2	0.751405	6.83137	0.000691196	0.00396469
16812685	HOMER2	0.750816	3.60875	2.08432e-05	0.00033233
16703659	MAP3K8	0.750599	4.64306	0.0017673	0.00812565
16836351	AKAP1	0.750181	3.6263	0.000865066	0.00470019
17080630	SNTB1	0.749512	4.14367	3.87112e-05	0.000503755
17113079	MORC4	0.749502	3.54165	0.000570078	0.00341596
16810970	SNORD18C	0.749448	5.62361	0.00501919	0.0180369
16677221	MIR3122	0.749442	2.41365	0.0026425	0.0110854
16809687	NEDD4	0.749147	3.49806	0.00218192	0.00953573
16859675	CCDC124	0.748794	4.72846	0.00112482	0.00576187
16883715	IL18R1	0.748639	5.01957	3.20237e-05	0.000442663
16738869	PRPF19	0.748589	6,4461	5.55171e-05	0.000648742
17117537	LOC100131262	0.748323	3.251	0.00734015	0.0239401
17122500	LINC00152	0.748272	6.10777	0.000640646	0.00373967
16685427	C1orf109	0.747585	2.57468	0.000874547	0.00473951
16885118	RALB	0.747377	6.04942	4.13419e-05	0.000527101
17050578	CAV1	0.746868	2.06395	0.0130903	0.0376349
17054460	PSMG3	0.746372	4.33972	0.00367381	0.0141706
16774669	NUDT15	0.746246	3,2286	0.00227868	0.0098876
16763138	KIF21A	0.745866	4.55125	0.000107485	0.0010256
16827764	AARS	0.745658	6.67916	0.000459079	0.0029063
16804478	AEN	0.745439	3.37555	8.63674e-06	0.000188626
16756923	ATP2A2	0.745073	7.36062	4.61961e-05	0.000571705
17123650	FAM86EP	0.744657	3.59787	0.000593774	0.00353004
16846181	CBX1	0.744638	4.83506	0.000105434	0.00101215
16744358	FDXACB1	0.744558	2.93491	9.55672e-05	0.000945616
17095959	NINJ1	0.744306	4.52424	0.000153396	0.00131747
16911754	SEC23B	0.743991	6.98818	8.30842e-05	0.000853411
16819952	CBFB	0.743971	8.20248	1.03935e-05	0.000212256
16740630	FOSL1	0.743713	2.24892	0.00579177	0.0201391
16828046	PHLPP2	0.743615	4.92572	0.00148836	0.00711984
16664074	HPDL	0.743008	3.04809	0.000289391	0.00208514
16924719	CCT8	0.742636	7.78052	0.000164252	0.00138395
17077244	LYPLA1	0.742594	5.53404	2.0172e-06	7.7836e-05
16729298	ACER3	0.741798	2.55496	0.000119177	0.00110138
16687342	MAGOH	0.741508	3,5356	8.71718e-06	0.000189382
16924537	ATP5J	0.741355	3.79924	3.10581e-05	0.000433502
16785058	HIF1A	0.740717	8.54686	2.18835e-07	2.60769e-05
16737783	CKAP5	0.740604	6.71785	4.43453e-05	0.000556281
16771940	CDK2AP1	0.740462	4.72604	2.25632e-05	0.000349378
16779146	SPRYD7	0.73985	3.91484	0.000385419	0.00255814
16821021	PSMD7	0.737831	7.60426	5.3147e-05	0.000633389
16815828	CIITA	0.737656	4.98413	0.00151196	0.00720626
17044382	MPP6	0.737619	5,0256	0.000396752	0.00261065
16859802	SSBP4	0.736811	4.88776	0.000738366	0.00416479
16696177	SLC19A2	0.736763	4.51451	0.00500707	0.0180014
17016512	HIST1H2AM	0.736742	3.50244	0.0114943	0.0340888
16992637	SFXN1	0.736396	4.62704	3.16136e-05	0.00043911
17107907	NSDHL	0.736132	4.44019	0.000482065	0.00302212
16759500	NOC4L	0.735941	4.3589	0.00174399	0.00803672
17084363	ANXA2P2	0.735409	7.51082	2.49703e-05	0.000372329
16667175	SNORA66	0.734098	3.51255	0.00198258	0.00885937
16829758	EMC6	0.73389	4.44224	0.00100701	0.00527157
17123652	FAM86EP	0.732627	2.13874	0.000169969	0.00141641
17119358	SNORA4	0.732592	5.42132	0.000402877	0.00263897
17055191	RPA3	0.731898	4.48703	0.0004438	0.00282903
16874082	BCAT2	0.731654	4.09662	0.000952516	0.00505615
16723318	PRRG4	0.731437	2.18871	0.00105739	0.00548078
16928282	SNRPD3	0.731431	8.21595	5.45232e-06	0.000142211
16927174	DGCR8	0.730613	4.184	2.47582e-05	0.000370195
16814528	CHTF18	0.73051	2.62578	0.00646555	0.0218452
16666268	RABGGTB	0.730458	6.52296	1.17546e-06	5.84803e-05
16863460	PPP5C	0.730373	4.14582	0.00203361	0.00902088
16744667	BUD13	0.730258	4.79414	0.000153176	0.00131646
16704125	BMS1	0.730046	6.48742	8.29073e-05	0.000852966
17009032	POLR1C	0.729316	4.36297	3.25308e-05	0.000446795
16755928	PARPBP	0.729224	3.22362	0.00910134	0.0282128
16845742	EFTUD2	0.728257	7.32083	4.60654e-05	0.000570635
17002194	ADAM19	0.727364	7,3445	0.000103373	0.000997775
17047504	HSPB1	0.726955	5.89947	0.00581376	0.0201938
16713470	HNRNPF	0.726813	8.23343	0.000199919	0.00159117
16890970	BCS1L	0.726615	3.91056	0.00811716	0.025818
17117726	CNP	0.726545	3.20876	0.00507611	0.0181856
16833934	PSMD3	0.726493	5.42771	0.000585876	0.00349275
16935259	SNORD83A	0.726391	3.19799	0.00481886	0.0174766
16944173	QTRTD1	0.726187	3.29166	0.00010611	0.00101637
16771998	RILPL2	0.726094	5.67291	0.000249738	0.00187057
16978417	SLC39A8	0.725833	4.41364	3.93503e-05	0.000509401
16820041	E2F4	0.72579	6.35639	0.000111927	0.00105483
16707503	EXOC6	0.725246	4,7473	0.000279221	0.00202886
16956088	FRMD4B	0.72513	3.7393	0.000971117	0.00513373
17089982	DOLPP1	0.724698	4.52779	0.000755536	0.00424491
17073146	PTP4A3	0.724061	4.65561	0.00185305	0.00840296
17105347	CSTF2	0.723964	4.54389	0.00116781	0.00590114
16696614	KIAA0040	0.723587	5.03787	0.000271611	0.0019893
16969591	HADH	0.723433	4.12744	0.000293792	0.00210976
16688308	SERBP1	0.723418	7.96384	1.33146e-06	6.21492e-05
16875776	ISOC2	0.723251	4.52321	0.000734562	0.00415322
16833139	PSMD11	0.722824	6.59928	3.56809e-06	0.000112117
16983254	ANKRD33B	0.722768	2.19691	0.000303468	0.00215754
16819181	OGFOD1	0.722189	6,6996	5.99141e-07	4.23348e-05
16821280	GAN	0.721661	3.9692	0.001223	0.00612831
16769868	ALKBH2	0.721646	2.81485	0.00309923	0.0125716
16873567	GNG8	0.721505	4.57689	0.0175285	0.047591
16671960	SEMA4A	0.721401	3.2065	0.000128129	0.00115191
16835556	ABI3	0.721133	5.10464	0.00316172	0.0127359
16803018	ARID3B	0.719824	5.1416	0.00240181	0.0103004
16702147	RBM17	0.718622	6.23689	1.00383e-05	0.000206587
17125458	RP6-105D16.1	0.718062	7.32537	8.40406e-06	0.000185076
17005385	ACOT13	0.717888	4.43656	0.000373733	0.0025025
16933502	CHEK2	0.717813	2.26788	0.00667633	0.0222768
16743483	MTMR2	0.717539	4.99079	7.26675e-07	4.56671e-05
16816479	CCP110	0.716959	6.05051	0.000129085	0.00115798
16861704	PSMD8	0.716917	7.69624	4.72334e-05	0.000581192
16734163	CHID1	0.71659	4.31061	0.000227572	0.00173891
16728889	MRPL48	0.716401	4.1291	8.96858e-06	0.000193214
17025595	SFT2D1	0.716159	4.07103	0.000154577	0.00132585
16943653	LINC01215	0.715736	5.54184	0.000225559	0.00172661
16988861	ISOC1	0.715389	6.28354	0.00026607	0.00195873
16684089	RPA2	0.713961	5.8832	0.000143778	0.00126006
16991460	KIF4B	0.713496	2.4982	0.00569468	0.0198712
17071855	ENY2	0.713386	4.17655	3.82474e-06	0.000116691
16672583	PEA15	0.712895	6.58294	0.000143933	0.00126055
17057329	DDX56	0.712257	5,6591	0.000340761	0.0023426
16852789	PHLPP1	0.710563	5.18336	0.00122793	0.00614826
16884162	CCDC138	0.70985	2.72726	0.00186523	0.00844037
16806817	LOC101929988	0.709291	2.40798	0.00556892	0.0195435
17126258	SNHG4	0.709091	2.47835	2.14992e-05	0.000338186
16897056	LRPPRC	0.708929	7.33891	5.51903e-05	0.000645792
17044414	NFE2L3	0.708644	5.33913	0.000910642	0.00488215
16754394	RP11-290L1.3	0.706784	5.04131	0.00516403	0.0184391
16766260	ATP5B	0.706175	9.5322	7.99537e-05	0.000836187
17033297	MICB	0.704801	6.0856	0.00180643	0.00824671
17123164	GEMIN2	0.703029	2.09334	0.00700088	0.0230671
17007322	LOC100294145	0.702827	3,119	0.000157044	0.00134076
17028377	LOC100294145	0.702827	3,119	0.000157044	0.00134076
16742610	ALG8	0.702789	5.40883	0.000623449	0.00366084
17008534	PRICKLE4	0.70264	7.70165	5.00963e-05	0.000608356
16691204	BCAS2	0.701806	6.66812	0.000304867	0.00216006
16719882	FUOM	0.701398	2.92297	0.00125287	0.00623676
16897797	PNPT1	0.700803	6.55276	6.39379e-05	0.00072068
16724973	C11orf31	0.700745	5.43033	0.000114433	0.00107218
17016457	HIST1H2BK	0.700409	8.01815	0.000559203	0.00336174
16847605	CCDC47	0.700173	8.08194	2.06237e-05	0.000329646
16823083	PGP	0.699826	4.89509	0.00533336	0.0188918
16730180	PANX1	0.69979	4.28473	9.28227e-05	0.000928443
16741075	CDK2AP2	0.699638	3.6221	0.0031125	0.0126135
17045806	ADCY1	0.699112	2.32371	0.000898545	0.00483541
16712960	MTPAP	0.698476	6.53215	1.96765e-05	0.000318458
16738774	MRPL16	0.698425	5.41061	5.74223e-05	0.000665441
16786616	BATF	0.698258	5.40541	0.000260019	0.00192187
16690594	PSMA5	0.698251	6.15923	8.289e-05	0.000852966
16843680	MYO19	0.697936	5.35553	0.00167563	0.00779321
16992026	RARS	0.697898	7.46167	0.000129854	0.00116336
16790592	HAUS4	0.697889	3.9081	0.00665425	0.0222147
16863041	BCL3	0.697122	5.12086	0.00490943	0.0177464
16752389	RPS26	0.696706	4.23831	4.44531e-05	0.000557091
16803540	PSMA4	0.696076	6.87168	6.23029e-06	0.000155854
16873087	KCNN4	0.69581	6.16312	0.00166921	0.00776614
16771216	RPLP0	0.695741	5.16282	0.000531917	0.00325389
16717359	GOT1	0.695066	5.33558	8.71346e-05	0.000888801
16859773	MPV17L2	0.695036	4.81943	0.000558192	0.00336037
16995809	OXCT1	0.694908	6,7945	2.58257e-05	0.000380678
17089798	SET	0.693503	4.20224	2.7288e-05	0.000396316
16774497	GTF2F2	0.692988	5.78993	7.78088e-08	1.75862e-05
17011079	MANEA	0.692528	5.56318	0.000135577	0.00120209
16839352	MYO1C	0.69249	5.01419	0.00401162	0.0151559
17124870	MGC4859	0.69239	5.83185	4.87135e-05	0.000596555
17015987	DEK	0.691811	7.41593	2.99548e-07	3.10522e-05
16736422	SAAL1	0.691617	3.3279	5.23838e-05	0.000628362
16937930	LSM3	0.691171	4.09293	7.01031e-05	0.000767323
16957568	NAA50	0.690849	7.9287	7.1243e-07	4.55412e-05
16785086	SNAPC1	0.690615	4.31014	0.000541967	0.00329671
17023551	EPB41L2	0.690225	3.23865	0.00019056	0.00154304
16829498	RNMTL1	0.689883	5.15842	1.87918e-05	0.000309584
17115428	IRAK1	0.689415	4.48377	0.00327541	0.0130601
16895172	SF3B6	0.688945	6.26072	4.53589e-05	0.000565143
17062906	COPG2	0.68836	3.58345	0.00116661	0.00589851
17058316	RN7SKP75	0.688157	2.59539	0.000745272	0.00420006
16755299	SNRPF	0.687355	3.93461	0.00792014	0.0253819
16743340	SNORD6	0.686965	5.62875	0.00266844	0.0111906
16891752	AGFG1	0.686913	6.81869	0.000120404	0.00110561
16888047	AGPS	0.686727	6.48395	2.12493e-05	0.000335721
16841941	SREBF1	0.686291	3.25886	0.000145476	0.00126976
17120506	DBF4	0.685972	8.20496	2.46828e-05	0.000369754
16832558	RPL23A	0.685775	5.34343	0.000230608	0.00175587
16717469	CHUK	0.685703	5.44541	6.57808e-05	0.000735637
16838787	C17orf89	0.68561	5.57741	0.000644005	0.00375078
16789926	CCNB1IP1	0.684951	4.29573	0.000533035	0.00325841
16816408	COQ7	0.684569	5,1311	0.000266433	0.00196029
16771356	RP11-173P15.3	0.683515	4.25862	0.00249367	0.0105956
16790267	SUPT16H	0.682752	8.2954	1.8973e-06	7.49259e-05
16926725	C21orf58	0.682455	2.15623	0.000428927	0.00275742
16841913	PEMT	0.682039	3.14532	1.50498e-05	0.000270198
16932103	GGT3P	0.681532	4.82669	0.00297859	0.0122002
17120604	AP000593.6	0.68153	3.41332	0.000246931	0.00185385
16895278	ADCY3	0.680965	4.56078	0.0097298	0.0298264
17052295	RAB19	0.680745	5.66563	0.00481987	0.0174766
16764564	LIMA1	0.680727	5.62129	2.7931e-06	9.57651e-05
16845727	CCDC43	0.680503	5.73537	1.43378e-05	0.000261869
17119802	DKC1	0.678072	3.12182	8.2632e-05	0.000852966
16922102	SOD1	0.677846	7.78636	4.82041e-06	0.000133839
16826212	C16orf87	0.6777	5.4812	0.00183968	0.00835706
16954157	GMPPB	0.677308	3.44075	0.00202888	0.00901314
16973602	LETM1	0.677069	4.58127	0.000596047	0.00354029
17052353	AGK	0.676881	5.63637	9.77205e-06	0.000203054
16981405	C4orf27	0.67668	3.03762	0.00238622	0.0102472
16778688	NUFIP1	0.675927	3.60343	0.0032488	0.0129821
16840087	PELP1	0.675881	5.35434	3.70797e-05	0.000490289
17077760	ARMC1	0.675352	5.52781	0.000102212	0.000992586
16752586	NABP2	0.674803	5.14751	0.000370993	0.00249062
16685889	SCMH1	0.674672	5.2953	1.70409e-05	0.000291551
17091397	PHPT1	0.674624	4.97671	0.000133177	0.00118244
17092194	PLGRKT	0.674374	2.87345	0.000184778	0.00150569
16961475	EIF5A2	0.673739	3.9839	0.000719724	0.00408647
16894539	E2F6	0.673539	3.27187	0.000107631	0.0010256
16747287	NCAPD2	0.673531	6.76546	0.00517091	0.0184585
16872407	C19orf47	0.673516	4.1461	6.30091e-05	0.000712058
17007661	SNRPC	0.672763	4.71273	0.000341753	0.00234678
16969344	CISD2	0.67275	5.9893	0.000147067	0.00127845
16828514	KARS	0.672333	7.40682	3.56616e-05	0.000478806
17062945	LINC-PINT	0.672182	6.63503	0.00531123	0.018829
17103353	RBM3	0.672044	5.07067	1.50588e-05	0.000270198
17081822	LOC101927963	0.67197	3.38632	0.00351968	0.0137615
16946485	PLS1	0.671883	2.09695	0.00702728	0.0231363
16759395	PUS1	0.671813	3.71269	0.000366122	0.00246563
16733278	DCPS	0.671215	5.72025	0.000301284	0.00214563
16736049	PSMA1	0.670927	5.90443	2.27817e-05	0.000349817
16909491	NCL	0.670654	8.63765	1.42353e-06	6.50333e-05
16749126	GOLT1B	0.670393	5.57053	4.0424e-06	0.000120273
16947418	GFM1	0.669971	4.93066	7.95238e-05	0.0008355
16813900	SNRPA1	0.669879	6.15954	0.000489716	0.00305965
17005560	HIST1H4I	0.669637	9.1335	0.000895753	0.00482588
16948871	PSMD2	0.669569	6.20264	0.000255026	0.00189655
16773473	RPL21	0.669491	3.82127	0.000424205	0.00273389
16888912	MYO1B	0.669371	2.04122	0.00131051	0.00646623
16948837	ECE2	0.668021	2.34609	0.000140169	0.00123685
16918485	EIF2S2	0.667418	7.00055	3.78404e-05	0.000495929
17093204	BAG1	0.667248	4.05837	0.000100653	0.000984761
16826767	CIAPIN1	0.667083	5.5844	0.000155516	0.00133212
16827234	FAM96B	0.666858	5.93347	0.00067641	0.00390071
17106031	PRPS1	0.666803	5.04431	0.000633782	0.00370911
17026762	LTB	0.666741	8.83114	0.00777734	0.0250461
17029082	LTB	0.666741	8.83114	0.00777734	0.0250461
17031867	LTB	0.666741	8.83114	0.00777734	0.0250461
17034339	LTB	0.666741	8.83114	0.00777734	0.0250461
17036587	LTB	0.666741	8.83114	0.00777734	0.0250461
17039380	LTB	0.666741	8.83114	0.00777734	0.0250461
17041863	LTB	0.666741	8.83114	0.00777734	0.0250461
16929849	PDXP	0.666707	3.76413	0.00670049	0.0223267
17002510	NUDCD2	0.666599	3.63422	1.72032e-05	0.000293938
16981606	HPGD	0.666443	3.21191	0.00741619	0.0240965
17101990	CNKSR2	0.666263	3.93855	2.50887e-05	0.000372502
16715426	MRPS16	0.666004	5,2588	0.00220251	0.00960235
17062679	IMPDH1	0.665706	4.6525	0.00217585	0.00951983
16940065	LARS2	0.665246	4.85743	0.0100274	0.0305398
16815513	DNAJA3	0.665231	4.86871	0.00112595	0.00576304
17076334	LSM1	0.665116	4.4713	0.00105761	0.00548078
17050645	ST7	0.664453	2.7048	0.000114597	0.00107293
16672975	DUSP12	0.664077	4.67283	0.000187232	0.0015228
17122646	LINC00152	0.663826	2.87761	0.0071291	0.0234177
16867278	STAP2	0.663228	2.22447	0.010466	0.0316213
16830947	RANGRF	0.662524	4.09832	0.000987947	0.00519711
16825081	EARS2	0.662043	3.04143	0.00498175	0.0179524
16820787	SF3B3	0.66181	8.28246	2.3681e-05	0.000358775
17122504	MIR4435-1HG	0.661502	7.2074	4.63595e-05	0.000572077
16756078	HSP90B1	0.661312	8.46089	1.69355e-05	0.000290907
16811061	CALML4	0.661302	3.36905	0.000956322	0.00507217
16974898	MIR573	0.661229	3,92	0.00529525	0.018793
17117975	LLPH	0.661054	6.11041	0.000602019	0.00356261
16882834	MAL	0.66019	8.50778	0.000176805	0.00145452
16840155	PFN1	0.660069	9.13609	3.71437e-05	0.000490289
16756475	PWP1	0.659867	6.56902	9.0279e-06	0.000193481
16692580	HIST2H3PS2	0.659725	4.32595	0.00735281	0.0239631
16974873	DHX15	0.659174	7.5064	5.07549e-06	0.000136224
16954623	RRP9	0.659159	2.6815	0.000195013	0.001569
16720392	CD151	0.659033	3,8408	0.00256269	0.0108175
16803790	MESDC1	0.657178	4.88957	0.00144432	0.00697185
16878994	RASGRP3	0.656678	4.28386	0.000216906	0.0016854
17000813	HARS	0.656503	4.81086	0.00086112	0.00468885
17027471	ABCF1	0.654696	7.37773	7.87505e-06	0.000179884
17030316	ABCF1	0.654696	7.37773	7.87505e-06	0.000179884
17033021	ABCF1	0.654696	7.37773	7.87505e-06	0.000179884
17035141	ABCF1	0.654696	7.37773	7.87505e-06	0.000179884
17037800	ABCF1	0.654696	7.37773	7.87505e-06	0.000179884
17040514	ABCF1	0.654696	7.37773	7.87505e-06	0.000179884
16822581	RPUSD1	0.654506	4.29479	0.0040463	0.0152289
16941344	ALAS1	0.654428	5.49626	0.000897588	0.00483227
17048908	BUD31	0.654253	5.90276	0.000312248	0.0022018
16681225	DNAJC11	0.654147	5.99579	5.06949e-05	0.000613818
17122474	LINC00152	0.654028	4.4468	0.00986828	0.0301478
16913689	DHX35	0.653199	4.87101	0.000403202	0.00263897
16745139	RP11-110I1.12	0.653164	4.39145	0.00631898	0.0214957
16658568	PARK7	0.653122	6.37923	9.21491e-05	0.000925298
16822478	JMJD8	0.65309	4.92265	0.00526819	0.0187176
16730935	DDX10	0.653023	3.9645	1.32537e-05	0.000248591
17006288	ABCF1	0.652985	7.35496	5.0446e-06	0.000135892
16766283	PTGES3	0.652961	7.91431	0.000109586	0.00103762
16846661	MRPL27	0.65254	5.73406	3.66179e-05	0.000486339
17095450	ISCA1	0.652439	4.33716	2.42985e-05	0.000366125
16659036	FBXO6	0.652269	2.76867	0.00106938	0.0055351
16858756	GCDH	0.651562	3.97344	0.0079444	0.0254343
16855477	FECH	0.651376	4.71617	0.000426836	0.00274809
17115825	PLCXD1	0.651234	3.72947	0.00357101	0.0139028
17060237	ATP5J2	0.651179	5.51988	0.000147487	0.00128124
16935440	POLR3H	0.651065	5.29186	0.00271222	0.0113355
16756334	POLR3B	0.650735	5,042	1.60481e-05	0.000281263
16876310	SRSF10	0.65049	7.14195	8.76336e-06	0.000190065
16741249	C11orf24	0.650482	3.5113	0.00185045	0.00839412
17018615	ETV7	0.650374	2.31677	0.000512828	0.00316113
16840759	NAA38	0.649822	5.59006	0.00452916	0.0166284
16815815	NUBP1	0.649682	5.22814	0.000422188	0.00272497
16833476	DHRS11	0.649619	2.42788	0.00123153	0.00615501
16827687	NOB1	0.649368	7.27381	1.83709e-06	7.39601e-05
17097495	POLE3	0.649364	4,1278	6.92481e-05	0.000761847
16835386	SNX11	0.649332	5.06743	9.99451e-05	0.000979158
16856476	ATP5D	0.64921	6.24674	0.00459393	0.0168088
17015033	GMDS	0.649056	3.93036	0.000140434	0.00123834
16684406	SNRNP40	0.648251	5.73004	0.000150131	0.00129895
17068170	ADAM9	0.648202	3.63504	8.27164e-05	0.000852966
16809263	DMXL2	0.647851	3.82076	1.29825e-05	0.000247247
16950000	PIGX	0.647754	4.36675	0.000200332	0.00159117
16682348	ATP13A2	0.647227	4.57581	0.000301944	0.00214914
17121164	LOC100288637	0.64715	4.13215	0.0084405	0.0265996
16765281	RP11-680A11.5	0.647042	2.92673	0.00815753	0.0259013
16931569	CRELD2	0.646394	3.65773	0.00257053	0.0108364
16807459	RMDN3	0.646172	3.71077	0.00148418	0.00710542
17019549	MRPL14	0.645882	4.21677	0.0126728	0.0367398
16858235	ILF3	0.64513	8.44511	2.26875e-05	0.000349541
16872743	GSK3A	0.64482	5.63566	1.41972e-05	0.000260917
16869387	GADD45GIP1	0.644654	4.78305	0.00303691	0.0123616
16745525	HSPA8	0.643944	9.6141	1.50412e-05	0.000270198
16984287	PTGER4	0.643907	6.66974	0.000676785	0.00390113
16914745	SNORD12	0.643654	6.06008	0.000983821	0.00518811
17099309	DDX31	0.643183	4.54083	0.00140991	0.00685172
16850069	DCXR	0.643142	5.80975	0.00542126	0.019122
16800680	SQRDL	0.643039	7.13978	0.000162923	0.00137907
16881786	HTRA2	0.642824	5.05534	0.00382643	0.0146452
17008769	RRP36	0.642725	6.57245	0.000152979	0.00131564
16887993	MTX2	0.642516	5.00713	0.00233651	0.0100943
16934227	RTCB	0.642498	6.21948	3.49394e-06	0.000110215
16877353	DDX1	0.642267	6.52986	0.000119345	0.00110138
16824004	GSPT1	0.642264	6.58877	7.1049e-05	0.00077549
16760406	MRPL51	0.642023	4.43397	0.000394251	0.00260153
16858774	CALR	0.641352	10.1037	0.00102074	0.00533046
16770114	PPTC7	0.641186	5.52389	1.00725e-06	5.2965e-05
17125292	HSPB1	0.639554	7.31572	0.00525308	0.0186742
16676515	NUCKS1	0.639403	3,1267	0.00289471	0.0119242
17084990	POLR1E	0.637954	5.40505	0.000329197	0.00228505
16866993	SGTA	0.637525	6.18185	0.000467687	0.00294441
16806914	NOP10	0.636818	7.19016	7.32283e-05	0.000790118
17044193	LOC101927841	0.636491	3.03425	0.0175908	0.047705
16896481	CEBPZ	0.636278	6.27804	1.76789e-06	7.16217e-05
16835272	KPNB1	0.636076	9.06362	2.92269e-05	0.000415138
17090740	RPL7A	0.635854	4.38116	2.85854e-05	0.000408277
16837205	NOL11	0.635795	7.5283	4.68709e-05	0.000577282
16833037	SUZ12	0.635224	8.32311	1.66866e-05	0.000288168
16748502	DDX47	0.635151	5.89987	8.22612e-06	0.000183249
16699739	PARP1	0.635032	6,7375	6.48606e-05	0.000728775
17039184	IER3	0.634128	5,4378	0.00307038	0.0124664
17095307	C9orf64	0.633887	4.3786	0.000111791	0.00105432
16853996	AFG3L2	0.633803	6.4397	8.29595e-05	0.000852966
16714597	CCDC6	0.633475	7.51155	0.00010261	0.00099324
16692656	SF3B4	0.633436	6,5283	0.00111844	0.00573828
16749511	MRPS35	0.633417	6.33838	0.000816285	0.00449026
16943435	CEP97	0.633412	6.06959	3.72721e-05	0.000491481
16685702	SNORA55	0.633201	5.52592	0.0140931	0.0400003
16996645	DIMT1	0.632983	4.89597	0.00014891	0.00128925
17006233	RPP21	0.632604	6.06398	0.00740903	0.0240828
17027415	RPP21	0.632604	6.06398	0.00740903	0.0240828
17040460	RPP21	0.632604	6.06398	0.00740903	0.0240828
16899846	IMMT	0.632426	6.77356	0.000112741	0.00105941
16718553	DCLRE1A	0.631965	4.67492	0.00177567	0.00814379
17042735	HEATR2	0.631941	3.79948	0.000905421	0.00486428
16668272	GNAI3	0.631899	6.54305	2.76747e-05	0.000400485
17068435	AP3M2	0.631046	6.10659	0.000603537	0.00356996
17026002	PSMB1	0.630913	7.45335	9.92176e-05	0.000973672
16899004	PRADC1	0.630753	2.70765	0.000390837	0.00258744
17073054	CHRAC1	0.630635	5.26897	2.50975e-05	0.000372502
16763853	SENP1	0.630618	7.38166	5.35681e-05	0.00063403
16957795	CD80	0.630565	4.63058	0.00641741	0.0217224
17050497	MDFIC	0.629633	4.65738	4.79234e-06	0.000133347
16859851	KLHL26	0.62943	3.65432	0.00650537	0.0219426
16970384	IL21-AS1	0.629417	2.4736	0.000632746	0.0037053
16840982	MYH10	0.629395	3.17429	0.000129006	0.00115798
17049965	PSMC2	0.629303	7.55906	4.12106e-05	0.00052655
16930570	L3MBTL2	0.627628	4.10865	0.00356649	0.0138897
16678907	COA6	0.627413	3.73179	0.00237722	0.0102162
16826708	NUDT21	0.62719	8.27603	1.54291e-05	0.00027521
16924305	BTG3	0.627168	5.19871	0.00748109	0.0242585
16908985	AP1S3	0.626682	2.59555	0.000682083	0.00391939
16932023	MIR3198-1	0.62657	2.10671	0.0184569	0.0495721
17056506	RP9P	0.626517	2.15082	0.0139381	0.0395954
16684178	SNHG12	0.626415	5.49205	0.00400156	0.0151224
16765513	CBX5	0.625747	5.12159	0.000241281	0.00182419
16740524	RNASEH2C	0.625507	3.7387	0.00037274	0.00249975
16823097	RNPS1	0.625472	7.86065	5.74291e-05	0.000665441
16731132	DIXDC1	0.624733	3.234	7.93601e-06	0.000180332
16668111	KIAA1324	0.624346	6,2717	0.00283908	0.0117683
16769777	CORO1C	0.624247	5.12767	0.000698418	0.00399366
16706128	CHCHD1	0.624105	3.6351	0.00326097	0.0130106
16773485	SNORD102	0.624056	5,1806	0.000529969	0.0032466
16921420	SAMD10	0.62309	3,9075	0.000932322	0.00497766
16665674	AK4	0.622623	3.39284	0.000351148	0.00238725
16760162	C12orf4	0.622584	5.72463	2.92351e-06	9.83383e-05
17104983	PBDC1	0.621845	6.05589	0.000330451	0.00228759
16685281	MRPS15	0.621733	6.90714	0.000954855	0.00506647
17076063	GSR	0.62151	6.70508	7.63776e-05	0.000816482
16834812	DBF4B	0.620779	2.77291	0.000638467	0.00373033
17066561	POLR3D	0.620465	4.45308	0.00398545	0.0150969
16757255	PTPN11	0.620349	7.92206	1.76262e-05	0.000297842
16782786	NOP9	0.62018	5.1208	0.00019856	0.00158984
16981004	PPID	0.619986	6.13472	0.00120916	0.00607552
16684812	RNF19B	0.61925	6.71097	0.000657558	0.00381591
17036388	FLOT1	0.618818	6.24079	0.000164149	0.00138395
16785540	GPHN	0.618384	5.60951	0.000189382	0.00153447
16803134	C15orf39	0.618275	3.44118	0.000495074	0.00308185
16799170	C15orf41	0.618024	4.24117	0.000450748	0.00286373
17113293	ACSL4	0.617623	6.46257	1.1781e-05	0.000231012
17125294	HSPB1P1	0.617515	7.85222	0.0143549	0.0405449
16878358	GPN1	0.6174	6.52285	2.50055e-05	0.000372358
17125258	LOC101929959	0.617116	4.72893	0.000253697	0.00188923
17125042	NPM1P21	0.616772	5,7292	5.00671e-06	0.000135256
16868619	S1PR2	0.616696	4.86652	0.00131218	0.00646948
17012079	NUS1	0.616618	6.58089	0.00115318	0.00585129
16668730	DDX20	0.616481	3.24453	0.00112239	0.00575627
16984347	FBXO4	0.616395	3.42372	0.0039417	0.0149502
16866912	PLEKHJ1	0.615524	5.04828	0.00520441	0.0185422
16832695	ANKRD13B	0.615319	3.7114	0.0034215	0.0135088
16733045	EI24	0.615202	3.73808	0.002901	0.0119366
16791849	SPTSSA	0.61484	5.13661	8.09632e-05	0.000843174
16688961	SSX2IP	0.614695	2.43933	0.000762961	0.00426986
16700934	HEATR1	0.61449	7.13813	2.01472e-05	0.00032404
16809506	ARPP19	0.614341	7.20254	1.43507e-05	0.000261869
17110481	ELK1	0.612729	5.2362	0.00142125	0.0068964
16895165	C2orf44	0.612595	3.93786	0.00177201	0.00813861
17048923	CPSF4	0.611914	3.76546	0.000367327	0.00247245
16829852	MED11	0.6118	5.18687	0.00548162	0.0192739
16773057	MRPL57	0.610619	4.92904	0.000162516	0.00137743
17086987	PTPDC1	0.610419	3.21418	0.000148381	0.0012864
16946016	PCCB	0.610325	4.68532	0.000541431	0.00329644
16827170	NAE1	0.610015	6.86768	3.11864e-05	0.000434821
16857254	FEM1A	0.609568	5.17503	0.000949067	0.00504824
16846993	SRSF1	0.609454	8.99939	8.78851e-06	0.000190086
16911783	DTD1	0.609315	5.21856	0.000813305	0.0044777
17079436	HRSP12	0.609089	2.99082	0.000460804	0.00291114
16933591	AP1B1	0.608426	5.92097	0.000360941	0.00244351
16714104	C10orf128	0.607394	3.63031	0.00222106	0.00967013
16899580	SUCLG1	0.607256	4.17961	5.31415e-05	0.000633389
17089593	COQ4	0.607162	4.78815	0.000908159	0.00487289
16686574	POMGNT1	0.606585	4.1563	0.000414853	0.00268976
16910119	MYEOV2	0.605805	3.48474	0.00347564	0.0136514
16789452	INF2	0.60543	3.47545	0.000889514	0.00480286
16823991	RSL1D1	0.605259	8.66729	8.08182e-06	0.000182032
16930811	SEPT3	0.605057	2.72056	0.00317418	0.0127591
17125044	NPM1P21	0.605045	5.33735	3.75404e-06	0.000116538
16911605	SNRPB2	0.604724	6.93989	1.174e-05	0.000230663
16749459	PPFIBP1	0.603776	2.4021	0.00147243	0.00706227
16962921	ATP13A3	0.603695	6.29202	0.000126242	0.00114052
17120720	RP11-1136G11.6	0.603248	2.92354	0.000244567	0.00184147
16705051	CISD1	0.603243	3.96035	0.00652469	0.0219426
17120246	LOC100288175	0.603118	3.23395	0.00532269	0.0188593
16774690	RB1	0.602811	6.55114	0.000229956	0.00175193
16903111	DARS	0.602789	6.43499	0.000455971	0.00288804
16915151	RAE1	0.602459	4.55218	0.000159422	0.00135656
16929509	HMGXB4	0.602285	5.90367	4.38035e-05	0.000551633
17120606	AP000593.6	0.602147	3.28311	0.00050635	0.00312868
17087498	SEC61B	0.602128	6.91706	0.000155009	0.00132867
16974011	JAKMIP1	0.6021	4.26789	0.00988455	0.0301893
16719393	DHX32	0.601784	5.26923	0.018234	0.0490516
16854904	PSTPIP2	0.601573	4.147	0.00503265	0.0180701
16982735	NDUFS6	0.601142	5.47945	0.00241545	0.0103521
16786548	EIF2B2	0.601102	5,5947	0.000167496	0.0014012
16811500	NPTN	0.60027	6,4015	0.000165265	0.00138885
16682016	AGMAT	0.600108	5.639	0.0061325	0.020985
16850232	OGFOD3	0.600027	4.29238	0.0108384	0.0324437
16972764	ING2	0.599669	3,1327	8.39588e-06	0.000185076
16680274	AURKAIP1	0.599653	4.40366	0.00144833	0.00698279
16991617	LSM11	0.599096	2.20024	0.0028309	0.0117419
16708910	SFR1	0.598695	4.1201	0.00125491	0.00624449
16918132	NANP	0.598037	2.80388	0.00127885	0.00634133
16777044	CHAMP1	0.597713	4.3417	0.00474077	0.0172529
16935490	NHP2L1	0.597408	4.31728	0.000557192	0.00335749
16856510	C19orf24	0.597244	4.55518	0.00621324	0.0212153
16699392	EPRS	0.597009	7.51407	0.000143662	0.0012599
16677037	DIEXF	0.596528	4.79422	0.000264341	0.00194711
16809187	SPPL2A	0.596377	6.84539	1.78554e-05	0.00029952
17015889	NUP153	0.596005	8.44235	8.65568e-07	4.90099e-05
16955442	ARF4	0.595842	6.35942	0.000277613	0.00201873
16735010	PRKCDBP	0.5957	3.16593	0.000694534	0.00397766
16819509	POLR2C	0.595289	5.89799	0.00140375	0.00682948
16917468	RRBP1	0.595274	4.31546	0.0107992	0.0324002
16796914	CINP	0.595229	2.58167	0.0153789	0.0427551
17111262	HUWE1	0.59515	8.20758	0.000107492	0.0010256
16860644	CEBPG	0.594614	4.74976	0.000860968	0.00468885
16770309	NAA25	0.594402	5.98006	0.000199705	0.00159117
16819207	MT2A	0.594328	5.44714	0.00590771	0.0204155
16747077	NDUFA9	0.59376	6.36899	0.000358437	0.00242783
16855578	LMAN1	0.593596	8.61069	0.000176023	0.00145086
17122642	LINC00152	0.592837	4.30452	0.000268954	0.00197544
16943467	NFKBIZ	0.592797	6.67087	0.0177978	0.0481198
16884967	DBI	0.592572	4.63124	5.96943e-05	0.000684201
16978995	ELOVL6	0.592236	3.93169	0.002429	0.0103927
16866702	MEX3D	0.591823	1.99296	0.00254172	0.0107502
17038267	MSH5	0.591661	4,3791	0.000656046	0.00380885
16812982	MRPL46	0.590928	5.73274	0.0002208	0.0017013
16670081	CHD1L	0.590727	5.60649	0.000508189	0.00313704
16778166	ALG5	0.590547	3.80512	0.00113482	0.00579236
16732133	HMBS	0.590511	2.33561	0.00641372	0.02172
16683624	RUNX3	0.588738	7.28179	0.00183744	0.0083498
16743111	CTSC	0.588501	7.33188	0.000994376	0.00521602
16793678	HIF1A-AS2	0.588246	2.77675	0.000102825	0.000994517
17063656	MRPS33	0.588112	3.33615	0.000715564	0.00406823
16730308	ENDOD1	0.588106	4.0341	0.00119845	0.00603111
16976734	COX18	0.587795	4.50766	0.000413915	0.00268638
16889399	NDUFB3	0.587112	3.91871	0.00353111	0.0137852
16830782	CYB5D1	0.586958	3.62847	0.00881385	0.0275003
17017476	LSM2	0.586926	3.22312	0.00162456	0.00758304
17026855	LSM2	0.586926	3.22312	0.00162456	0.00758304
17029328	LSM2	0.586926	3.22312	0.00162456	0.00758304
17032114	LSM2	0.586926	3.22312	0.00162456	0.00758304
17036832	LSM2	0.586926	3.22312	0.00162456	0.00758304
17039565	LSM2	0.586926	3.22312	0.00162456	0.00758304
16737260	ABTB2	0.586652	2.5453	0.00484325	0.0175421
16863211	GEMIN7	0.586316	3.82678	0.00288338	0.0119098
17067963	EIF4EBP1	0.586245	3.66286	0.00362753	0.0140467
16822919	RPS2	0.586214	5.52747	0.00457859	0.0167717
16889346	BZW1	0.58591	6.71096	0.00016567	0.00139107
17113596	NKRF	0.585794	3.79873	0.000117497	0.00109273
17004974	NOL7	0.585739	5.87892	0.000117395	0.00109273
16975918	SGCB	0.585631	5.49453	0.00310354	0.0125851
16999842	SEPT8	0.585581	3.27683	0.000528487	0.00323906
16824132	NTAN1	0.585537	6.62665	0.00601347	0.0206536
17075314	REEP4	0.585537	3.02967	0.00194895	0.00873332
16665566	PGM1	0.585213	4.70975	0.000555987	0.00335493
16783974	ARF6	0.584845	8.24135	1.04217e-05	0.000212256
16817363	EIF3C	0.584239	8.76306	6.42507e-05	0.00072355
16747623	PTPN6	0.584087	6.705	0.00423901	0.0157882
17016494	HIST1H4K	0.583926	10.795	0.000775494	0.0043175
16900245	MRPS5	0.583377	6.3805	0.00182543	0.00830404
16933062	DERL3	0.582654	2,7216	0.0123953	0.0361041
16825306	EIF3C	0.582475	8.72385	9.42553e-05	0.000935509
16991261	G3BP1	0.581873	6,6204	4.20846e-05	0.000533028
17078916	NBN	0.581249	6.16291	0.000122643	0.00111978
16815023	MLST8	0.580972	5.90454	0.00236988	0.0101975
16850090	DUS1L	0.580463	5.60295	0.00285197	0.0118141
16819497	COQ9	0.579979	6.00507	0.000946512	0.00503673
16767756	NAP1L1	0.579564	6,4673	0.00127997	0.00634226
16884877	DDX18	0.57948	6.74965	3.65825e-05	0.000486339
16769622	CRY1	0.579441	4.71613	0.000581847	0.00347441
16990083	SLC35A4	0.578306	6.60108	0.00018257	0.00148958
16822466	C16orf13	0.578223	4.38604	0.00581786	0.0202026
17118444	RP13-444K19.1	0.578213	3.17649	0.0127134	0.0367978
16856946	NFIC	0.577947	5.26262	1.8055e-05	0.000301379
16834252	NKIRAS2	0.577809	3.52395	0.000205668	0.00162063
17027082	HLA-DRB3	0.577244	5.63257	0.00615207	0.0210454
16852206	HAUS1	0.576995	4.17108	0.000485878	0.00303926
16965527	PI4K2B	0.576929	6.42373	0.000819819	0.00450201
17123206	EIF3J	0.576296	7.28844	0.000133552	0.00118495
17088957	LOC100129034	0.576215	4.00887	0.00315361	0.0127201
16873071	SMG9	0.576031	6.39814	6.23044e-05	0.000705953
16737298	APIP	0.57514	4.38555	0.00117559	0.00593231
16830295	SLC16A13	0.575038	4.5057	0.00998347	0.0304419
16674355	SOAT1	0.574997	6,276	0.000944938	0.00503507
17088929	NEK6	0.574208	3.68618	0.00046668	0.00293997
17089542	C9orf16	0.573994	3.21095	0.00459695	0.016815
16845736	GJC1	0.573928	1.9358	0.00763866	0.0247134
16675844	IPO9	0.573424	6.47865	0.000203218	0.00160715
16930768	SREBF2	0.573144	5.82049	0.00053127	0.00325206
16812527	RPS17	0.572709	5.00926	8.24254e-05	0.000852097
16882416	MRPL35	0.571892	6,0345	0.00388153	0.0147815
17114220	MBNL3	0.571736	4.82081	0.000337837	0.00232622
17011671	AMD1	0.571625	7.82301	0.000394379	0.00260153
17114051	AIFM1	0.571364	6.24069	0.00218598	0.00954965
16787409	PSMC1	0.57117	5,3705	0.000865392	0.00470019
16761148	DDX12P	0.570317	5.74401	0.00716287	0.0234927
16832350	KSR1	0.569958	5.43593	0.000176266	0.00145101
16755433	NEDD1	0.569856	7,2877	0.000103416	0.000997775
16694472	SMG5	0.569827	5.77594	0.000321557	0.00224654
17101517	PRPS2	0.568809	7.70584	0.000208113	0.00163477
16741201	CHKA	0.568068	3.89181	0.00348049	0.0136663
16968697	PKD2	0.568061	5.35748	0.00058731	0.00349807
17090748	SURF2	0.567424	4.0599	0.0103665	0.0313797
16847238	SKA2	0.567401	4.44263	0.000878183	0.00475163
16889218	SPATS2L	0.567364	4.97079	0.00274601	0.0114414
17028495	PFDN6	0.56707	4,0204	0.000174335	0.00144064
17031309	PFDN6	0.56707	4,0204	0.000174335	0.00144064
17036058	PFDN6	0.56707	4,0204	0.000174335	0.00144064
17038779	PFDN6	0.56707	4,0204	0.000174335	0.00144064
17016263	CMAHP	0.566965	7.133	0.00103803	0.0054004
16751401	ACVR1B	0.566877	3.18654	0.00164387	0.00765929
16994170	NSUN2	0.565183	6.93895	3.32807e-05	0.000454671
16719233	OAT	0.564776	3.43585	0.000787299	0.00437
16808386	MFAP1	0.564172	6.85918	0.00194304	0.00871125
16741314	MRPL21	0.563891	4.6139	0.00901367	0.0279896
17122644	LINC00152	0.563007	3.96022	0.00635141	0.0215706
17007446	PFDN6	0.562547	4.04141	0.000124052	0.00112619
16933445	PITPNB	0.562293	5.408	0.000225817	0.00172755
16951097	MRPS25	0.561253	4.9928	0.00477971	0.0173652
16753712	CAND1	0.560818	6.28668	6.5766e-05	0.000735637
17021628	MDN1	0.560643	5.99535	0.00355738	0.0138668
16847087	SUPT4H1	0.56051	6.96134	0.00351093	0.0137497
16808696	SLC30A4	0.560496	2.64695	0.00149785	0.00715492
16858805	NFIX	0.560465	2.7522	0.00120841	0.00607409
16956448	GBE1	0.559298	4.24585	0.00206592	0.00913045
16691262	NRAS	0.559267	7.63025	0.000502849	0.00311452
16708161	ENTPD7	0.558564	4,78	5.73568e-05	0.000665441
16853345	ADNP2	0.557904	4.55451	0.00200348	0.00893415
16818399	CLUHP3	0.557526	4.54569	0.0070756	0.0232657
16913198	ROMO1	0.557472	3.55413	0.000965435	0.00510999
17049714	LOC101927746	0.556899	3.06847	0.00227092	0.00986055
16922477	CBR1	0.556397	3.28275	0.00188909	0.00851843
16936585	LMF2	0.556225	4.83612	0.00366277	0.0141431
17109396	RBBP7	0.555695	7.04755	0.000198515	0.00158984
16992446	RPL26L1	0.554794	3.83572	0.00100349	0.00525527
16837029	PSMC5	0.554031	7,7377	0.00288538	0.0119128
16755269	METAP2	0.553647	5.51451	5.33431e-05	0.00063403
16844936	ACLY	0.553583	7.54353	6.21451e-05	0.000704767
17009918	PTP4A1	0.553119	5.06819	0.000116578	0.00108681
17087034	HIATL1	0.552811	6.48203	0.0010096	0.00528084
16669830	RBM8A	0.552582	6.24483	8.13038e-06	0.000182163
17088124	HSDL2	0.551598	5.28269	0.000784477	0.00435621
16679020	EDARADD	0.551486	2.83905	0.00081425	0.00448099
16958083	CCDC58	0.551207	4.39107	0.000555891	0.00335493
16973247	FRG1	0.551052	3,9656	0.00497333	0.0179271
16887014	GCA	0.549893	2.52007	0.000946093	0.00503658
17037257	PSMB8	0.549842	7.52819	0.00289276	0.0119242
17058176	GUSB	0.549616	5.41415	0.000257077	0.0019045
16866565	POLR2E	0.549604	7.59625	0.00199068	0.00888634
16942187	RPP14	0.549382	4.57782	0.00486928	0.0176211
16702503	CDC123	0.549297	7.34646	0.000513597	0.00316436
16725854	ASRGL1	0.548707	2.09782	0.00374061	0.0143852
16670383	HIST2H2AA4	0.548698	10.5738	0.00153661	0.00730756
16912535	KIF3B	0.548619	6.44604	0.000452083	0.00286765
16881514	ALMS1	0.548328	4.28004	0.00114465	0.00582729
16881434	SPR	0.548324	2.58454	0.00362048	0.0140237
17124806	LINC-PINT	0.548301	5,6099	0.00900556	0.0279765
16870023	CHERP	0.548012	4.58431	0.000167162	0.00139932
17120086	HNRNPA3P12	0.547534	4.32044	3.51312e-05	0.000472931
16995281	NADK2	0.547106	3.87687	0.00127929	0.00634133
16682930	EIF4G3	0.547105	6.32609	1.54449e-05	0.00027521
17112996	MORF4L2	0.547082	5.961	0.00217361	0.00951983
16799088	EMC4	0.546495	5.85829	0.000181497	0.00148365
16767751	PHLDA1	0.54646	3.64043	5.08603e-05	0.000614935
16812581	RPS17	0.546373	5.01186	0.000124938	0.00113271
16800191	ADAL	0.546289	4.14855	0.0143552	0.0405449
17019338	DNPH1	0.546038	5.66552	0.00268737	0.011259
16683271	HNRNPR	0.545191	7.14783	7.08788e-05	0.000774496
16845019	KAT2A	0.545072	4.99556	0.0147567	0.0413733
17048879	ARPC1B	0.544619	6.66442	0.00207176	0.00914999
16972425	SAP30	0.544518	3.57212	0.00227948	0.00988772
16815652	ALG1	0.544312	4.72174	0.00271246	0.0113355
17015817	RNU6-645P	0.54406	2.74974	0.0129641	0.0373975
16961826	MRPL47	0.543933	5.66145	5.48326e-06	0.000142421
16905355	ATP5G3	0.54292	5.49299	0.00123334	0.00616096
16770507	DDX54	0.542432	6.27064	0.000191054	0.0015451
17006616	MICB	0.542288	5,7832	0.00599058	0.0206134
17026250	MICB	0.542288	5,7832	0.00599058	0.0206134
16929203	DRG1	0.541595	6.51736	0.00349059	0.0136965
16915364	NELFCD	0.541553	6.17611	0.000223883	0.00171786
16863684	SEPW1	0.541433	5.31015	0.0177043	0.0479673
16752908	MARS	0.541376	6.28503	0.00106688	0.00552658
16711442	GDI2	0.540561	8.44876	0.000119714	0.00110241
16677278	ATF3	0.539405	2.3598	0.00715648	0.0234777
16669389	PHGDH	0.539174	2.83446	0.00938096	0.0289403
16962995	LSG1	0.538959	6.60345	0.000356701	0.00241735
17010876	ORC3	0.538036	6.79777	8.31839e-06	0.000184134
16743262	SLC36A4	0.537971	4.26027	0.00435899	0.0161463
16830589	MPDU1	0.537062	3.15895	0.00454425	0.0166696
16799244	FAM98B	0.536841	6.07063	0.000130238	0.00116437
17064135	PDIA4	0.536785	5,9266	0.011731	0.034568
16972155	MSMO1	0.536704	5.41788	0.00139492	0.00679169
16935669	CYB5R3	0.536294	5.42569	7.5934e-05	0.000813181
16875710	HSPBP1	0.53616	3.95749	0.0125947	0.0365845
17040670	MICB	0.535496	5.8887	0.0108736	0.0325399
16819600	KATNB1	0.535235	4.77347	0.0119277	0.0350113
17125788	HIST1H2BN	0.53483	8.86448	0.0115342	0.0341474
17120210	CDKN2AIPNL	0.534651	5.40145	0.0084834	0.0266825
16843374	RAD51D	0.53418	6.45189	0.0058645	0.0203152
16898578	GFPT1	0.534099	6,5002	7.91929e-05	0.000834213
16930271	MIEF1	0.533984	3.28325	0.000418538	0.00270548
16818733	HEATR3	0.533871	5.19324	0.00377121	0.0144726
16931169	NUP50	0.533684	5.51578	0.000109091	0.00103415
17017965	PSMB8	0.533137	7.53668	0.00271618	0.0113355
17027130	PSMB8	0.533137	7.53668	0.00271618	0.0113355
17029774	PSMB8	0.533137	7.53668	0.00271618	0.0113355
17032462	PSMB8	0.533137	7.53668	0.00271618	0.0113355
17034777	PSMB8	0.533137	7.53668	0.00271618	0.0113355
17039963	PSMB8	0.533137	7.53668	0.00271618	0.0113355
17042473	PSMB8	0.533137	7.53668	0.00271618	0.0113355
16723832	API5	0.532574	6.90057	0.000126544	0.00114244
16982612	CEP72	0.531682	3.12914	0.00540274	0.0190851
17092688	HAUS6	0.531519	6.2281	0.000113175	0.00106194
17000129	H2AFY	0.531104	6.00818	2.15307e-05	0.000338268
16877041	C2orf48	0.530962	3.58349	0.00576537	0.0200581
16986249	HMGCR	0.530728	6.09952	8.85069e-05	0.000897116
16705531	SUPV3L1	0.530679	6.03693	0.00238285	0.0102362
16962620	LPP-AS2	0.529729	3.01466	0.000556928	0.00335747
16821398	HSBP1	0.52941	6.1525	0.000322501	0.00225191
16726320	FKBP2	0.52882	2.72014	0.0148303	0.0415436
16746867	RHNO1	0.528608	4.74433	0.00389656	0.0148289
16855539	HMGN1P30	0.528596	5.47346	0.00078389	0.00435485
16834545	IFI35	0.528594	6.16691	0.00522172	0.018573
16870269	INSL3	0.528162	4.44784	0.0108132	0.0324215
16829139	MVD	0.527485	5.08887	0.00133062	0.00654291
16804458	MRPS11	0.527068	5.39535	0.00118706	0.00598313
16688024	DOCK7	0.52672	3.80492	0.000207522	0.00163218
16994045	MRPL36	0.526581	3.07094	0.000246299	0.00185127
17067190	DPYSL2	0.526188	4.2634	0.0127	0.0367762
16989750	CTNNA1	0.525933	3.92881	0.00110733	0.00569141
16869324	PRDX2	0.525851	6.97559	0.00550772	0.0193551
17004843	RP3-510L9.1	0.525712	2.47408	0.00473186	0.0172323
16898957	SFXN5	0.524794	2.93847	0.00386301	0.0147345
16755131	SOCS2	0.524674	2.34912	0.000982954	0.00518579
16822290	POLR3K	0.524628	5.00094	0.00288025	0.0119045
17100482	NSMF	0.524191	4.22603	0.00875732	0.0273628
16790078	RP11-203M5.8	0.524153	2.81542	0.0142939	0.040419
16720006	PSMD13	0.524096	6.72759	0.0037955	0.0145441
16896650	SRSF7	0.523657	7.74716	9.07008e-06	0.000193781
16941781	PRKCD	0.523548	4.28652	0.000320276	0.00224058
17078121	LACTB2	0.523356	3.37162	0.000878576	0.00475176
16806820	RP11-3D4.2	0.52333	2.9667	0.0155613	0.0431783
16988174	AP3S1	0.522456	3.85551	0.000478486	0.0030026
17014091	SNX9	0.522432	7.0662	0.0152043	0.0423794
17123070	AP000354.4	0.522347	3.67051	0.000495182	0.00308185
16783836	FANCM	0.522107	3.42776	0.0129875	0.0374481
16746524	CCDC77	0.521866	4.01403	0.000819262	0.00450088
16872767	PAFAH1B3	0.521713	4.1934	0.00389875	0.0148295
17045475	MRPL32	0.521694	4.08048	7.97042e-05	0.0008355
16811832	SNUPN	0.521363	5.02745	0.00096444	0.00510681
17125648	FIRRE	0.521273	2.32132	0.00486354	0.0176052
17083975	MTAP	0.521245	3.84979	0.00725522	0.0237291
16700469	C1orf131	0.520935	3.96717	0.00474941	0.0172697
16744289	PPP2R1B	0.520879	5.41481	0.00248997	0.0105873
16837101	RGS9	0.520401	4,9357	0.00806	0.0256998
16727164	CCDC85B	0.52034	2.80076	0.0146783	0.0412516
16706412	RPS24	0.520018	4.39752	0.00386432	0.0147345
16698529	NUCKS1	0.519802	7.87063	0.00010224	0.000992586
16828905	EMC8	0.519648	5.31205	0.000293997	0.00211006
17123346	ALG1L15P	0.519491	3.67983	0.00414682	0.0155257
17123898	RPL7P22	0.519372	2.61965	0.0011055	0.00568551
16861068	HAUS5	0.519195	3.92003	0.00116255	0.00588261
17117756	RP11-51F16.9	0.51911	2.30367	0.00959357	0.0294903
16794966	C14orf1	0.517513	6.81817	0.00103258	0.00538138
17100036	NOTCH1	0.51734	6.45967	0.000511367	0.00315363
16859900	DDX49	0.516909	5.67267	0.00820248	0.0259958
16825897	BCL7C	0.516873	3.86198	0.0027049	0.0113251
16853828	PPP4R1	0.516036	5.43302	0.000664574	0.00384105
16872580	ATP5SL	0.515939	4.04112	0.00583453	0.0202406
16831464	SNORD49A	0.515877	4.43112	0.00724748	0.0237098
16817647	KIF22	0.515631	6.7048	0.00404086	0.0152218
16787951	GLRX5	0.515558	2.80285	0.0109128	0.0326421
16930418	ADSL	0.515392	6.10582	0.00146548	0.00703421
17008676	RPL7L1	0.515223	5.45373	0.000361673	0.0024459
17048686	ACN9	0.515153	2.89919	0.00349943	0.0137239
16692787	ENSA	0.514815	5.91755	3.64192e-05	0.000484698
17013784	C6orf211	0.51481	4.98106	0.000736269	0.00415842
16674927	RGL1	0.514684	4.6807	0.0143031	0.0404359
16880414	REL	0.514657	7.10387	0.00427503	0.0158947
16928680	CCDC117	0.514504	5.09167	0.00030438	0.00215813
17021217	ME1	0.514122	2.28111	0.00739958	0.024079
16910974	ITPA	0.514089	4.35488	0.00953734	0.0293525
17000404	CDC23	0.513533	5.94592	0.000284419	0.00206083
16657680	B3GALT6	0.513476	4.08903	0.000455075	0.00288379
17122648	LINC00152	0.513394	5.77306	0.00387466	0.0147597
17022035	ASCC3	0.513336	6.73571	5.71328e-06	0.00014604
16931590	PIM3	0.51318	4.40753	0.00249598	0.0105985
16841483	ELAC2	0.512784	6.46453	0.000663068	0.00383407
16908782	DNPEP	0.512686	5.08405	0.0065132	0.0219426
16754917	C12orf29	0.512067	5.22372	0.00218205	0.00953573
16847455	INTS2	0.511977	6.07481	0.00227497	0.00987481
16731492	REXO2	0.511419	5.15493	0.000220458	0.00170126
17000294	HNRNPA0	0.511015	5.93951	0.00133917	0.00657368
16763626	RPAP3	0.510796	5.40477	0.000197535	0.00158459
16662744	NDUFS5	0.510662	4.50768	0.0074101	0.0240828
16833263	LIG3	0.510434	3.94813	0.00863912	0.0270797
16757969	MLEC	0.510193	6,5944	0.000361395	0.0024453
16958044	IQCB1	0.508432	4.71725	0.000100767	0.000984761
16928824	NF2	0.508426	5.78991	0.000986756	0.00519711
16832231	RP11-283C24.1	0.508206	2.52803	0.00782172	0.0251603
16970068	SNHG8	0.507894	6.24673	0.00599279	0.0206155
16954856	PBRM1	0.507881	7.37456	3.48624e-05	0.000471777
16752368	IKZF4	0.507824	3.63633	0.0116319	0.0343466
16732315	RNF26	0.507719	4.67242	0.00986033	0.0301391
16760465	CHD4	0.506265	7.72864	0.000217487	0.00168788
16924207	HSPA13	0.506179	5.48348	7.69095e-05	0.000819382
16665757	PDE4B	0.505899	3.70381	0.000596807	0.00354316
16959531	STAG1	0.50575	5.76587	6.07197e-05	0.000693133
16852331	ME2	0.505561	7.32158	0.000409337	0.00266473
16846476	SLC35B1	0.505414	5.59896	0.00637643	0.0216348
17073785	SLC52A2	0.505407	3.17424	0.00966858	0.0296784
16827299	FHOD1	0.505202	4.12944	0.000396812	0.00261065
16908557	NHEJ1	0.504574	2.75716	0.00344193	0.0135562
16875323	MBOAT7	0.504492	3.4377	0.0129122	0.0372717
16955771	PSMD6	0.503723	6.07718	9.86273e-05	0.000969436
16888367	DNAJC10	0.503578	6,8774	9.24534e-05	0.000926668
16784947	MNAT1	0.503306	3.6317	0.000601393	0.00356138
17125034	ASNSP1	0.502794	5.03896	0.00115776	0.00586762
17095918	IPPK	0.50245	4,9847	7.85966e-05	0.000829684
17071625	FZD6	0.502174	5.02167	0.00713641	0.0234238
17000713	PFDN1	0.50212	5.25298	0.00325859	0.0130051
16983746	SUB1	0.501923	5.93626	0.0031316	0.0126551
16855810	CD226	0.501849	7.93657	0.0059238	0.0204492
16801179	MAPK6	0.501668	4,2121	0.00205396	0.00908693
16925037	C21orf59	0.500436	4.33135	0.00191026	0.00859585
16784375	MAPK1IP1L	0.500346	6.56005	0.000162623	0.00137743
[truncated: 2,814 more rows]

## Sheet: Venn analysis - Up-regulated
1 element included exclusively in "0.5 kPa":		246 elements included exclusively in "6.4 kPa":		851 elements included exclusively in "100 kPa":		1 common element in "0.5 kPa" and "6.4 kPa":		1728 common elements in "6.4 kPa" and "100 kPa":		32 common elements in "0.5 kPa", "6.4 kPa" and "100 kPa":
INPP5F		CXCL9		EBI3		SHF		CCL4		SDC4
		RPL12		SPC24				CCL3L3		KIAA1324
		KIR3DL2		CENPI				LIF		NDFIP2
		NCKAP1		CYB5A				DSCC1		CISH
		FSCN1		RNU1-59P				CD40LG		MIR155HG
		IL26		FAM72C				MELK		CCL1
		RP4-816N1.7		CCNB2				ORC6		IL2RA
		HIST1H2BE		KIF18B				DIAPH3		CD69
		RNA5SP317		MND1				PAK1IP1		SMS
		OAS3		HIST1H3B				SGOL1		IL4R
		IGFBP4		HIST1H2AB				RBBP8		NAMPT
		LRRC61		DEPDC1B				RNU6-226P		NFKB2
		PGAP1		IL3				EMP1		SLC27A2
		SNAR-H		NEIL3				BRIP1		IL12RB2
		C5orf30		SNORA74A				EPAS1		CENPQ
		CMPK2		POLD1				CENPU		MMD
		RNA5SP310		SNORD88B				SLC25A10		FZD3
		CCNI2		CDCA3				HDGFRP3		DDX21
		RNF138P1		CXCL13				DCTPP1		ATP8B4
		DENND3		RECQL4				CCND2		BCL2
		DUS3L		CENPA				CDC25A		AHI1
		FADS1		HIST2H3A				PCNA		PTGER4
		SLC41A2		RMI1				NDC80		EGR1
		METRNL		COA7				KIF4A		BTLA
		SLCO4A1		LOC101927202				MIR21		CDK6
		SOGA3		RNY4P23				NCAPG2		BZW2
		RP11-290L1.4		CEP78				ASF1B		OSBPL3
		CCL17		FAH				MIR221		EIF4E
		KLF11		RNU5D-1				POLE2		NET1
		LOC101928706		KDELC1				C1QBP		GTPBP4
		EHD4		SNORA41				RPF2		CD7
		RP4-784A16.3		RAD54B				SLC1A5		HIF1A
		LOC101927260		APITD1-CORT				MCM4
		FAM195A		NFKBIE				CEP55
		KCTD17		SNORD72				PHEX
		CYP21A1P		IKBIP				CHAF1A
		OTUD7B		NUDT1				PPIL1
		GDAP1		IL1A				CDCA8
		CEP76		CENPK				POLD2
		MRPL33		BHLHE40-AS1				PLK4
		DDX19A		SNORD81				E2F1
		RNU6-850P		H2AFX				BOLA3
		HAVCR2		RP11-872D17.8				AC017002.2
		METTL2A		SNORD49B				MAP3K8
		CD276		CDKN2C				MYOF
		KIAA1279		RIBC2				DUXAP10
		SLC31A2		RNVU1-3				STRA13
		SNORA29		SEMA7A				ALDH1B1
		KIAA0895L		HIST1H4L				CKS1B
		CEP57L1		AC112721.1				NDC1
		SERPINB8		NCAPH2				GPN3
		LOC100288152		SNORD18A				HIST1H1B
		FAM35A		SNORD49A				HPRT1
		AKT1S1		SLC25A5P5				RNU6-1316P
		NEDD4L		EGR3				CCND2-AS1
		SGPP2		IL13				NME1
		C5orf34		HIST2H2AB				FAM89A
		PVR		SHMT1				CRIM1
		LOC145474		EMC3-AS1				SMC2
		GNB2L1		RMI2				CENPM
		NDUFV2		C19orf10				HJURP
		RP11-707G14.1		SAMD1				CENPH
		RP11-762H8.4		RPL39L				NQO1
		LOC647070		BOLA2				BOP1
		ATRIP		CDC25C				RELB
		FAM45A		HIST2H2BA				MYC
		METRN		CCDC34				DONSON
		PLA2G4C		IFI30				PRR11
		CCDC18		FBXO43				DTYMK
		RP11-712L6.5		RNU6-1156P				CCNB1
		SNORD1A		INO80C				SFXN4
		DHRSX-IT1		RNU12				IPO11
		SERPINE2		PARP2				C10orf2
		G6PC3		MIIP				SLBP
		INTS9		LONP1				NPM3
		KIAA1958		CCDC167				FAM72D
		CEP112		C3orf14				HAPLN3
		CPPED1		CCR4				ESPL1
		SLC3A2		CABLES2				CLPB
		BAP1		PTGIR				ENO1
		IGLL1		CAMK1				EIF4A3
		DPAGT1		ARMC6				MIS18A
		OTUB2		GEMIN5				BAG2
		SERPINH1		IL17A				SUV39H1
		RP1-20B21.4		PFKP				ASPM
		DDX39B		MOCS3				PNO1
		HOMER1		HIRIP3				POLR3G
		SMOX		MRPL45				RAB19
		LOC102724133		LCMT2				ENO1-IT1
		SFMBT2		KLHL8				SLC35F2
		SND1-IT1		DNAJC6				IL22
		COMT		PIP5K1B				MCM10
		SPATS2		CTSW				LTA
		FOXRED1		RPGRIP1L				CXCL10
		SERTAD2		KBTBD8				DTL
		C2orf47		GOLIM4				CDC6
		RN7SKP296		NAA20				EXO1
		METTL16		RP11-16O9.2				CLSPN
		GNL3L		RUVBL1				GINS2
		ARMC5		ELP5				CCL4L2
		GALR2		MIR4521				SHCBP1
		SIK2		NARS2				MB21D2
		MRPL1		RNF126				SLC43A3
		HCFC1R1		AC099552.4				CCNE2
		SLC25A12		HMGB2				OSM
		PARP9		MIR1224				RP6-99M1.2
		DNAJC25		FANCE				MYBL2
		C12orf66		FAM210A				IFNG
		AIFM2		GAR1				RRM2
		RAI1		APRT				CDK1
		RELT		COX8A				FAM111B
		BCL7B		COX7B				CDC45
		DOLK		PKP4				CD109
		ACSL1		LRRC42				DUSP6
		ERCC8		CBR3				SLC7A5
		C1orf174		FAM86MP				CCNE1
		RNY4P19		SPIN4				IL17RB
		SNORA1		HIST1H3E				NFIL3
		LOC100287704		HN1				RAD51
		PHYH		POLR2L				MCM2
		RHEB		SRXN1				PAICS
		RAP2A		MRPL39				ORC1
		NCKIPSD		MZT1				CSF2
		RPS25		SCML2				SLC29A1
		POLRMT		HMGN2P15				MRTO4
		NLRX1		PABPC4				GJB2
		MUTYH		ACD				CDT1
		OTUD3		MGC27345				LINC01160
		FAM208B		RBFA				GZMB
		LCLAT1		MIR548D1				CTPS1
		FBXO30		CTSH				NCAPG
		DEXI		FASTKD1				CENPN
		LYSMD2		PDE4A				E2F8
		GBAS		SNHG17				PTGER2
		FARS2		LOC100288637				SPAG5
		LOC650368		FAM216A				KIF23
		NFE2L1		ITGAM				POLQ
		PEF1		GPSM2				HSP90AB3P
		C9orf41		ERCC6L				RRP12
		C18orf25		CCR8				HIST1H3G
		ID2		NLRP2				PBK
		MED26		CCDC15				NETO2
		SRFBP1		PHKA1				NOLC1
		C8orf33		CPNE2				FANCI
		ATG101		HIST1H2BB				PTGIS
		POP5		NUP43				SOCS3
		CDC37		HIST1H3I				CHAF1B
		MIPEP		NUP37				DUSP5
		ST3GAL2		CDKN2AIPNL				DHCR24
		RANBP2		FAM86DP				GINS3
		BTF3L4		PMVK				DCLRE1B
		SLC25A43		ASUN				SCD
		C7orf49		SNTB1				IRF4
		DNAJC3		MIR3122				KIAA0101
		SETD6		C1orf109				ARNTL2
		GCNT1		KIF21A				SPDL1
		GPRIN3		CBX1				GMNN
		SCAMP3		FDXACB1				ANLN
		BAGE		FOSL1				SLC7A1
		PDGFA		PHLPP2				MAD2L1
		SLC25A13		HPDL				HELLS
		MST4		MAGOH				CCNA2
		LPP		ATP5J				GINS1
		DDX28		SPRYD7				CHEK1
		PITRM1		CIITA				LMNB2
		MRPS18C		HIST1H2AM				ATAD5
		JOSD1		SNORA4				BRCA1
		PTPN9		RPA3				RFC3
		RP11-507J18.2		BCAT2				PFAS
		CTA-384D8.31		PRRG4				ESCO2
		IL15RA		CHTF18				MTHFD1L
		SELK		PPP5C				PPRC1
		HLCS		HSPB1				SKA3
		RPS10-NUDT3		BCS1L				RNA5SP248
		DERL2		SNORD83A				PUS7
		METTL21A		RILPL2				E2F7
		ATP6V1B2		KIAA0040				FOXM1
		BMS1P5		HADH				KIAA1524
		ETV6		GAN				PCNA-AS1
		COIL		ALKBH2				SRM
		SART1		SEMA4A				SOCS1
		MCU		RP6-105D16.1				RAD54L
		GRAMD1B		ACOT13				CDC20
		GMFB		CHEK2				AURKB
		LOC100130285		SFT2D1				SKA1
		BRCC3		KIF4B				DNA2
		B3GNT2		CCDC138				RAD51AP1
		IRGQ		LOC101929988				CSF1
		MAP4K3		GEMIN2				RCC1
		MIER3		LOC100294145				FASN
		NIT2		ALG8				FLJ25917
		EMC7		FUOM				BYSL
		CEBPB		HIST1H2BK				FANCA
		SCO1		CDK2AP2				RRS1
		ST3GAL5		MRPL16				CYP1B1
		KIAA0247		HAUS4				AIMP2
		EPB41L4B		KCNN4				KIF11
		STK17B		MPV17L2				MKI67
		GCFC2		MANEA				ATF5
		FAM175B		SF3B6				MCM7
		MRPL38		RN7SKP75				KPNA2
		FKTN		CCNB1IP1				ICAM1
		C21orf91		RP11-173P15.3				KIF2C
		DDB2		C21orf58				RP11-305L7.3
		ACADS		PEMT				MCM8
		RAB7A		GGT3P				HK2
		ARL5B		ADCY3				MTHFD2
		MAP7D3		GMPPB				CASC5
		MYO1G		C4orf27				CKAP2L
		POLR3A		PELP1				STX11
		RPP25L		PLGRKT				HNRNPAB
		PPP6R3		NCAPD2				GPATCH4
		FOXK2		C19orf47				MYBBP1A
		CUL2		PLS1				EZH2
		BRD9		PUS1				STIL
		ST8SIA4		HIST1H4I				FEN1
		KPNA4		ECE2				BATF3
		OSTF1		BAG1				RFC2
		FAM206A		FAM96B				POLA1
		ATP2C1		PRPS1				BRCA2
		CBWD5		PDXP				PSAT1
		HSF2		NUDCD2				CENPE
		ICE1		CNKSR2				SNHG15
		MLLT11		DNAJA3				RAB11FIP1
		RNF130		LSM1				HSPD1
		ATP6V1C1		STAP2				MCM6
		EIF4E2		CALML4				RNU2-63P
		DNAJB12		MIR573				LOC101928173
		RAB21		HIST2H3PS2				HMSD
		SF3B2		MESDC1				CENPP
		MAPKAP1		HARS				IPO4
		RBBP4		RP11-110I1.12				SNX10
		SREK1IP1		ISCA1				SPC25
		PRR3		GCDH				EIF4A1P7
		RNF5		FECH				SLC25A19
		GTF2A1		PLCXD1				SEH1L
		FUBP1		C11orf24				BCL2L1
		CLIP1		NAA38				GNA15
		RNF6		DHRS11				MTHFD1
		STAU1		ATP5D				NUF2
		PPP1R15B		ATP13A2				ECT2
		MTDH		RP11-680A11.5				DHODH
		KIF5B		GADD45GIP1				LINC00892
		CDKAL1		SNORD12				ODC1
		ARIH2		DCXR				SNRPD1
		CYTIP		HTRA2				CD200
				MTX2				CCDC86
				DDX1				SLC9A7
				MRPL51				ARHGAP11A
				NOP10				GSG2
				PARP1				SPRY1
				RPP21				MCM5
				PRADC1				PMAIP1
				KLHL26				NOP16
				IL21-AS1				BUB1
				L3MBTL2				HSPH1
				COA6				LDHA
				BTG3				FKBP4
				AP1S3				RP11-490H24.5
				MIR3198-1				LRRC59
				RP9P				NEDD9
				SNHG12				RNVU1-6
				CBX5				ATAD2
				RNASEH2C				FARSB
				CHCHD1				PRDX4
				SNORD102				CENPW
				DBF4B				CCNF
				NOP9				NCAPH
				PPID				PPAT
				C15orf39				CHRNA5
				HSPB1P1				NR4A3
				S1PR2				PPAP2A
				DDX20				HN1L
				FBXO4				CAD
				PLEKHJ1				KIF15
				SSX2IP				DKC1
				ELK1				KIF14
				C2orf44				KIFC1
				CPSF4				CRTAM
				MED11				MMS22L
				PTPDC1				RRM1
				PCCB				RNU5A-8P
				FEM1A				SNORD19B
				DTD1				SDF2L1
				HRSP12				CYCS
				C10orf128				RANBP1
				SUCLG1				FOXP3
				MYEOV2				RUVBL2
				INF2				STX3
				2003-09-01				PIM1
				CISD1				MTFP1
				RB1				IL18RAP
				RAE1				NCAPD3
				DHX32				CCT5
				EIF2B2				CREM
				AGMAT				DNAJA1
				OGFOD3				EGR2
				AURKAIP1				RNU6-948P
				LSM11				SCFD2
				NANP				IMPDH2
				CHAMP1				HIST1H3F
				C19orf24				ERI1
				EPRS				FASLG
				ARF4				STIP1
				PRKCDBP				FAM83D
				MT2A				KCNK5
				NDUFA9				CCL22
				MEX3D				NLE1
				MRPL46				CIRH1A
				ALG5				DLGAP5
				MRPS33				BIRC5
				COX18				SCCPDH
				NDUFB3				NOP56
				CYB5D1				SNHG3
				LSM2				RP11-386G11.10
				GEMIN7				IGHV3-35
				NKRF				CKS2
				SGCB				SLC38A5
				2008-09-01				CDC7
				NTAN1				ATAD3A
				REEP4				CLN6
				HIST1H4K				CAV1
				MRPS5				IL23R
				DERL3				CHAC2
				DUS1L				RGS1
				RP13-444K19.1				CDCA2
				NKIRAS2				IRF8
				HLA-DRB3				CDK4
				HAUS1				NUSAP1
				PI4K2B				PDSS1
				SLC16A13				FAM98A
				SOAT1				PGAM5
				NEK6				C4orf46
				C9orf16				PLK1
				SREBF2				LTV1
				RPS17				GZMA
				MRPL35				RP11-669B18.1
				MBNL3				APOO
				SMG5				LINC00152
				SURF2				CDK2
				MRPL21				GTSE1
				MRPS25				PSMC3IP
				MDN1				ALYREF
				SUPT4H1				C18orf54
				SLC30A4				CCT2
				ADNP2				CEACAM1
				CLUHP3				PSMD14
				LOC101927746				PSMC3
				CBR1				PRC1
				LMF2				NCS1
				PSMC5				HBEGF
				HSDL2				NOP14
				CCDC58				LOC100131262
				FRG1				EME1
				GCA				NFKBIA
				PSMB8				EBP
				GUSB				HIST1H2BM
				ASRGL1				LMNB1
				HIST2H2AA4				MSH6
				KIF3B				BLM
				ALMS1				MTBP
				SPR				POC1A
				CHERP				RFC5
				ADAL				ARID5A
				DNPH1				COL6A3
				KAT2A				LOC101927841
				ARPC1B				SLC37A3
				SAP30				SLC39A14
				RNU6-645P				KIAA0020
				DDX54				RRAS2
				DRG1				MB21D1
				SEPW1				PRMT5
				MARS				RNASEH2A
				GDI2				PDCD2L
				ATF3				CDKN3
				ORC3				FURIN
				FAM98B				GBE1
				PDIA4				METTL1
				CYB5R3				SUV39H2
				KATNB1				EIF2S1
				HIST1H2BN				FOXRED2
				RAD51D				SLC25A33
				MIEF1				FANCB
				NUP50				KIF18A
				CEP72				GNL3
				C2orf48				SPATA5
				HSBP1				AC112721.2
				FKBP2				RAN
				RHNO1				KNOP1
				IFI35				MTFR2
				INSL3				FAM129B
				MVD				BRI3BP
				PRDX2				CLUH
				RP3-510L9.1				IL4I1
				SFXN5				PPIF
				RP11-203M5.8				LOC101927963
				LACTB2				RP11-1079K10.4
				RP11-3D4.2				LRP8
				AP3S1				CD274
				CCDC77				RFC4
				PAFAH1B3				CYP51A1
				SNUPN				FNDC3B
				C1orf131				CTNNAL1
				RGS9				LOC100288175
				RPS24				SNORD4A
				ALG1L15P				PRIM1
				RPL7P22				MPP6
				RP11-51F16.9				FH
				C14orf1				NASP
				BCL7C				LDLR
				ATP5SL				EPT1
				KIF22				RNU1-122P
				GLRX5				RPL22L1
				ADSL				MAK16
				C6orf211				HSPA14
				RGL1				ABCE1
				CCDC117				LRR1
				ITPA				GNPNAT1
				CDC23				IL21
				RPAP3				FANCD2
				NDUFS5				COLGALT1
				RP11-283C24.1				NUP155
				SNHG8				ACACA
				RNF26				E2F2
				PDE4B				ADAM19
				SLC35B1				GBP1
				SLC52A2				LOC90784
				MBOAT7				CENPO
				ASNSP1				NUFIP1
				FZD6				AC007278.3
				PFDN1				MASTL
				SUB1				EBNA1BP2
				CD226				CENPV
				C21orf59				AVEN
				DFFA				AHCY
				PDCD1LG2				FTSJ2
				MPND				CCR1
				CACYBP				CMSS1
				LPCAT1				CISD3
				KCNH4				FIGNL1
				AACS				DHX37
				FIBP				ICMT
				CASZ1				CSE1L
				FAS-AS1				GINS4
				LRRC8B				NIP7
				PUS3				SETBP1
				CLPP				RBBP9
				LSM5				AHR
				FAM213A				MIR25
				BCL7A				MRPS28
				JTB				LOC101929530
				DAD1				KIF24
				GSS				NR2C2AP
				NDUFA1				KNTC1
				RPS5				PKM
				STARD3NL				AUNIP
				HAX1				KIF20B
				CCDC9				ANP32E
				GPD2				FANCG
				ECSIT				IL1R1
				PEBP1				FBXO5
				OGFRP1				GRWD1
				FASTKD3				PRDX1
				LOC101929531				RIOK1
				ALDOA				CD70
				METTL5				SNHG16
				RABEPK				SLC31A1
				MRPL2				SNORD75
				SDHB				PLOD1
				SNAPC5				FAR2
				SURF6				PAQR4
				CNOT10				ETS2
				SRBD1				NT5DC2
				PPIB				PSMG1
				PTPMT1				NCLN
				C14orf142				FAM101B
				SMIM15				CCT3
				ITGB3BP				NUPL1
				RPSAP19				PSMD1
				SNORD31				PPA1
				FAM207A				SORD
				SLC25A15P5				BARD1
				ACTR1B				MRPS17
				EBPL				IER3
				PGM2				G0S2
				ARL4A				NOP2
				DCAF13				DPH2
				B3GALNT2				HIC1
				ATP5O				CMTM6
				MIR106B				IPO7
				DANCR				BCAT1
				C17orf70				B4GALT2
				POLD3				HMMR
				SIRT6				ILF2
				MDH1				IDH3A
				RPF1				LACTB
				KPNA3				NUDC
				C16orf91				HIST1H1A
				C22orf39				GNL2
				GTF3C4				SPAG1
				LRRC45				NFKBIB
				SLC30A5				SQLE
				AUP1				SSRP1
				DDX41				PTGFRN
				HGH1				SNORD4B
				IMP3				C17orf96
				SNRPD2				PTBP1
				METTL18				RRP15
				JAGN1				LINC-PINT
				SRI				SNORD18B
				ANAPC15				MUC1
				LOC100132111				GNG8
				ELOVL1				B4GALT5
				C19orf83				MCM3
				GPX1				CIT
				CSK				PIGW
				PSMB9				PNPO
				EMD				FLT1
				MLX				ERLIN1
				MED31				LACC1
				NDUFV1				NLN
				SLC39A3				BUB1B
				NEK4				SHMT2
				FAM96A				MCMBP
				RECQL				MAPKAPK3
				PDHA1				SFXN2
				CHST7				CDCA7L
				CDKN2D				RAD51C
				SUMO2				RFWD3
				SRGAP2				EIF1AX
				RRP1B				GEMIN4
				RBM15B				LYAR
				RP11-267J23.4				PDP2
				ITGB1BP1				OIP5
				DUSP14				GRPEL1
				DPM1				NHP2
				SUCLA2				HRH2
				RHOA-IT1				IARS
				DNAJA2				SIAH2
				SAC3D1				2011-09-01
				MRPS27				NOC3L
				KIAA1715				HAUS2
				GRAMD3				MANF
				STK38L				F5
				NUDT14				PXMP2
				AP2S1				ATP2A2
				SMG8				SLC16A1
				GLO1				CTNS
				BLOC1S2				PFDN2
				FSD1				DPP3
				KIAA0100				DESI1
				MRPL9				BHLHE40
				ANKRD52				LARP4
				NDUFS3				BRIX1
				ANAPC10				POLA2
				BRD2				PGD
				COPE				AHSA1
				DYNLL1				CTTN
				ACADM				NSDHL
				RPS21				IMP4
				FKBP11				SLC25A32
				CDK5				CCT4
				RPL35A				CCRN4L
				DDX46				BNIP1
				NCOA3				GPR125
				RNF224				HMGCS1
				SOCS7				PLAGL2
				SLC25A15				PRPF4
				SNORD43				HIST1H2AI
				PHOSPHO2-KLHL23				PKMYT1
				LRRC70				CSTF2
				SEC23IP				LYRM4
				PPP2R3C				ATP5G1
				SLC35C1				BCL2L11
				IDH3B				PSMB5
				CRLS1				ARL13B
				SIMC1				RNF157
				EXOSC7				POP1
				RPRD1B				ATP1B3
				PCNT				CENPF
				CAMKK2				NAA15
				NVL				ISOC2
				PDZD11				PSMG3
				NRROS				SSSCA1
				BLOC1S5				GABPB1
				RP11-61L14.6				POLR1A
				NIPA1				MRPL14
				KIAA0930				C1orf112
				AGPAT3				RP11-603J24.17
				CDK8				SFR1
				PSMB4				PSMB6
				MDC1				BCL3
				NDUFA11				HSPBP1
				ATP5I				NUP160
				ASNSD1				EIF4G1
				SS18L2				CTSC
				ACO2				ELL2
				C19orf53				DOT1L
				SNHG6				CCL20
				ACAD9				SNORD19
				GPANK1				SNORD11B
				PLRG1				CCDC124
				DNTTIP1				PTPLAD1
				CLIC1				SNRPB
				COX17				HAT1
				MIS12				AGPAT9
				ATP5C1				RTTN
				NDUFB11				CASP3
				RCOR1				MRPL12
				HPS6				NOL10
				NAGK				NUP93
				RP11-334E6.10				SNORD29
				FAM118B				RQCD1
				CHST14				DCAF4
				RPS9				GLA
				C1orf123				AGPAT5
				QTRT1				DCUN1D5
				NIF3L1				RANGAP1
				ERCC1				MRPL54
				PMPCA				NDUFAF4
				CABLES1				NUDCD1
				GAPDH				DDIAS
				ELOF1				SRD5A3
				C12orf10				MIR4435-1HG
				PSENEN				NOP58
				AK6				NEDD4
				RWDD1				ACAT2
				IRF1				EXOSC5
				DNAJB5				RP11-161H23.5
				RBM10				AK4
				MMAA				DDX39A
				NPHP4				NDUFAB1
				RPS6				LSM4
				NOL9				FANCC
				HEBP1				ETF1
				RABL6				IL1R2
				LARP1B				CALU
				GRSF1				PARPBP
				DCTN6				MTCH2
				PDLIM5				NUP88
				PPIP5K1				NAA25
				LLGL1				FXN
				DUSP7				POMP
				BICD1				KIF20A
				GNPTAB				BMS1
				MRPS9				NINJ1
				RPL3				DHX33
				CWC22				CDCA5
				PSMG2				MEA1
				PDAP1				PSMA2
				PRDX6				DARS2
				NDUFB10				EXOC6
				GHITM				EIF2B3
				DNAJC18				C19orf48
				FAM162A				ANAPC1
				PRPF31				PMM2
				ATPAF1				SNORD51
				MRPL20				SLC19A2
				RBM19				RCAN2
				PKNOX1				CHSY1
				SMARCA2				MRPL4
				IARS2				SGOL1-AS1
				CPSF3L				ARSB
				LPCAT3				CENPJ
				RBM42				PLXNA1
				GFM2				MFSD2A
				RPS19BP1				RPL32
				MRPL19				MT1CP
				SNX8				GPR180
				C12orf5				CCT7
				COG2				POFUT1
				FAM189B				PIM3
				SLC25A14				GEN1
				AKIP1				MCUR1
				MAFG				MIF
				DDX50				CEP83
				BUB3				MYO1C
				MAP9				SLC5A6
				ALG9				MRPL17
				GNL1				MCOLN2
				AC011431.1				PINX1
				PVRL3				DNMT1
				PTPLB				ARHGAP31
				CEP135				ARHGAP11B
				RBM18				SLC27A4
				GTF3C2				RPL26L1
				HNRNPL				HMGA1
				IFT46				MMAB
				RNF138				STARD4
				SNHG20				MRPL24
				CPOX				MRPL3
				RPA1				PTRH2
				NMD3				RABGGTB
				NUP210				MAT2A
				RP11-562F9.1				MRPS12
				SUGT1				KNSTRN
				CMAS				MYO1D
				KEAP1				EXOSC8
				HDGF				ITPRIPL1
				MOCS2				DEPDC1
				AEBP1				CD83
				GPS1				HAUS8
				METAP1				NUP188
				HDDC2				PNPT1
				HDAC2				LMNA
				HMGB1				LETM1
				ATG3				SMYD5
				DCTD				NFKB1
				ITM2A				NCR3
				NUDT5				CHD1L
				EIF3M				IL9
				RNF34				LARS2
				GTF3A				PDCD11
				NDUFB1				ALDH18A1
				DPY19L1				PWP2
				FAM58DP				P4HA1
				INPP4B				MPHOSPH6
				ORMDL2				BLVRA
				RPL15				FARSA
				NDUFB2				CD80
				POLR3E				SNORD18C
				RPL9				B3GALT6
				BAG6				MSH2
				RBM26-AS1				NACC1
				RTEL1-TNFRSF6B				AGK
				KIAA1143				RPS26
				RPL41				IFRD2
				RNF167				RBM3
				DHX30				RP11-290L1.3
				R3HDM1				LOC81691
				ACOT9				ANKRD33B
				LAMTOR5				SREBF1
				LCP1				MTMR2
				GLE1				RCC2
				SMN1				ARID3B
				ABCD3				KDELR2
				CARS				GGH
				FKBP15				FRMD4B
				SRSF3				SLC25A5
				PPP2R2A				HCFC1
				SNRNP27				GGCT
				GPR6				RAD23A
				MAPKAPK5				FGF2
				FLNA				CDCA4
				E2F3				HIST1H4D
				DHRSX				MRPL18
				PAF1				PRPF19
				ATP11A				BCL2A1
				FCF1				JMJD8
				RPL10A				ADO
				SETD3				HCCS
				RALY				PRDX3
				BSG				RRP1
				COG8				C6orf48
				NRBF2				GLDC
				EIF3D				EIF5B
				LIMK1				IL21R
				RP3-508I15.14				GNG5P2
				PHAX				MRPS7
				IFI27L1				LAPTM4B
				DROSHA				DLAT
				NCOA7				BANF1
				HAUS3				HEG1
				AIF1				ELOVL6
				CASC7				RNPS1
				MBIP				HIGD1A
				PRRC2A				NUDT15
				SLC25A34				PRIM2
				NCBP2				STARD7
				APP				RBM28
				ATP5A1				SEC11C
				MMGT1				MAL
				C16orf70				NOL6
				SSB				RTCB
				SPTLC1				POLR2H
				SLC15A4				PES1
				ASCC2				PAXIP1
				H3F3A				EARS2
				DENR				SAAL1
				MTF1				AC012363.4
				SETD8				SKP2
				EEF1A1				HYOU1
				FAM49B				PRELID1
				RPL35				PHLPP1
				COX5B				IMPA2
				KHDRBS1				NUTF2
				ARF1				SMIM13
				CMTR2				ALG3
				EMP3				NUP35
				CREB3				SLC12A2
				SRP72P2				RPP40
				ECE1				SNAPC1
				RAB5C				RAD1
				SLC39A9				C17orf89
				CRKL				PHB
				CMPK1				BCL2L12
				ACTG1				PSME3
				RSPRY1				RPLP0
				HEXB				POLE
				SPCS1				FBL
				KDM6B				NAT10
				CSRP1				CEP85
				GTF3C5				NHS
				AIMP1				AGPS
				GIT1				MRPL15
				SMIM20				MYO19
				PSME1				RRBP1
				AQR				NUBP1
				OPA1				PSMD11
				KLHDC3				ESF1
				RAB27A				SPATS2L
				LOC388813				PRKDC
				ROCK2				PTP4A3
				POLR3C				LRRCC1
				PTPN1				PITPNB
				RBM27				CENPL
				SRP54				RYBP
				RHOA				GOT1
				SMARCA5				PER2
				NEK7				PALB2
				PRPF8				PDCD5
				SRP9				EFTUD2
				RPS13				CEP152
				POLR2B				NEK2
				RAP1GDS1				CYC1
				RPL5P28				MYO1B
				DNAJC8				RPL7A
				SLC25A6				AKR1A1
				ICE2				DDX47
				SRSF9				STOML2
				RSRC1				HPGD
				M6PR				NUP205
				EIF4G2				HSPA4
				AL590762.6				MSMO1
				LUZP6				B3GALTL
				COPB2				ACER3
				RPL4				CHCHD2
				SCAF4				GPR65
				DR1				DSN1
				CNBP				CBFB
				MOB1A				INCENP
				RPL24				FAM86A
				RTCA				RAVER2
				RAB1A				RGS16
				IQGAP1				L2HGDH
				EIF2B1				PSMA3
				CAP1				SNORD6
				CNOT1				PPFIBP1
				SENP5				RDH10
				NCOA4				ABI3
				ATP6V0E1				NFIC
								CARM1
								LTB
								CNP
								CSF2RB
								DHX9
								BEND3
								GMPS
								MCAT
								C16orf13
								CALR
								C17orf53
								MINA
								ERI2
								GOT2
								DNAJC9
								NR4A2
								FANCL
								MRPS34
								SERBP1
								SGOL2
								CD3EAP
								POMGNT1
								PM20D2
								LHFP
								GARS
								POLR2I
								CS
								C16orf87
								SNORA55
								DPYSL2
								DESI2
								AURKA
								E2F6
								PSMD12
								EPB41L2
								C16orf59
								AC007278.2
								MRPS16
								COPG2
								DOLPP1
								SOCS2
								DNAJB11
								LRPPRC
								GNG2
								MRPL37
								MFN2
								E2F4
								C16orf80
								EXOSC2
								PHGDH
								DHRS7B
								HSPA9
								ATIC
								ANKRD40
								PGP
								SLC25A39
								EED
								SLC36A4
								SNRPF
								ELAVL1
								PHF5A
								HSPA5
								ILDR2
								PSMD3
								PPM1G
								RPS2
								AEN
								ACAA2
								SASS6
								ARHGDIA
								GPI
								HIST1H2AE
								ISG20L2
								RPL21
								FAM57A
								NCL
								HMGB3
								OGFOD1
								POLR3H
								HSD17B10
								NHP2L1
								BCCIP
								CD151
								KDELC2
								ERH
								AP3M2
								BZW1
								ARPC5L
								PSMB2
								RNF19B
								NOL11
								SMC1A
								AP1B1
								FTSJ3
								HIVEP3
								MORF4L2
								C12orf45
								SENP3-EIF4A1
								ENTPD7
								POLR2K
								PPIH
								NT5DC3
								SLC39A8
								POP7
								NFE2L3
								MRPL48
								SMCO4
								PPP4R1
								LYPLA1
								GTF3C6
								DDX56
								IPO5
								PGM1
								SNX9
								CCDC6
								BATF
								NUP85
								NFKBIZ
								RBM17
								NAP1L1
								NSMF
								JAKMIP1
								SH2B3
								MORC4
								LIG1
								AMD1
								EMC6
								PRMT1
								GSTCD
								GCLM
								AFAP1
								NOC4L
								LIG3
								NUDT8
								AKAP1
								MAD2L2
								STRAP
								POLR2C
								SUPT16H
								MAPK6
								CRELD2
								RALB
								IL17F
								BUD13
								PSMC4
								DHRS3
								HAUS7
								CPSF3
								PIGU
								COPS3
								SLC25A44
								PAK1
								CHKA
								AARS
								IER3IP1
								ADCY1
								PRMT3
								PGK1
								CCDC150
								RPP30
								IVNS1ABP
								SEC23B
								COQ3
								SF3B4
								SUMO3
								CHID1
								FTSJ1
								PYCR1
								EIF3B
								PIGA
								MTAP
								SNRPA1
								RP11-312J18.5
								MICB
								KHSRP
								FBXO6
								IRAK1
								RPIA
								HILPDA
								SLC35B4
								PNP
								POLR3K
								RCN1
								RPL13A
								IKZF4
								PHF6
								CMAHP
								PHPT1
								EIF3I
								ELAC2
								LGALSL
								NUP107
								AGFG1
								NFIX
								HMGXB4
								RDX
								ABCF2
								SNORA66
								QTRTD1
								LIN9
								NUS1
								RUNX3
								MLLT4
								HPSE
								SUPV3L1
								PSTPIP2
								SFXN1
								SH2D2A
								HLTF
								SCMH1
								SNRPA
								MGC4859
								RAVER1
								MSH5
								PSMD7
								EI24
								MYH10
								CCDC85B
								NXT1
								FHOD1
								PTPN11
								MRPL22
								KRR1
								HSP90AA1
								HNRNPF
								RNH1
								HMBS
								HNRNPM
								POC1B
								DPP4
								HAUS6
								ASCC3
								CTNNA1
								SRSF2
								AFG3L2
								PARK7
								GTF2H3
								IMMT
								SAE1
								HSP90B1
								OLA1
								NUP153
								NRM
								IL18R1
								EIF4G3
								MAST2
								GJC1
								SEPHS1
								SNRNP40
								COQ7
								CD55
								GSTP1
								HEATR6
								HTATSF1
								ICT1
								SPIRE1
								SLC19A1
								MTPAP
								PTPN7
								DDX31
								STS
								PRPS2
								CEBPG
								MTX1
								SRRT
								POLE3
								RAD18
								MYBL1
								C11orf31
								COX5A
								AUH
								RAB8A
								LMAN1
								SRSF1
								JARID2
								SHC4
								PLCB3
								MAGOHB
								RPUSD1
								GFM1
								NOTCH1
								ANKRD13B
								SENP1
								POLR2D
								EEF1B2
								SNRPD3
								EIF5A2
								EDARADD
								PRCC
								MRPL11
								GART
								SIVA1
								KCTD5
								SLC20A1
								STT3A
								ACTL6A
								ENOPH1
								ARPP19
								STMN1
								POLDIP2
								DDX12P
								BIRC3
								DHX35
								ALG1
								ADRM1
								PSME2
								ABCC4
								CDC123
								ARMC1
								DDX10
								AIFM1
								MIR17HG
								COPRS
								NPTN
								DUSP12
								PANX1
								FANCM
								DIEXF
								MRPL13
								ABCF1
								IL3RA
								PDIA5
								DHX15
								DIMT1
								CCDC47
								NIFK
								PSMD8
								C9orf64
								NOB1
								CCP110
								FAM60A
								PSMB3
								RBM8A
								MPDU1
								NDUFB6
								FAM126A
								PEA15
								LAS1L
								PSMA4
								ATP13A3
								DOCK7
								PSMC2
								NAA50
								NDUFS6
								KPNB1
								NPM1P21
								SKA2
								SETMAR
								CDK2AP1
								ICOS
								METAP2
								ANXA2P2
								SSBP4
								ALAS1
								KAT2B
								CCT8
								DGCR8
								LOC100129034
								LOC100128361
								RMDN3
								RP11-638I2.8
								LIMA1
								SACS
								BCL9
								DDX49
								MRPS23
								LANCL2
								LSM3
								PRKCD
								ME1
								DNPEP
								PWP1
								GFPT1
								ISOC1
								CBWD1
								IMPDH1
								SIGMAR1
								DARS
								DCPS
								COX6A1P2
								NOM1
								POLR3D
								PKD2
								ENDOD1
								CDKN1A
								IPO9
								CDCA7
								BPGM
								PHLDA1
								MLH1
								INTS7
								PGRMC1
								SQRDL
								ATP5G3
								ILF3
								IFIH1
								POGK
								GCH1
								NDUFA6
								CAND1
								HMGCR
								SNRPC
								DEK
								MOSPD1
								HSPA8
								PTPN6
								DMXL2
								MICAL3
								GPAT2
								SGTA
								GBP4
								PC
								SNX11
								EIF4EBP1
								LIN52
								ABTB2
								KARS
								ITPK1
								RPP14
								HOMER2
								MBD2
								DNAJC11
								EFNB1
								PSMC1
								FLT3LG
								SLC25A22
								DNAJC2
								SNRNP25
								HEATR1
								HEATR2
								DTX3L
								DBF4
								FIRRE
								CLIC4
								PSMA6
								MGME1
								KCNQ5
								GUCD1
								AP000354.4
								APEX1
								SAV1
								ROMO1
								NHEJ1
								SF3B3
								COQ9
								DDX52
								DMC1
								CD320
								SRPK1
								C15orf41
								NF2
								CRY1
								DHCR7
								FAR1
								SNX4
								ATP5B
								LINC01215
								CHUK
								PTMA
								RANGRF
								SPTY2D1
								GSR
								HSPA13
								KPNA6
								SRSF10
								DBR1
								BCAS2
								REL
								SPTSSA
								IPPK
								EMC1
								RBX1
								HDAC7
								C14orf80
								PSMA5
								RSL1D1
								HEATR3
								PSMA1
								STAT3
								CEP97
								DCLRE1A
								SHQ1
								G3BP1
								MTMR4
								KIAA1731
								MRPL42
								NOL7
								FAM86EP
								ACN9
								CMC2
								MLST8
								H2AFZ
								PSMD2
								FASTKD2
								PSPH
								NCOA5
								SNX5
								NRAS
								COQ4
								PSMA7
								PSMB1
								IQCB1
								HAUS5
								POLR2E
								EIF3J
								SMARCB1
								NSUN2
								DYNLL2
								APEX2
								EIF6
								DBI
								RARS
								LLPH
								DDB1
								RRP36
								MAPRE1
								SRR
								CISD2
								SAMD10
								PBDC1
								JUNB
								GOLT1B
								INTS2
								MRPL27
								ETV7
								LSM12
								OAT
								PFN1
								SCLY
								ADAM15
								SLIRP
								RBBP7
								PDIA6
								RASGRP3
								C12orf29
								GPHN
								CKAP5
								C12orf4
								MRPS35
								CBX6
								GNAI3
								POLR3F
								LSG1
								NUDT19
								RPL23A
								HUWE1
								BUD31
								GSK3A
								CYFIP1
								RBPJ
								AP000593.6
								POLR3B
								SLC39A6
								HMGN1P30
								NUDT21
								MRPS10
								RPA2
								LOC101929959
								PATL1
								RPN2
								IL32
								RAP1A
								PHB2
								ERAL1
								MFAP1
								PTGES3
								CORO1C
								PSMD13
								GPAA1
								ACLY
								PPIA
								RNF144A
								POLR1E
								NADK2
								MRPS15
								ATN1
								MRPL36
								RAC1
								ACVR1B
								NABP2
								SNAPC4
								ODF2
								MPZL1
								SNRPB2
								SEC61B
								ATP6V0A2
								DAZAP1
								SNORD45C
								EIF2S2
								SND1
								BCAP31
								SLC35A4
								FUT8
								NBN
								ST7
								REXO1
								SOD1
								SF3A3
								RP11-1136G11.6
								KLC2
								EMC8
								NEDD1
								ACSL4
								PRICKLE4
								CENPB
								ALCAM
								APIP
								PTP4A1
								EIF3A
								NAF1
								MRPL32
								PPP1R8
								IMPAD1
								GTF2A2
								RPS7
								MRPS11
								AP4E1
								SERF1B
								AAGAB
								SMC3
								SRP68
								ARF6
								ATP5J2
								SH3BP2
								DLD
								DNTTIP2
								SRPRB
								RBL1
								SOCS4
								PARL
								EXOSC9
								HIF1A-AS2
								DPH3
								PPP2R1B
								NAE1
								NIPA2
								SPPL2A
								GMDS
								JUND
								LARP1
								GPN1
								NDUFS8
								ACSL3
								HIATL1
								API5
								RRP9
								KSR1
								POLR1C
								KIF3A
								DUSP23
								CHD4
								OXCT1
								BMS1P20
								RNMTL1
								ADAM9
								EOGT
								CINP
								SRSF4
								GSPT1
								HNRNPA0
								POMK
								EIF3C
								BORA
								NARS
								RPN1
								CIAPIN1
								ACTN4
								FLOT1
								SUZ12
								PPME1
								AK2
								PLAA
								SNHG4
								SRP19
								PSMB7
								SRF
								OTUD6B
								CHCHD3
								CHRAC1
								SURF4
								PPP4R2
								MAPK1IP1L
								ENY2
								DDX18
								JAK3
								PIGX
								INIP
								LRRC40
								SET
								PTGES3L-AARSD1
								CCDC43
								ACTR3
								RAB10
								MAP2K3
								POP4
								HNRNPH2
								DNM1L
								RIOK2
								APLP2
								RTN4
								NDUFA2
								CAPRIN1
								KLHL18
								GPAM
								CANX
								MNAT1
								RPL7L1
								CEBPZ
								SCARB1
								GORASP2
								NUP133
								ME2
								PBRM1
								GLMN
								MRPL57
								SLC35A2
								GTF2F2
								EIF2A
								SMC5
								CAB39
								C5orf15
								SLMO2
								RIF1
								ACOT7
								NONO
								COQ2
								MIOS
								MDFIC
								ARL8B
								GMEB1
								GUF1
								STT3B
								SLC2A1
								FAM120A
								EXOC5
								NELFCD
								CDK7
								PCGF5
								RPL6
								PFDN6
								LPP-AS2
								DIXDC1
								RPL23
								GALNT1
								FUS
								BTBD1
								NSFL1C
								DIS3
								PPTC7
								NSUN4
								GCN1L1
								MDH2
								C1orf43
								DNAJC7
								GNE
								RPL37
								DAG1
								H2AFY
								OSBPL11
								RPS27A
								HNRNPA3P12
								SMARCA4
								MLEC
								DNAJC10
								PCGF6
								CDYL2
								G6PD
								SELT
								IDI1
								DYNC1LI1
								RFC1
								SMG9
								RNGTT
								CDC5L
								RNF213
								HNRNPR
								ANP32B
								ING2
								ARL6IP5
								AATF
								PSMD6
								KIAA0368
								RIC8A
								CCND3
								CPSF2
								NGDN
								MRPL47
								NUCKS1
								G3BP2
								AHCTF1
								EMC4
								CAPZA2
								SRSF7
								SLC9B2
								RAD21
								EZR
								FAF1
								OTUD4
								MTF2
								SMARCC1
								AZIN1
								SPEN
								NSMCE1
								ENSA
								REXO2
								ARPC1A
								IDE
								STAG1
								NPM1P39
								RP11-297L17.6
								RAB11A
								C14orf166
								SRP72
								PITPNA
								BAZ1B
								NCBP1
								EXOSC10
								RNF121
								SMARCAD1
								MED24
								MAP4
								SEC13
								PPP1CC
								RP11-51L5.3
								HNRNPA1
								CSNK2B
								RAB22A
								DNAJC21
								RPL10
								MAGT1
								HNRNPDL
								KDM1A
								RNF2
								HIAT1
								PDS5B
								BCOR
								HNRNPU
								NAPG
								BCAP29
								LPGAT1
								PRPF38A
								KIF2A
								PROSER1
								LRCH1
								ARFGAP3
								SKIV2L2
								CUL1
								PRPF40A
								CLTC
								SEC61A1
								SEC24D
								LRRFIP1
								ARCN1
								SDAD1
								CYB5B
								AAR2
								PRKRIR
								ATXN10
								ETFA
								LIN54
								CPD
								SEC24A
								RUSC1
								CASP2
								ATP5F1
								PDS5A
								AP3D1
								HNRNPD
								MDM2
								RNF145
								IREB2
								MED1
								HSPE1-MOB4
								INO80
								SMU1
								OXSR1
								SMAP2

## Sheet: Venn analysis - down-regulated
2 elements included exclusively in "0.5 kPa":		204 elements included exclusively in "6.4 kPa":		937 elements included exclusively in "100 kPa":		802 common elements in "6.4 kPa" and "100 kPa":		5 common elements in "0.5 kPa", "6.4 kPa" and "100 kPa":
RP11-159F24.3		DIP2B		GTF2I		SMCHD1		SIGIRR
RNF166		PRCP		DIS3L2		ARFGEF1		ATF7IP2
		NNT		ANKRD44		DCAF6		SNORD116-20
		RP11-567E21.3		PI4KA		RASSF2		SNORD109B
		EHMT1		SNAP23		FAM208A		CLYBL
		GTPBP10		KDM3B		LDB1
		RXRB		NCOR1		SPATA13
		MAEA		BBS1		ATF6B
		NFRKB		SNORD68		MED15
		CAPN2		C6orf48		EDEM1
		PRR12		CLPX		CD28
		MSLNL		CLDND1		ECH1
		PRKCA		DYNC1H1		NCKAP1L
		HDAC6		GIT2		SEPT1_
		IQSEC1		MARK3		GPR137B
		RP11-571M6.7		DECR1		SPTAN1
		LPIN1		SGPP1		LOC100506639
		FIG4		ASMT		LRCH3
		PRR13		PCM1		SFI1
		RP11-415J8.3		ANXA11		KIAA0195
		GMIP		CCDC14		PIP4K2A
		KLHDC2		PKD1P1		BAZ2A
		POLD4		MTR		RALGAPA2
		CLCN3		RNA28S5		MYSM1
		COL9A2		BIRC6		LINC01347
		DRAM2		RFFL		KIAA0586
		CLCN7		GOLGA4		ARHGAP30
		GRAMD1A		SAFB2		CRTC1
		MGC57346		KANSL3		FZR1
		MIA-RAB4B		RALGAPB		CCDC84
		RBP5		KMT2A		ACSF3
		FKBP8		MKL1		FOXD3-AS1
		SNORD47		RGP1		BROX
		SIGLEC6		DNAJC5		OS9
		ATP2A3		GNA13		SHISA5
		MAPK3		MADD		STX16-NPEPL1
		CALM1		RNF10		MAU2
		CDK5RAP3		SHPRH		ERICH1
		IGBP1		COQ10A		SELPLG
		RBM41		PDCD6IP		RAB5B
		CRTAP		PIBF1		FAM134C
		PTPRCAP		CWF19L2		STRN3
		AGER		HECTD4		NUMA1
		SIPA1L3		ATRX		SNORD32A
		SBF1		MIR449B		FAM122C
		ASB1		AKAP10		SIDT2
		CACTIN-AS1		CCDC93		KDM4A
		CRYGA		SECISBP2		DNASE2
		MEGF9		RN7SKP204		FLOT2
		CLN3		ATG2B		ARRB2
		RMDN1		ADRBK1		MAP7D1
		SNHG7		KMT2C		SNORD89
		HABP4		METTL21B		MPPE1
		MTIF3		LOC100507316		FLI1
		SLC35E3		NPIPA1		SPTBN1
		RABAC1		OSBPL2		LINC00665
		RCAN3		GAA		SEL1L3
		POLR3GL		INPP4A		FAM160A2
		LUC7L3		MTRF1		PAN3
		ATP6V1G1		AMFR		SIK3
		FUZ		ABR		GOLGA8A
		PPP2R5B		INVS		DENND4C
		LHPP		CUTA		CROCCP2
		PHKA2		SRSF11		ATG16L1
		PLEKHA2		CD4		LCK
		ANKRD26		DCAF16		EPG5
		FBXW4P1		SUGP2		PLEKHO1
		CEMP1		APOL3		LNX2
		FUK		AGAP2		CCNDBP1
		OGFOD2		CTSB		IQGAP2
		NDUFAF7		RALGAPA1		HLA-F-AS1
		KDM4C		CDC40		NPIPB3
		GMPR2		SEPN1		ANGEL2
		AMIGO1		METTL3		SRSF8
		CTD-2020K17.3		MALAT1		INPP5K
		LMTK3		ARID1B		DDX17
		MAP3K5		MFAP3		CNN2
		PARP4		AKAP9		SMAD3
		GSPT2		ARHGDIB		SETD1B
		EML3		SLC25A46		SNORD57
		CHCHD7		RP11-227H4.5		RCOR3
		SNORA21		CCDC125		MED28
		CREBL2		CCDC53		PTPRC
		LOC101929734		ANKRD12		LRCH4
		RP13-297E16.5		RP11-489E7.4		AK9
		AC159540.1		ERGIC3		PTPLAD2
		CBR4		EBLN3		MRPS31P5
		RP4-583P15.10		DOCK8		PBX2
		LOC100289580		CELF6		PHC3
		FAM219B		OMA1		MTG1
		LOC100506469		PRKD2		RP11-394J1.2
		KLC4		GALNS		MLXIP
		SNORD21		RPA3OS		CHD3
		GPR15		EXOC4		PNPLA2
		ANKRD49		FAM172A		DGKZ
		CLTC-IT1		CLSTN1		CYFIP2
		MIR580		CEBPZOS		SLC18B1
		CLDN15		BCR		CUL9
		MGC72080		RP11-96C21.1		NPC1
		KRT18P61		FAM90A11P		MON2
		FAM149B1		CSNK1G2		SKAP1
		LOC100270804		INPP5A		CD5
		FLJ38379		STXBP5		BPTF
		RN7SKP246		HACL1		RNU6ATAC24P
		RGL2		LPIN2		CAPS
		APBB1		CD3E		LOC100287497
		ITIH4		CRY2		CCDC88C
		PXMP4		AC069257.8		DCP1B
		FAM98C		EIF4E3		ABHD17B
		ORMDL3		RPS6KA3		ST6GAL1
		KRBA2		LIMS3-LOC440895		NBPF20
		KCNMB4		SETD2		ERP27
		LOC101928236		SERINC3		NISCH
		LOC399900		SPPL2B		RASA4B
		SNORA45A		SMG1P5		GABARAP
		FAM84B		ANKHD1		FBXL14
		LOC101927929		STARD9		CLIC3
		LOC390937		NF1		PLEKHM1
		SNORD126		BBS4		NIN
		NHSL2		RSF1		SUV420H1
		C5orf63		PACS2		CERK
		FRAT1		KIFC2		PPP1R21
		RP11-479O9.2		ANKRD36		GCC2
		AC108004.3		MARCH6		ARHGAP4
		FHIT		ERCC5		SNORD33
		RNU7-51P		SIRT7		NPIPB6
		DDIT3		GNS		RN7SKP55
		LOC101929074		DNAJC16		MRFAP1L1
		BLCAP		SMG1		SEPT7P2
		LDOC1L		PCIF1		RPPH1
		CACNA1C-AS1		SH3BGRL		NATD1
		RFNG		DBT		KLHL22
		RNU6-711P		SNX14		LPAR5
		ABCA7		RC3H2		NBPF11
		RNU1-83P		CEP350		ATXN7
		RPL21P44		LOC554174		CMTM7
		NAP1L2		LOC101927029		ARHGEF18
		SDAD1P1		CDK13		FLNB
		ANO8		PSEN1		CLSTN3
		ADAM28		ABCC5		CTBP1-AS2
		CTB-25B13.12		FBXL5		SETDB2
		CATSPER2P1		SLC2A11		SEC31B
		LOC654342		IKZF5		HS3ST3B1
		FCRL6		AC137932.5		LOC100132356
		NBPF12		GGA2		FAM21A
		MIR1299		LOC101929524		SNORD50A
		LOC101927621		KDM5A		HLA-E
		HOXB2		CHFR		RORA
		SNORA9		FBXO34		RNA5SP204
		B3GALT4		EFCAB13		LOC101928670
		MAP3K7CL		MKLN1		FAM21C
		RNU6-284P		ABCA5		MTMR10
		PLXDC1		RNF216		FAM120B
		SNORA71B		RP11-231C14.3		RBM5
		LOC100507283		NDUFB8		ATXN7L1
		SNORD69		ABCA2		LOC100506990
		CMTM8		PEX1		MYO18A
		AKTIP		C7orf65		ENTPD4
		GDPD3		HKR1		PLEKHB1
		LINC00888		KCTD11		PCNX
		MIR4635		MOAP1		CUL4B
		GUSBP4		SMG1P1		OLFM2
		RP4-794H19.4		ANKRD13D		CCDC64
		PAQR8		AES		ITFG2
		SNORD56		ITSN2		LRIG2
		RNU6-439P		OPTN		CAT
		LOC153684		GOLGA2P2Y		ALOX5AP
		SNORD36C		SMCR8		GABBR1
		RP11-495P10.1		CREBBP		LOC101927181
		CIDECP		ARID4B		FAM73A
		SDHAP2		HEXIM1		GLTSCR2
		RNU6-811P		SIAE		MXI1
		HDAC10		BTBD11		ADCY7
		KGFLP2		ERGIC1		RABGAP1L
		DDR1-AS1		SCAF11		NPC2
		LOC101927300		KMT2E		SLC44A2
		MUC20		SLC5A3		PHYKPL
		LINC00528		LOC100049716		COA5
		MIR4270		SEPSECS		ACACB
		MIR4324		MED23		DUSP16
		RP11-62C7.2		OBSCN		NXPE3
		CST4		NPIPA3		JPX
		MIR4481		KCNA3		NBPF14
		LOC100128288		RBM38		LOC100133331
		SNORD42B		LEPROTL1		PMS2P1
		PAIP2B		FMNL1		LAX1
		RNU4ATAC		LOC100128281		RNF170
		SNORD90		HERC2P9		AMT
		SNORA38B		SNRK-AS1		ABAT
		COLGALT2		ECHDC2		LOC729737
		LOC101929125		AP002954.4		DTX2P1-UPK3BP1-PMS2P11
		RP11-430C7.4		MYLK-AS1		LINC01000
		ITGA6		NUB1		HEXA
		SNORD111		DDX6		COL5A3
		EHD3		REST		SLC4A7
		RNU6-353P		ABCC10		PNISR
		NEIL1		LOC100506123		SLC40A1
		SNORA60		RAB40C		HELQ
		LOC400863		RMRP		CEBPD
		LOC645513		NPIPA5		CTSS
		RNU7-6P		DOPEY1		RNU1-119P
		AC006369.2		IKBKB		RP11-463O12.3
		IGHV1-2		CCDC104		SNORA8
		SNORD116-1		GATSL2		PCSK7
				GOLGA6L9		RASA4
				MC1R		DEDD2
				FBXO25		LOC101927270
				CHMP3		HERC4
				RFX3		SNORD26
				HERC2P8		LOC100506928
				LONP2		GUSBP3
				HERC2P3		NBPF15
				BOD1L1		NDRG3
				SMAD4		PIKFYVE
				JAK1		SERPINB9P1
				POLL		GS1-124K5.2
				ITPR2		LOC101060341
				ASH1L		HERC1
				C22orf46		RP5-1184F4.5
				AFF4		LOC101930415
				ARHGAP15		LOC102723859
				CSAD		FAM134B
				PANK4		DOCK11
				ORAI2		LOC102725126
				NAAA		BRWD1
				PTPN22		R3HDM2
				KDM2B		EMB
				RNA5SP298		NICN1
				RREB1		SCARNA17
				SLC35F5		ANKRD11
				RNF169		CHD2
				SH3BP5-AS1		IL16
				RP11-474D1.1		MGAT5
				MAN1A2		GLG1
				FAM175A		IFI6
				FAM134A		MBP
				NAGPA		DTX2
				LOC101929964		RBM33
				FYCO1		SESN3
				SARM1		KLHL6
				CXorf38		CTC-301O7.4
				LINC00963		AC011558.5
				PXN		SNORA84
				ACAD10		ORMDL1
				PIGG		OSBPL7
				MGAT4B		SNORD14C
				KLHL28		PPP6R2
				NDRG1		PRRC2B
				MEGF10		FTX
				IST1		SNORD87
				DHRS4L1		GPSM3
				CCNG2		IFNAR2
				CRIPT		MAP4K1
				CCDC28A		IRAK4
				MIR571		ODF2L
				LOC642361		FAM117A
				STAG3L5P-PVRIG2P-PILRB		LINC01089
				ILF3-AS1		CNOT6L
				OBP2B		PRKCQ
				GLIDR		BMPR2
				C11orf68		KIAA0513
				MIR187		JMJD7-PLA2G4B
				SNORA36A		KBTBD3
				STRIP1		KIAA1432
				HIVEP2		RNA5SP425
				RP11-135A24.4		INPP5D
				PAGE1		SNRK
				MSL2		PSAP
				BRWD3		NKTR
				PRAP1		KDM7A
				LOC101929416		SH2B1
				LRRC37BP1		RP11-122K13.12
				LOC102723951		L3HYPDH
				PSMB8-AS1		CRIPAK
				SPAG5-AS1		IL23A
				CTA-125H2.2		CCDC109B
				NPIPB5		KIAA2026
				COG3		ITGAL
				ARNTL		CCDC186
				RRAGB		SNORD24
				ANKH		SNORD105B
				LOC613037		LOC101928451
				ANKRD27		N4BP2L2
				C7orf31		LOC100272216
				LOC440434		LOC100133445
				ACP6		RIPK3
				GOLGA6L10		BIN2
				NPIPB8		CBFA2T2
				PTTG1IP		IPW
				KANSL1		SNORD76
				PRR4		LOC100287934
				LOC100132352		ALG12
				PIK3CB		MIA3
				MLLT10		SNORD32B
				BBC3		ARID4A
				CD47		SIDT1
				CC2D1B		LNPEP
				MAPKAPK5-AS1		SNORD10
				PRDM2		LOC100288069
				COG6		DNAH1
				RP11-930O11.1		EPHX2
				MAP1LC3B		AAK1
				PKD1P5		MDM4
				SIRT1		FOXP1
				PKD1		SWT1
				GOLGA2P5		HSPBAP1
				MECP2		HERPUD2
				PAN3-AS1		2009-09-01
				C2CD2		LOC101927777
				IER2		NOTCH2NL
				MIR3916		LOC101929008
				IGFLR1		RASAL3
				P2RY8		APPL2
				LOC101929587		OGT
				AC006160.5		AKNA
				LOC646021		LOC101929038
				SNRNP35		SNORD41
				CSGALNACT2		DCAF8
				BSDC1		LOC101928784
				ERBB2IP		ARAP1
				PPP1R12B		PPP2R5C
				PFKFB3		DENND1C
				ADAT2		BNIP3L
				ADCY4		RP11-460N20.5
				STAT2		LTBP3
				LOC100506302		PHF12
				HECTD3		SPSB3
				SMPD1		MIR4461
				MIB2		SLAMF6
				ITFG1		SNORA59B
				MRPL30		NIPAL3
				SCRN2		PHKB
				CCSER2		DIRC2
				SNN		LOC646719
				FBRSL1		LOC101928706
				CNST		SGTB
				C20orf194		APOLD1
				ARHGAP9		CD27-AS1
				AKAP13		CAMK4
				AKAP8L		NEAT1
				RANBP6		AHSA2
				MR1		H2AFJ
				NOL4L		SNORD54
				ELK3		MRPL10
				CTD-2532K18.1		SCARNA7
				FBXO44		GUSBP11
				LOC101929243		LIMD2
				PHF3		PLCG1
				COX10-AS1		SLC46A3
				SPDYE1		ACAP1
				GALK2		CHKB-CPT1B
				CD96		HYKK
				RP11-732A19.9		RIC3
				LOC100130285		LINC00910
				PIK3C3		CD6
				CCDC91		LOC101929177
				MIR29B2		SRP54-AS1
				MRPL41		HERC3
				LOC729218		MROH1
				RP11-34P13.7		ANTXRLP1
				CDK17		RN7SKP174
				BAGE		LOC339192
				EDAR		GAS6
				FRAT2		ITM2B
				KDM8		SNORA5A
				LINC00566		ITGA5
				IGHV1OR16-3		LOC101926980
				RNU6-165P		LINC01061
				FBP1		SLC8B1
				LINC00657		SNORD110
				AC004951.6		AF131215.4
				NUCB2		ADAM20P1
				HMBOX1		SNORD97
				FLJ21369		SPG11
				MTRNR2L8		FGFBP2
				ACSS1		MPHOSPH8
				MAN2B2		KIAA0430
				CALML3		DYRK1B
				ACBD4		C5orf56
				DNHD1		LOC101928344
				CDC42SE1		SASH3
				DNASE1L1		LOC644450
				RP11-503E24.2		BCL11B
				KMT2E-AS1		EVL
				PRR20B		CLHC1
				RABGAP1		MIR941-1
				SNORA23		AP1G2
				DGCR2		IPO5P1
				LPPR2		CXCR3
				PDP1		DOCK9
				SDCCAG8		ABCG1
				FBXO3		LRRC37A2
				ATF7IP		MBD5
				NPIPB15		LINC00674
				PLCG1-AS1		AMZ2
				ANKRD36B		GLTSCR1L
				PIK3R1		BTBD2
				ITGA4		CYTH4
				IRF9		MAN2A1
				RP11-70C1.3		FYB
				CLEC2D		RALGDS
				HEATR5B		RNU11
				P2RX7		KCTD21
				PPWD1		MAN1C1
				NPIPB11		GLCCI1
				LOC100128494		LOC100132062
				SLC9B1		ADD3
				D2HGDH		LINC00938
				LAPTM5		OGFRL1
				SARAF		STK10
				BACH1-IT3		LEF1
				FLVCR2		NBR1
				BET1L		CNPY4
				RNA5SP190		CARD8
				HEIH		RP3-508I15.18
				LINC00663		PACS1
				ALG13		SNORA71C
				CUX1		AC109826.1
				CCNL2		LOC100996246
				ATP2B4		BCAS3
				FBXL4		LSP1
				GYPC		RNA5SP132
				CTSD		PARVG
				MAN1B1		MIR425
				RP11-190J23.1		ATP10A
				OSER1-AS1		GRAP
				BZRAP1-AS1		EVI2B
				LINC00693		NHLRC3
				RP11-394O4.3		APBB1IP
				COG5		ERMP1
				RNU1-23P		LINC00954
				NFYC-AS1		LENG8
				MIRLET7G		RP11-97O12.6
				CNNM2		PLA2G6
				RP5-994D16.9		C14orf159
				CD3G		NADSYN1
				GPR21		LOC155060
				CTB-134H23.2		RN7SK
				FKSG49		CD27
				H6PD		SNORD27
				CHI3L2		GIMAP4
				DTX3		RAB33B
				MFGE8		BIN1
				MAP3K14-AS1		CTA-390C10.10
				RP11-263C24.1		ATP8A1
				RSBN1		SNORD35A
				CTD-3138B18.5		SNX29
				ANKAR		SNORD62A
				APH1B		EEPD1
				PAPD4		IFFO1
				RUFY3		FLJ32255
				LOC100190986		PCNXL2
				SLC12A6		LAT
				LOC100507291		FAM21EP
				AC016745.3		CITED2
				SFXN3		SAT2
				RP4-791M13.4		RP3-368A4.5
				RP11-509J21.2		DENND2D
				RNU6-1241P		IL10RA
				ELMOD3		IL17RA
				LOC101930019		INADL
				CENPC		PLCB2
				KRBOX4		PLEKHA1
				IL10RB		GUSBP9
				SMURF2		CDC25B
				NPIPB4		PYROXD2
				ERV3-1		PGPEP1
				EXOC1		LBH
				LOC285074		LOC648987
				C9orf156		PCED1A
				GIPR		MAP3K1
				MIR3972		CAPRIN2
				RUNX1-IT1		KIAA1109
				SLC27A1		GALT
				HNRNPA3P5		SNORA16A
				ADAMTS10		FGD3
				ARMCX4		KIAA1551
				LOC400590		CBX7
				EPHB6		DEF6
				SLFN12		MINK1
				ARHGAP35		HDAC5
				MAD1L1		FAM13A-AS1
				ERMAP		RGS10
				RABGEF1		SIRPB1
				SULT1B1		CDKN1B
				PDXDC2P		STX7
				MST1L		KIAA1107
				MT-TA		PLCD1
				AKT3		COG4
				CDR2		LOC101929463
				NLRC5		SCARNA9
				PMS2P3		SMA5
				L3MBTL1		CCDC69
				MCF2L2		S1PR4
				RP3-406P24.3		MIR151B
				ISG20		LOC388572
				RNU6-1319P		LINC01138
				ATP9B		DGKA
				LOC100506235		RP11-436I9.5
				LOC286437		LOC100996740
				RNU6-701P		SNORA48
				C9orf72		EZH1
				RASA4CP		PARP8
				RNF214		NPHP3-ACAD11
				MTMR3		SCARNA22
				GOLGB1		RPS27
				LIPT1		ATP8B2
				SNRNP70		2006-09-01
				DNAJB14		H1FX
				SIRT3		MAST3
				C11orf54		MMP24-AS1
				CNNM3		ANO9
				KIAA0319L		SDK2
				SCAMP1		IL6ST
				ELF1		SNORD44
				RP11-112J3.15		RSRP1
				KIAA1468		SCARNA10
				LOC101930595		LOC100506036
				LOC345051		PRMT2
				RNU1-19P		NR3C2
				PTPRJ		OFD1
				LOC101927895		CCM2
				C16orf74		NBPF25P
				STK17A		RNF149
				SCARNA3		SELL
				RRAGD		KIZ
				BBS9		CD37
				RNU6-279P		MIR4655
				LSS		LOC100652768
				MBTD1		PASK
				RP11-261C10.7		CTDSP2
				AMDHD2		ACTN1
				LAMTOR4		SNORA52
				SCML1		SNORA7B
				RABGAP1L-IT1		LOC100131564
				RP11-894P9.1		NKD1
				SRSF5		LOC374443
				RP11-196G11.4		ST6GALNAC6
				RNF113A		AHNAK
				MTHFR		PELI2
				MAX		LOC101926901
				KAT6B		C2orf68
				RP11-56G10.2		LINC00243
				RP11-902B17.1		SNORD91B
				GALNT10		GMDS-AS1
				RICTOR		LINC00894
				SAP30L		CCDC146
				ARGLU1		GUSBP2
				SNORD59B		MIR421
				HSH2D		ERP29
				JHDM1D-AS1		SNORA49
				RP11-159F24.6		BCL9L
				RP11-774O3.3		HMHA1
				LINC00957		GABPB1-AS1
				LOC101928673		FAM117B
				EDEM2		OARD1
				ANKRD20A9P		SLC16A10
				KRTAP5-7		HIST2H2BC
				RNU6-341P		SNORD15B
				COX14		CDNF
				SPATA25		SNRPN
				MIR4732		RP6-206I17.1
				DET1		MIR548I2
				LIME1		SNORD1C
				AC010642.1		DAPK2
				IDUA		LOC653160
				FAM185A		RCSD1
				SLC35E2B		NAIP
				SECISBP2L		GANC
				MIR1908		RP11-94I2.1
				CTD-2647L4.4		PDE7A
				RP1-151B14.6		CARF
				PGA5		SNORD48
				GUCA2A		CHMP7
				LOC102724156		HIP1R
				SLC6A16		FTH1P22
				MIR1282		SNORD3C
				SEMA3F-AS1		SNORA57
				LOC102724814		DKFZP434F142
				CAMK2G		PWARSN
				LOC101927056		ITPKB
				PRKCH		RNA5SP199
				MIR4441		ADHFE1
				IDS		GIMAP6
				SNORA5C		RP11-229C3.2
				RAB11FIP4		FAM66C
				H1F0		FAM78A
				RP1-102H19.8		PCYOX1L
				DCAF5		CASK
				CYB561D1		PITPNC1
				LOC101929580		ING4
				KLF3		C1QTNF6
				PLCL2		LOC100506023
				ND6		MIR628
				CALHM2		IPCEF1
				KLHL21		CCDC7
				PPAPDC2		SUSD3
				RPS15AP10		LINC01422
				CTSK		DIP2A
				APOBR		PPP3CB-AS1
				HEATR9		RBL2
				POMT1		ACYP2
				ATP10D		IL11RA
				RP11-796E2.4		LINC00893
				RNU6-447P		LOC401320
				LOC54944		SCAND2P
				NBR2		NOSIP
				PLEKHG3		IL6R
				BRWD1-IT1		SGSH
				PCAT1		DNAJC4
				FAM21FP		LMBR1L
				SNORA70E		ARHGEF1
				CHD6		SERINC5
				HNRNPA1L2		SNORA34
				FLCN		SNORA20
				CTD-2201I18.1		RP11-1049A21.2
				CLK1		SPOCK2
				NAP1L4		SLC9A9
				RP11-361D15.2		SLC35D2
				MIR2278		SCARNA21
				CLEC2B		AC097713.4
				BCL6		EIF3J-AS1
				MIR662		MIR4420
				LOC101929140		C11orf21
				MIR4440		SNORD116-21
				LOC400685		LOC100505771
				IER5L		PYHIN1
				NBPF1		LOC100653061
				PIGL		SNORA47
				LOC101930599		MORC3
				PPARD		SNORD46
				SNORA11B		CCL5
				CA5B		SNORA71A
				RB1CC1		MIR4688
				PHC1		PATL2
				GAGE12F		SNORA76A
				CTD-2023M8.1		ORAI3
				LINC00847		ARHGAP12
				CXCR6		DYRK2
				MT-TS1		LINC00869
				FLJ31306		PLCL1
				IDNK		LOC100134822
				CLIP4		OCM
				ADRB2		SPON1
				PHF1		SNORD8
				GIMAP1-GIMAP5		SDHAP3
				SESN1		FAM8A1
				POLR2J2		MANBA
				MIR4660		CTC1
				LOC283887		AGO4
				LOC101929947		SMA4
				FAM210B		LRRC37B
				ENGASE		RP4-791M13.3
				LOC101929302		SNORD42A
				CEP68		SNORA71D
				DYNC2H1		PDE4DIP
				LOC101928139		SGSM2
				C6orf229		SNORD117
				ARL17B		PLCH2
				AK1		PAN2
				CAPN7		MORN3
				RP11-144G6.4		IFT80
				LOC100507217		EPB41
				RNU6-580P		LINC01237
				SBK1		FAM231D
				NEK1		SCARNA6
				LOC100996255		ARRDC2
				RNU6-1321P		SNORA68
				GOLGA6L4		RPL23AP82
				MAGED2		ABCB1
				ITGAE		CAPN3
				PLAG1		KLHL24
				GS1-115G20.1		LOC101928054
				KLF12		SENP7
				FLJ43681		PCMTD2
				SNX18		C16orf54
				MIR548I1		SNORA37
				HLA-DQB1-AS1		SNORA54
				RP11-410L14.2		MIR4518
				RP4-704D21.2		SNORD104
				HSD17B7P2		DKFZP586I1420
				CA11		RP11-196G18.22
				KANSL1L		KLHL3
				CTSA		SNORD116-29
				ANKRA2		MYO1F
				C5orf45		LDLRAP1
				HECA		ABTB1
				AC068580.5		SNORD95
				LOC101929381		CD84
				OR1E2		LOC100507747
				LOC101929760		RASA3
				LOC102725139		HSD17B11
				LOC100129550		NELL2
				FCHSD1		SNORD61
				ESYT2		RP13-297E16.4
				DNAJB1		FAM214A
				MAP3K3		MGAT4A
				PDE3B		RNU6ATAC2P
				CHIC1		RAB37
				PRKACB		RP11-203J24.8
				MGEA5		RNU6ATAC
				MIR661		SHISA2
				LOC102724883		ANKZF1
				RENBP		CACNA1I
				LOC388210		SLFN5
				RP11-744H18.1		PDCD4
				RP11-380G5.2		KLF2
				LOC100131541		FAM65B
				ABHD13		SNORD60
				ADCK4		SNED1
				IGHV2-70		DNASE1
				PNRC1		RARRES3
				PCID2		NUAK2
				PPP1R3E		RNASET2
				AC021188.4		SNORD116-15
				C7orf60		ATM
				GLIPR1		LOC100508227
				LOC101930100		SNORD71
				PINK1		FAM159A
				CEP70		CD52
				ABHD4		CALCOCO1
				RNU6-458P		HIST1H2BD
				GATAD1		FITM2
				RNU5E-9P		GVINP1
				LOC102723927		SNORA12
				AC092299.7		SNORD116-19
				RNA5SP370		NMT2
				ARHGEF6		LINC00402
				DDX60L		MPP7
				RP11-553K8.5		RAD51-AS1
				ADPRM		RP11-47L3.1
				CPEB2		GIMAP2
				MIR642A		MIR32
				MGC40069		NLRC3
				CABP4		FAM102A
				BAZ2B		FLJ38717
				PLEC		CATSPERB
				FOXO4		STK38
				LOC100507577		MIAT
				SNORD94		PWAR5
				MIR1292		RP11-419I17.1
				LINC00920		LOC728743
				JAKMIP2		MAP2K6
				CUBN		GCNT4
				SLC35G5		DKFZp667F0711
				C6orf15		PBXIP1
				RRN3P3		PNPLA7
				SRPK2		PSMD5-AS1
				RP11-544M22.13		PPIAP30
				RNU1-143P		AQP3
				CORO2A		RASGRP2
				CRBN		AC002117.1
				RNU6-1067P		KCTD7
				LOC102724440		BBS2
				RNU7-27P		SNORD63
				REPIN1		SNORA11
				AF131215.3		AMICA1
				FAM229A		MXD4
				KIAA0825		LOC101928346
				LOC646513		PLXND1
				DLGAP1-AS1		ABLIM1
				RP11-110G21.2		SCML4
				RP11-173D3.1		LYZ
				SNURF		MTERF4
				DFNB31		SUN2
				KPNA5		RNA5SP150
				HBP1		SNORD59A
				HCG27		HIST1H2BG
				OTUD1		SNORA22
				KIAA0355		RP11-348F1.3
				LOC100506713		SNORD116-3
				RP11-115H15.2		LOC647859
				RNA5SP434		NLRP1
				SH3D21		ARRDC5
				RNA5SP490		DBP
				GPCPD1		RP11-763B22.4
				MIR4784		IL7R
				RNU6-384P		PIK3IP1
				MARCH8		SNORD116-2
				LOC101927506		SNORD116-5
				FBXL20		SNORD9
				LINC01004		LY9
				RNY4P18		LOC102723540
				RP11-700H6.1		SNORD116-14
				CHIC2		PPIAL4G
				RP11-514P8.6		CECR1
				SPDYE8P		LOC728392
				HCG8		LOC100132741
				PGM2L1		SORL1
				RBM43		LOC339988
				BTG1		CTB-133G6.1
				CREBRF		SNORD116-24
				HSPA2		EPHA4
				RNU6-130P		GPR155
				GABARAPL1		LINC00426
				FAM27E2		FAIM3
				SNORD13P3		LINC00649
				SNORD116-30		PPIAL4B
				RFX8		SLC14A1
				PLD1		DPEP2
				RNU6-858P		IGHV1OR15-1
				NSUN5P1		AC093642.4
				AC005077.5
				ARL17A
				RNA5SP60
				CCDC17
				KLRB1
				PDE9A
				MIR3689F
				MIR4454
				SKIL
				LINC00324
				RNU6-787P
				AL109767.1
				ATG14
				C14orf64
				FBXO32
				KLHDC1
				RNU6-178P
				PTPN13
				MIR4442
				OAS1
				CRLF2
				SLC35E2
				AC004878.8
				MIR7641-2
				SLC25A3
				LOC102725086
				POU5F1P4
				RP11-164J13.1
				NSUN6
				SPG7
				KIT
				LOC101927027
				PLEKHF1
				RP11-317G6.1
				SPDYE6
				KRT18P15
				RNU6-742P
				OXT
				RNU4-87P
				RP13-216E22.4
				GNG7
				LOC391322
				ERN1
				PCMTD1
				HNRNPU-AS1
				LOC400927
				RP1-283E3.4
				RP11-799D4.4
				MIR4516
				RASSF3
				CBX4
				RTCA-AS1
				LOC728613
				RP11-412B14.1
				RPL23AP7
				HIST1H2AI
				LOC728339
				SPDYE5
				RNU1-106P
				DGCR11
				GTF2IRD2B
				LOC101929010
				LOC101928062
				RNU7-181P
				LOC102724851
				AC010468.2
				LOC100129936
				PARP15
				LOC100996724
				HIST2H3D
				LRRC37A4P
				LOC101928979
				CTC-461F20.1
				CGB8
				GTF2IRD2P1
				LOC100129831
				CACNA2D2
				C6orf165
				RNU6-823P
				SPDYE2
				RP11-714G18.1
				CD44
				CSGALNACT1
				LOC101928150
				RP11-504P24.2
				ID3
				SH3YL1
				RP11-96K19.2
				PSMD6-AS2
				RNPC3
				MIR4525
				DIP2A-IT1
				ARSG
				CYB561D2
				DLGAP1-AS2
				RP11-533O20.2
				RP11-338E21.2
				GFPT2
				SAP25
				DUX4L26
				LOC644794
				RNU6-890P
				LRRC2
				RNU6-925P
				BMF
				N4BP2L2-IT2
				MIR3671
				NOG
				RP11-432M8.3
				GS1-124K5.3
				SNORD116-27
				MAPK8IP3
				MIR4729
				LOC101060825
				ARRDC3
				HMOX1
				HIST1H3H
				NR1D2
				LINC01002
				LOC100507412
				MIR4742
				LOC100287834
				MIR3689A
				RNU6-331P
				DBET
				MINOS1P1
				HIST1H3A
				LOC100130476
				RASD1
				LOC101928354
				DUX4
				RNU6-202P
				LOC388692
				GPA33
				ST6GALNAC2
