# Supplementary material for: Different TCR-induced T lymphocyte responses are potentiated by stiffness with variable sensitivity
Source: eLife. 2017 Jun 8;6:e23190. doi: 10.7554/eLife.23190 (PMC5464771; doi:10.7554/eLife.23190)
Supplement: Supplementary files 2. — Gene set enrichment analysis results with GO-BP and KEGG databases comparing absence and presence of aCD3 stimulation on PA-gels of varying stiffness and Venn analysis of the results. DOI: http://dx.doi.org/10.7554/eLife.23190.024 [file elife-23190-fig2.xlsx]

## Sheet: GSEA GO-BP
aCD3(+) vs. aCD3(-)					aCD3(+) vs. aCD3(-)					aCD3(+) vs. aCD3(-)
0.5 kPa					6.4 kPa					100 kPa
Name	NES	nominal p-value	FDR		Name	NES	nominal p-value	FDR		Name	NES	nominal p-value	FDR
M_PHASE	2.46405	0	0		CELL_CYCLE_PHASE	2.40456	0	0		CELL_CYCLE_PHASE	2.53192	0	0
M_PHASE_OF_MITOTIC_CELL_CYCLE	2.45611	0	0		CELL_CYCLE_PROCESS	2.37778	0	0		M_PHASE	2.51191	0	0
MITOSIS	2.41466	0	0		CELL_CYCLE_CHECKPOINT_GO_0000075	2.33904	0	0		CELL_CYCLE_PROCESS	2.4959	0	0
CELL_CYCLE_PHASE	2.3828	0	0		M_PHASE	2.33714	0	0		M_PHASE_OF_MITOTIC_CELL_CYCLE	2.49404	0	0
MITOTIC_CELL_CYCLE	2.36074	0	0		MITOTIC_CELL_CYCLE	2.31177	0	0		MITOTIC_CELL_CYCLE	2.47705	0	0
CELL_CYCLE_PROCESS	2.33623	0	0		M_PHASE_OF_MITOTIC_CELL_CYCLE	2.30352	0	0		MITOSIS	2.45655	0	0
CELL_CYCLE_GO_0007049	2.30437	0	0		MITOSIS	2.29583	0	0		CELL_CYCLE_CHECKPOINT_GO_0000075	2.35356	0	0
CELL_CYCLE_CHECKPOINT_GO_0000075	2.2377	0	0		CELL_CYCLE_GO_0007049	2.19177	0	0		CELL_CYCLE_GO_0007049	2.3194	0	0
REGULATION_OF_MITOSIS	2.23527	0	0		REGULATION_OF_MITOSIS	2.18845	0	0		REGULATION_OF_MITOSIS	2.31376	0	0
REGULATION_OF_DNA_METABOLIC_PROCESS	2.1149	0	0.000121141		DNA_DEPENDENT_DNA_REPLICATION	2.15154	0	0		DNA_REPLICATION	2.2995	0	0
REGULATION_OF_CELL_CYCLE	2.10272	0	0.000110128		REGULATION_OF_DNA_REPLICATION	2.1154	0	0		DNA_DEPENDENT_DNA_REPLICATION	2.27581	0	0
CELL_PROLIFERATION_GO_0008283	2.06801	0	0.000100951		DNA_REPLICATION	2.11433	0	0		INTERPHASE	2.18755	0	0
REGULATION_OF_DNA_REPLICATION	2.04135	0	0.000468324		REGULATION_OF_DNA_METABOLIC_PROCESS	2.1101	0	0		REGULATION_OF_CELL_CYCLE	2.18069	0	0
NEGATIVE_REGULATION_OF_DNA_METABOLIC_PROCESS	2.03705	0	0.000524406		REGULATION_OF_CELL_CYCLE	2.10758	0	0		INTERPHASE_OF_MITOTIC_CELL_CYCLE	2.12871	0	0
DNA_DEPENDENT_DNA_REPLICATION	2.02815	0	0.000489445		INTERPHASE	2.10689	0	0		REGULATION_OF_CYCLIN_DEPENDENT_PROTEIN_KINASE_ACTIVITY	2.11648	0	0
DNA_REPLICATION	2.02245	0	0.000458855		NEGATIVE_REGULATION_OF_DNA_METABOLIC_PROCESS	2.09874	0	0		CHROMOSOME_SEGREGATION	2.11595	0	0
LOCOMOTORY_BEHAVIOR	2.00906	0	0.000504587		DNA_METABOLIC_PROCESS	2.0888	0	0		DNA_METABOLIC_PROCESS	2.11225	0	0
NITROGEN_COMPOUND_METABOLIC_PROCESS	1.97692	0	0.000815604		DNA_INTEGRITY_CHECKPOINT	2.06124	0	0		CELL_PROLIFERATION_GO_0008283	2.09541	0	0
DNA_METABOLIC_PROCESS	1.96681	0	0.000898773		CELL_PROLIFERATION_GO_0008283	2.06004	0	0		MITOTIC_CELL_CYCLE_CHECKPOINT	2.08225	0	0
CHROMOSOME_SEGREGATION	1.93635	0	0.00164508		LOCOMOTORY_BEHAVIOR	2.04616	0	0		DNA_INTEGRITY_CHECKPOINT	2.07487	0	0
BEHAVIOR	1.93285	0	0.00173479		DNA_REPLICATION_INITIATION	2.03395	0	0		SISTER_CHROMATID_SEGREGATION	2.07287	0	0
MITOTIC_CELL_CYCLE_CHECKPOINT	1.92493	0.00150376	0.00193018		INTERPHASE_OF_MITOTIC_CELL_CYCLE	2.02354	0	0		DNA_REPLICATION_INITIATION	2.05002	0	5.09599e-05
INTERPHASE	1.92138	0	0.00190172		DNA_REPAIR	1.99029	0	0		REGULATION_OF_DNA_METABOLIC_PROCESS	2.00784	0	0.000289267
REGULATION_OF_CYCLIN_DEPENDENT_PROTEIN_KINASE_ACTIVITY	1.91403	0	0.00202473		MITOTIC_CELL_CYCLE_CHECKPOINT	1.98799	0	0		REGULATION_OF_DNA_REPLICATION	2.00765	0	0.000277214
SISTER_CHROMATID_SEGREGATION	1.91365	0	0.00194374		MICROTUBULE_CYTOSKELETON_ORGANIZATION_AND_BIOGENESIS	1.96049	0	0.000130778		DNA_REPAIR	1.97849	0	0.000355001
DNA_INTEGRITY_CHECKPOINT	1.90285	0.0015456	0.00215102		BEHAVIOR	1.95916	0	0.000125748		MICROTUBULE_CYTOSKELETON_ORGANIZATION_AND_BIOGENESIS	1.97338	0.00261097	0.000466915
DNA_PACKAGING	1.88211	0	0.00340969		REGULATION_OF_CYCLIN_DEPENDENT_PROTEIN_KINASE_ACTIVITY	1.9563	0	0.000161618		NEGATIVE_REGULATION_OF_DNA_METABOLIC_PROCESS	1.96159	0	0.000572933
AMINE_METABOLIC_PROCESS	1.87448	0	0.00363115		REGULATION_OF_CELL_PROLIFERATION	1.93514	0	0.000270937		RESPONSE_TO_DNA_DAMAGE_STIMULUS	1.94546	0	0.000710221
CELL_CELL_SIGNALING	1.84158	0	0.00582795		CHROMOSOME_SEGREGATION	1.92678	0	0.00029854		DNA_RECOMBINATION	1.94544	0	0.000685731
DNA_REPLICATION_INITIATION	1.84052	0	0.00579788		POSITIVE_REGULATION_OF_CELL_PROLIFERATION	1.9197	0	0.000327174		MITOCHONDRION_ORGANIZATION_AND_BIOGENESIS	1.88483	0	0.00215863
REGULATION_OF_CELL_PROLIFERATION	1.83875	0	0.00576913		SISTER_CHROMATID_SEGREGATION	1.91481	0	0.00031662		RESPONSE_TO_ENDOGENOUS_STIMULUS	1.8611	0	0.00342666
AMINO_ACID_METABOLIC_PROCESS	1.83138	0	0.00630786		DNA_RECOMBINATION	1.9102	0	0.000408494		G1_S_TRANSITION_OF_MITOTIC_CELL_CYCLE	1.8593	0	0.0034233
TRNA_METABOLIC_PROCESS	1.80895	0.00152439	0.00819854		NITROGEN_COMPOUND_METABOLIC_PROCESS	1.88904	0	0.000886612		AMINO_ACID_METABOLIC_PROCESS	1.8576	0	0.00331957
DNA_RECOMBINATION	1.8028	0	0.00873562		RESPONSE_TO_DNA_DAMAGE_STIMULUS	1.87561	0	0.00121		NITROGEN_COMPOUND_METABOLIC_PROCESS	1.85635	0	0.0033209
INTERPHASE_OF_MITOTIC_CELL_CYCLE	1.79341	0	0.0095911		AMINO_ACID_AND_DERIVATIVE_METABOLIC_PROCESS	1.85331	0	0.00185867		REGULATION_OF_CELL_PROLIFERATION	1.8552	0	0.00328781
AMINO_ACID_AND_DERIVATIVE_METABOLIC_PROCESS	1.78613	0.00128205	0.0102969		CELL_CELL_SIGNALING	1.82218	0	0.00347757		RNA_PROCESSING	1.8542	0	0.00335221
REGULATION_OF_PROTEIN_MODIFICATION_PROCESS	1.77826	0.004329	0.011247		AMINE_METABOLIC_PROCESS	1.81324	0	0.00394474		LOCOMOTORY_BEHAVIOR	1.85414	0	0.00326161
DOUBLE_STRAND_BREAK_REPAIR	1.76709	0.00309598	0.0127589		RNA_PROCESSING	1.80479	0	0.00444269		MICROTUBULE_BASED_PROCESS	1.84095	0	0.00359074
MICROTUBULE_CYTOSKELETON_ORGANIZATION_AND_BIOGENESIS	1.76437	0	0.0127674		G1_S_TRANSITION_OF_MITOTIC_CELL_CYCLE	1.79353	0.00129199	0.00528136		MITOCHONDRIAL_TRANSPORT	1.83052	0.00140056	0.00407621
POSITIVE_REGULATION_OF_CELL_PROLIFERATION	1.7634	0.001287	0.0126292		AMINO_ACID_METABOLIC_PROCESS	1.77664	0.00123153	0.00645692		DNA_DAMAGE_RESPONSESIGNAL_TRANSDUCTION	1.82125	0.00132979	0.00464556
CELLULAR_BIOSYNTHETIC_PROCESS	1.76143	0	0.0126783		RESPONSE_TO_ENDOGENOUS_STIMULUS	1.76263	0	0.00802643		POSITIVE_REGULATION_OF_CELL_PROLIFERATION	1.79296	0.00120773	0.00708036
REGULATION_OF_KINASE_ACTIVITY	1.75357	0	0.0136168		NUCLEOBASENUCLEOSIDE_AND_NUCLEOTIDE_METABOLIC_PROCESS	1.7604	0	0.00819718		CELLULAR_BIOSYNTHETIC_PROCESS	1.77977	0	0.00843963
REGULATION_OF_PROTEIN_KINASE_ACTIVITY	1.75201	0	0.0135001							BEHAVIOR	1.76273	0.00668449	0.0104559
										DOUBLE_STRAND_BREAK_REPAIR	1.762	0.00141044	0.0102951
										CHROMOSOME_ORGANIZATION_AND_BIOGENESIS	1.75946	0	0.0104871
										AMINE_METABOLIC_PROCESS	1.75921	0	0.0103093
										RIBOSOME_BIOGENESIS_AND_ASSEMBLY	1.75416	0	0.0106629

## Sheet: Venn analysis for GO-BP
5 elements included exclusively in "0.5 kPa":		1 element included exclusively in "6.4 kPa":		6 elements included exclusively in "100 kPa":		2 common elements in "0.5 kPa" and "6.4 kPa":		2 common elements in "0.5 kPa" and "100 kPa":		5 common elements in "6.4 kPa" and "100 kPa":		34 common elements in "0.5 kPa", "6.4 kPa" and "100 kPa":
DNA_PACKAGING		NUCLEOBASENUCLEOSIDE_AND_NUCLEOTIDE_METABOLIC_PROCESS		MITOCHONDRION_ORGANIZATION_AND_BIOGENESIS		CELL_CELL_SIGNALING		DOUBLE_STRAND_BREAK_REPAIR		DNA_REPAIR		M_PHASE
TRNA_METABOLIC_PROCESS				MICROTUBULE_BASED_PROCESS		AMINO_ACID_AND_DERIVATIVE_METABOLIC_PROCESS		CELLULAR_BIOSYNTHETIC_PROCESS		RESPONSE_TO_DNA_DAMAGE_STIMULUS		M_PHASE_OF_MITOTIC_CELL_CYCLE
REGULATION_OF_PROTEIN_MODIFICATION_PROCESS				MITOCHONDRIAL_TRANSPORT						RNA_PROCESSING		MITOSIS
REGULATION_OF_KINASE_ACTIVITY				DNA_DAMAGE_RESPONSESIGNAL_TRANSDUCTION						G1_S_TRANSITION_OF_MITOTIC_CELL_CYCLE		CELL_CYCLE_PHASE
REGULATION_OF_PROTEIN_KINASE_ACTIVITY				CHROMOSOME_ORGANIZATION_AND_BIOGENESIS						RESPONSE_TO_ENDOGENOUS_STIMULUS		MITOTIC_CELL_CYCLE
				RIBOSOME_BIOGENESIS_AND_ASSEMBLY								CELL_CYCLE_PROCESS
												CELL_CYCLE_GO_0007049
												CELL_CYCLE_CHECKPOINT_GO_0000075
												REGULATION_OF_MITOSIS
												REGULATION_OF_DNA_METABOLIC_PROCESS
												REGULATION_OF_CELL_CYCLE
												CELL_PROLIFERATION_GO_0008283
												REGULATION_OF_DNA_REPLICATION
												NEGATIVE_REGULATION_OF_DNA_METABOLIC_PROCESS
												DNA_DEPENDENT_DNA_REPLICATION
												DNA_REPLICATION
												LOCOMOTORY_BEHAVIOR
												NITROGEN_COMPOUND_METABOLIC_PROCESS
												DNA_METABOLIC_PROCESS
												CHROMOSOME_SEGREGATION
												BEHAVIOR
												MITOTIC_CELL_CYCLE_CHECKPOINT
												INTERPHASE
												REGULATION_OF_CYCLIN_DEPENDENT_PROTEIN_KINASE_ACTIVITY
												SISTER_CHROMATID_SEGREGATION
												DNA_INTEGRITY_CHECKPOINT
												AMINE_METABOLIC_PROCESS
												DNA_REPLICATION_INITIATION
												REGULATION_OF_CELL_PROLIFERATION
												AMINO_ACID_METABOLIC_PROCESS
												DNA_RECOMBINATION
												INTERPHASE_OF_MITOTIC_CELL_CYCLE
												MICROTUBULE_CYTOSKELETON_ORGANIZATION_AND_BIOGENESIS
												POSITIVE_REGULATION_OF_CELL_PROLIFERATION

## Sheet: GSEA KEGG
aCD3(+) vs. aCD3(-)					aCD3(+) vs. aCD3(-)					aCD3(+) vs. aCD3(-)
0.5 kPa					6.4 kPa					100 kPa
Name	NES	nominal p-value	FDR		Name	NES	nominal p-value	FDR		Name	NES	nominal p-value	FDR
KEGG_CELL_CYCLE	2.3805	0	0		KEGG_CYTOKINE_CYTOKINE_RECEPTOR_INTERACTION	2.29266	0	0		KEGG_CELL_CYCLE	2.40308	0	0
KEGG_CYTOKINE_CYTOKINE_RECEPTOR_INTERACTION	2.37471	0	0		KEGG_CELL_CYCLE	2.28313	0	0		KEGG_DNA_REPLICATION	2.361	0	0
KEGG_DNA_REPLICATION	2.18945	0	0		KEGG_DNA_REPLICATION	2.18891	0	0		KEGG_CYTOKINE_CYTOKINE_RECEPTOR_INTERACTION	2.19534	0	0
KEGG_JAK_STAT_SIGNALING_PATHWAY	2.01575	0	0.000543468		KEGG_PYRIMIDINE_METABOLISM	2.05362	0	0		KEGG_PYRIMIDINE_METABOLISM	2.15592	0	0
KEGG_P53_SIGNALING_PATHWAY	2.01073	0	0.000434774		KEGG_P53_SIGNALING_PATHWAY	1.97672	0	0.000431346		KEGG_P53_SIGNALING_PATHWAY	2.04732	0	0.000413155
KEGG_CYSTEINE_AND_METHIONINE_METABOLISM	1.98614	0	0.000906253		KEGG_PROTEASOME	1.97277	0	0.000359455		KEGG_PROTEASOME	2.04423	0	0.000344296
KEGG_PROTEASOME	1.93934	0	0.00201621		KEGG_CYSTEINE_AND_METHIONINE_METABOLISM	1.9622	0	0.000460052		KEGG_MISMATCH_REPAIR	1.99862	0	0.000428282
KEGG_PYRIMIDINE_METABOLISM	1.93792	0	0.00176418		KEGG_PURINE_METABOLISM	1.87197	0	0.00276918		KEGG_PURINE_METABOLISM	1.98795	0	0.000495361
KEGG_MISMATCH_REPAIR	1.90842	0	0.00191973		KEGG_JAK_STAT_SIGNALING_PATHWAY	1.84788	0	0.00363771		KEGG_BASE_EXCISION_REPAIR	1.94296	0	0.00111886
KEGG_PURINE_METABOLISM	1.85518	0	0.00321696		KEGG_TRYPTOPHAN_METABOLISM	1.843	0.00136986	0.00348287		KEGG_OOCYTE_MEIOSIS	1.93217	0	0.00121355
KEGG_ARGININE_AND_PROLINE_METABOLISM	1.84945	0.00143885	0.0031187		KEGG_OOCYTE_MEIOSIS	1.82017	0	0.00480933		KEGG_CYSTEINE_AND_METHIONINE_METABOLISM	1.91665	0	0.00137293
KEGG_OOCYTE_MEIOSIS	1.83027	0	0.00441455		KEGG_MISMATCH_REPAIR	1.80672	0	0.00582077		KEGG_PROGESTERONE_MEDIATED_OOCYTE_MATURATION	1.90956	0	0.00150119
KEGG_TRYPTOPHAN_METABOLISM	1.80388	0.00321027	0.00708463		KEGG_NUCLEOTIDE_EXCISION_REPAIR	1.80308	0	0.00569397		KEGG_TRYPTOPHAN_METABOLISM	1.90665	0	0.00147386
KEGG_HOMOLOGOUS_RECOMBINATION	1.80351	0.00149477	0.00657859		KEGG_SMALL_CELL_LUNG_CANCER	1.785	0	0.00664059		KEGG_SMALL_CELL_LUNG_CANCER	1.87875	0	0.00216442
KEGG_ALANINE_ASPARTATE_AND_GLUTAMATE_METABOLISM	1.77569	0.00470219	0.00925505		KEGG_AMINOACYL_TRNA_BIOSYNTHESIS	1.77604	0.00124533	0.00696956		KEGG_HOMOLOGOUS_RECOMBINATION	1.87019	0.0013624	0.00208931
KEGG_SMALL_CELL_LUNG_CANCER	1.76444	0	0.0102515		KEGG_GLUTATHIONE_METABOLISM	1.76139	0.00129366	0.00785965		KEGG_GLUTATHIONE_METABOLISM	1.86366	0.00134589	0.00227788
										KEGG_HUNTINGTONS_DISEASE	1.85101	0	0.00250908
										KEGG_PARKINSONS_DISEASE	1.80725	0	0.00422794
										KEGG_OXIDATIVE_PHOSPHORYLATION	1.80472	0	0.00410981
										KEGG_CYTOSOLIC_DNA_SENSING_PATHWAY	1.78844	0.0038961	0.004939
										KEGG_FRUCTOSE_AND_MANNOSE_METABOLISM	1.78711	0.00141643	0.00480602
										KEGG_AMINOACYL_TRNA_BIOSYNTHESIS	1.78662	0.00127389	0.00463564
										KEGG_NUCLEOTIDE_EXCISION_REPAIR	1.7843	0.00125628	0.00443409
										KEGG_GLYCOLYSIS_GLUCONEOGENESIS	1.77041	0.0013587	0.00493215
										KEGG_JAK_STAT_SIGNALING_PATHWAY	1.75579	0	0.00575146

## Sheet: Venn analysis for KEGG
2 elements included exclusively in "0.5 kPa":		8 elements included exclusively in "100 kPa":		1 common element in "0.5 kPa" and "100 kPa":		3 common elements in "6.4 kPa" and "100 kPa":		13 common elements in "0.5 kPa", "6.4 kPa" and "100 kPa":
KEGG_ARGININE_AND_PROLINE_METABOLISM		KEGG_BASE_EXCISION_REPAIR		KEGG_HOMOLOGOUS_RECOMBINATION		KEGG_NUCLEOTIDE_EXCISION_REPAIR		KEGG_CELL_CYCLE
KEGG_ALANINE_ASPARTATE_AND_GLUTAMATE_METABOLISM		KEGG_PROGESTERONE_MEDIATED_OOCYTE_MATURATION				KEGG_AMINOACYL_TRNA_BIOSYNTHESIS		KEGG_CYTOKINE_CYTOKINE_RECEPTOR_INTERACTION
		KEGG_HUNTINGTONS_DISEASE				KEGG_GLUTATHIONE_METABOLISM		KEGG_DNA_REPLICATION
		KEGG_PARKINSONS_DISEASE						KEGG_JAK_STAT_SIGNALING_PATHWAY
		KEGG_OXIDATIVE_PHOSPHORYLATION						KEGG_P53_SIGNALING_PATHWAY
		KEGG_CYTOSOLIC_DNA_SENSING_PATHWAY						KEGG_CYSTEINE_AND_METHIONINE_METABOLISM
		KEGG_FRUCTOSE_AND_MANNOSE_METABOLISM						KEGG_PROTEASOME
		KEGG_GLYCOLYSIS_GLUCONEOGENESIS						KEGG_PYRIMIDINE_METABOLISM
								KEGG_MISMATCH_REPAIR
								KEGG_PURINE_METABOLISM
								KEGG_OOCYTE_MEIOSIS
								KEGG_TRYPTOPHAN_METABOLISM
								KEGG_SMALL_CELL_LUNG_CANCER
