# Supplementary material for: Different TCR-induced T lymphocyte responses are potentiated by stiffness with variable sensitivity
Source: eLife. 2017 Jun 8;6:e23190. doi: 10.7554/eLife.23190 (PMC5464771; doi:10.7554/eLife.23190)
Supplement: Supplementary files 3. — Pathway analysis results for differentially expressed genes using GO-BP database and Venn analysis of the results. DOI: http://dx.doi.org/10.7554/eLife.23190.025 [file elife-23190-fig3.xlsx]

## Sheet: 0.5 kPa
aCD3(+) vs. aCD3(-)				aCD3(+) vs. aCD3(-)
Up-regulated				Down-regulated
NAME	negative log of Adjusted P-value	Genes		NAME	negative log of Adjusted P-value	Genes
T cell activation (GO:0042110)	1.35471	PTGER4;EGR1;CDK6;CD7;BCL2		regulation of lipopolysaccharide-mediated signaling pathway (GO:0031664)	2.15189	SIGIRR
T cell differentiation (GO:0030217)	1.35471	PTGER4;EGR1;CDK6;BCL2		negative regulation of chemokine production (GO:0032682)	2.15189	SIGIRR
				negative regulation of response to biotic stimulus (GO:0002832)	2.15189	SIGIRR
				negative regulation of cytokine biosynthetic process (GO:0042036)	2.15189	SIGIRR
				regulation of chemokine biosynthetic process (GO:0045073)	2.15189	SIGIRR
				negative regulation of lipopolysaccharide-mediated signaling pathway (GO:0031665)	2.15189	SIGIRR
				negative regulation of cytokine-mediated signaling pathway (GO:0001960)	2.15189	SIGIRR
				negative regulation of response to cytokine stimulus (GO:0060761)	2.15189	SIGIRR
				acute-phase response (GO:0006953)	2.15189	SIGIRR
				acute inflammatory response (GO:0002526)	2.06458	SIGIRR
				regulation of chemokine production (GO:0032642)	2.06458	SIGIRR
				regulation of cytokine biosynthetic process (GO:0042035)	1.94682	SIGIRR
				regulation of response to biotic stimulus (GO:0002831)	1.94682	SIGIRR
				regulation of response to cytokine stimulus (GO:0060759)	1.94682	SIGIRR
				regulation of cytokine-mediated signaling pathway (GO:0001959)	1.94682	SIGIRR
				negative regulation of sequence-specific DNA binding transcription factor activity (GO:0043433)	1.9086	SIGIRR
				negative regulation of multi-organism process (GO:0043901)	1.9086	SIGIRR
				negative regulation of cytokine production (GO:0001818)	1.79496	SIGIRR
				negative regulation of response to external stimulus (GO:0032102)	1.75517	SIGIRR
				regulation of multi-organism process (GO:0043900)	1.63118	SIGIRR
				regulation of sequence-specific DNA binding transcription factor activity (GO:0051090)	1.61059	SIGIRR
				inflammatory response (GO:0006954)	1.58625	SIGIRR
				regulation of cytokine production (GO:0001817)	1.50418	SIGIRR

## Sheet: 6.4 kPa
aCD3(+) vs. aCD3(-)				aCD3(+) vs. aCD3(-)
Up-regulated				Down-regulated
NAME	negative log of Adjusted P-value	Genes		NAME	negative log of Adjusted P-value	Genes
mitotic cell cycle (GO:0000278)	48.8064	NUP107;CCP110;SMC3;SMC2;PSMD8;CDC20;PSMD6;PSMD7;PSMD2;PSMD3;PSMD1;FBXO5;SKP2;ESCO2;NUP93;PSME3;CSNK2B;PSME2;DNA2;KIF20A;NUP205;SET;SEH1L;CDCA5;CDCA8;NCAPG;ARPP19;SKA1;NCAPH;SKA2;DSN1;NUP85;RAD21;NUP88;CEP76;PLK4;CDT1;RCC2;PLK1;CDC7;CDC6;POLA1;POLA2;STAG1;LIN54;CDKN1A;AHCTF1;FEN1;NCAPG2;ENSA;NUF2;RAB8A;LIN52;NUDC;SEC13;KIF23;PSMA5;PSMA6;PSMA3;PSMA4;KIF2A;PSMA1;INCENP;PSMA2;KIF2C;MAPRE1;PRIM2;PCNA;…		positive regulation of GTP catabolic process (GO:0033126)	2.60601	DENND1C;DOCK9;RASGRP2;RASAL3;IQGAP2;SIPA1L3;ARHGAP12;ARHGAP4;FGD3;DOCK11;CYTH4;HERC1;NCKAP1L;SBF1;RALGDS;DENND2D;ARFGEF1;BCAS3;MON2;RABGAP1L;RASA4B;IQSEC1;RALGAPA2;DENND4C;ARHGEF18;HMHA1;ARAP1;GMIP;IPCEF1;ARHGAP30;ACAP1;RASA3;BIN1;KIAA1432;RASA4;SGSM2;SPATA13;RGS10;ARHGEF1;RGL2
mitotic cell cycle phase transition (GO:0044772)	23.0879	SMARCB1;BUB1B;CCP110;PSMD8;PSMD6;PSMD7;PSMD2;PPAT;CHEK1;PSMD3;PSMD1;RCC1;NEK2;FBXO5;SKP2;BORA;CDC25A;MELK;CCNE2;CCNE1;PSME3;PSME2;PSMD12;PSMD11;PSMD14;PSMD13;CDCA5;CUL2;CUL1;PKMYT1;ARPP19;GSPT1;CCNB1;ORC6;ORC1;EIF4EBP1;CEP76;PLK4;CDT1;ODF2;PLK1;CDC7;CDC6;POLA1;CDK7;POLA2;CDK6;CDK4;CDK2;CDK1;MNAT1;LIN54;CDKN1A;MCM7;MCM8;MCM10;FOXM1;CKS1B;ENSA;MYBL2;POLE;RAB8A;LIN52;HSP90AA1;MASTL;CKAP5;HAUS2;CIT;P…		positive regulation of GTPase activity (GO:0043547)	2.53683	DENND1C;DOCK9;RASGRP2;RASAL3;IQGAP2;SIPA1L3;ARHGAP12;ARHGAP4;FGD3;DOCK11;CYTH4;HERC1;NCKAP1L;SBF1;RALGDS;DENND2D;ARFGEF1;BCAS3;MON2;RABGAP1L;RASA4B;IQSEC1;RALGAPA2;DENND4C;ARHGEF18;HMHA1;ARAP1;GMIP;ARHGAP30;ACAP1;RASA3;BIN1;KIAA1432;RASA4;SGSM2;SPATA13;RGS10;ARHGEF1;RGL2
cell cycle phase transition (GO:0044770)	22.9443	SMARCB1;BUB1B;CCP110;PSMD8;PSMD6;PSMD7;PPAT;PSMD2;CHEK1;PSMD3;PSMD1;RCC1;NEK2;FBXO5;SKP2;BORA;CDC25A;MELK;CCNE2;CCNE1;PSME3;PSME2;PSMD12;PSMD11;PSMD14;PSMD13;CDCA5;CUL2;CUL1;PKMYT1;ARPP19;GSPT1;CCNB1;ORC6;ORC1;EIF4EBP1;CEP76;PLK4;CDT1;ODF2;PLK1;CDC7;CDC6;POLA1;CDK7;POLA2;CDK6;CDK4;CDK2;CDK1;MNAT1;LIN54;CDKN1A;MCM7;MCM8;MCM10;FOXM1;CKS1B;ENSA;MYBL2;POLE;RAB8A;LIN52;HSP90AA1;MASTL;CKAP5;HAUS2;CIT;P…		regulation of small GTPase mediated signal transduction (GO:0051056)	1.6438	ARFGEF1;RASA4B;IQSEC1;RALGAPA2;ARHGEF18;HMHA1;ARAP1;GMIP;RASGRP2;RASAL3;IQGAP2;SIPA1L3;DGKZ;ARHGAP12;ARHGAP4;ITPKB;FGD3;CYTH4;ARHGAP30;RASA3;RASA4;OGT;RALGDS;RGL2
gene expression (GO:0010467)	22.4235	SRP19;RPL32;EIF4A3;HNRNPU;HNRNPR;RBPJ;RPL6;PSMD8;NARS;EFTUD2;EEF1B2;PSMD6;PSMD7;SNRPD1;KHSRP;PSMD2;MYC;PSMD3;PSMD1;SNRPD3;RPL37;JUNB;EARS2;MED1;SUPT16H;RPS7;RPL21;EIF1AX;RPL23;PRKCD;POLRMT;GTF2F2;LARS2;PRPF4;KARS;PPA1;PSME3;GEMIN4;SRSF2;PSME2;SRSF4;SNRPF;SRSF7;SNRPA;SNRPB;SLBP;PSMD12;PSMD11;SET;NOTCH1;PSMD14;RPN2;RBM8A;DHX9;PSMD13;RPN1;CSTF2;NEDD4L;EIF4EBP1;NR2C2AP;HSPA8;DARS;EIF2B3;FUS;CPSF3;ALY…		regulation of Ras GTPase activity (GO:0032318)	1.40845	DENND1C;DOCK9;RASGRP2;RASAL3;IQGAP2;ARHGAP4;FGD3;DOCK11;NCKAP1L;SBF1;DENND2D;ARFGEF1;BCAS3;EPHA4;RABGAP1L;RALGAPA2;DENND4C;ARHGEF18;ARAP1;GMIP;ACAP1;RASA3;RASA4;KIAA1432;SGSM2;SPATA13;ARHGEF1;RGL2
cell cycle G1/S phase transition (GO:0044843)	21.6971	CDKN1A;MCM7;MCM8;MCM10;CKS1B;PSMD8;PSMD6;PSMD7;PPAT;PSMD2;PSMD3;PSMD1;RCC1;FBXO5;SKP2;POLE;CDC25A;PSMA5;PSMA6;PSMA3;DBF4;PSMA4;CCNE2;PSMA1;CCNE1;PSMA2;PSME3;MCM3;PSME2;MCM4;MCM5;MCM6;BCAT1;MCM2;PRIM2;PSMD12;PSMD11;PCNA;PSMD14;PSMD13;PRIM1;CDCA5;CUL2;CUL1;PKMYT1;ACVR1B;GSPT1;PSMA7;PSMB6;PSMB7;CCNB1;CDC45;PSMB5;ORC6;PSMB2;ORC1;PSMB3;PSMB1;RBBP8;EIF4EBP1;E2F1;RPS27A;EIF4E;CDT1;RRM2;RPA2;CDC7;CDC6;PO…		positive regulation of Ras GTPase activity (GO:0032320)	1.40845	DENND1C;DOCK9;RASGRP2;RASAL3;IQGAP2;ARHGAP4;FGD3;DOCK11;NCKAP1L;SBF1;DENND2D;BCAS3;RABGAP1L;RALGAPA2;DENND4C;ARHGEF18;ARAP1;GMIP;RASA3;KIAA1432;RASA4;SPATA13;SGSM2;ARHGEF1;RGL2
G1/S transition of mitotic cell cycle (GO:0000082)	21.6971	CDKN1A;MCM7;MCM8;MCM10;CKS1B;PSMD8;PSMD6;PSMD7;PPAT;PSMD2;PSMD3;PSMD1;RCC1;FBXO5;SKP2;POLE;CDC25A;PSMA5;PSMA6;PSMA3;DBF4;PSMA4;CCNE2;PSMA1;CCNE1;PSMA2;PSME3;MCM3;PSME2;MCM4;MCM5;MCM6;BCAT1;MCM2;PRIM2;PSMD12;PSMD11;PCNA;PSMD14;PSMD13;PRIM1;CDCA5;CUL2;CUL1;PKMYT1;ACVR1B;GSPT1;PSMA7;PSMB6;PSMB7;CCNB1;CDC45;PSMB5;ORC6;ORC1;PSMB2;PSMB3;PSMB1;RBBP8;EIF4EBP1;E2F1;RPS27A;EIF4E;CDT1;RRM2;RPA2;CDC7;CDC6;PO…
DNA repair (GO:0006281)	14.1499	DCLRE1B;DCLRE1A;SMARCB1;BCCIP;SMC5;SMC3;EME1;RUVBL2;CHEK1;FBXO6;STRA13;NBN;GEN1;SUPT16H;LIG1;NSMCE1;SETMAR;LIG3;CHD1L;ESCO2;INIP;RBX1;MSH6;MSH2;FANCD2;MORF4L2;MSH5;DNA2;BLM;RNASEH2A;PAXIP1;PARPBP;PSMD14;PRKDC;CDCA5;BRCC3;RAD51AP1;BRIP1;RAD21;CLSPN;ATRIP;NHEJ1;BARD1;FANCI;FANCM;FANCL;NONO;FANCA;HMGA1;FANCC;FANCB;INO80;PALB2;FANCG;POLA1;CDK7;CDK2;NABP2;CDK1;MNAT1;RAD18;FEN1;MCM8;BRCA1;FOXM1;BRCA2;P…
regulation of cell cycle process (GO:0010564)	13.8874	CCNF;BUB1B;CCP110;SMC5;SMC3;NUBP1;PSMD8;CDC20;MTBP;PSMD6;PSMD7;PSMD2;CHEK1;PSMD3;NUSAP1;PSMD1;RCC1;KNTC1;NEK2;FBXO5;NBN;GTSE1;IER3;GEN1;MED1;BORA;SETMAR;MIF;DYNC1LI1;DDX39B;MSH2;PSME3;PSME2;KIF20B;ANAPC1;BLM;PSMD12;PSMD11;PSMD14;PSMD13;PRKDC;CDCA5;PKMYT1;CCNB1;CLSPN;NAE1;ECT2;CEP76;PLK4;CDT1;RCC2;PLK1;LIF;CDC7;CDC6;INO80;SMARCA4;ANLN;CDK4;ID2;CDK2;MDM2;BCL2;NABP2;CDK1;CALR;EIF4G3;BCL2L1;EZH2;CDKN…
negative regulation of cell cycle process (GO:0010948)	13.588	CDKN1A;CCNF;BUB1B;BRCA1;SMC3;PRPF19;PKD2;NUBP1;PSMD8;CDC20;MTBP;PSMD6;PSMD7;GSG2;PSMD2;CHEK1;PSMD3;PSMD1;CASP2;KNTC1;FBXO5;NBN;GTSE1;IER3;H2AFY;SETMAR;MIF;SMC1A;PSMA5;CCNA2;PSMA6;PSMA3;PSMA4;DDX39B;ESPL1;PSMA1;MSH2;PSMA2;PSME3;PSME2;ANAPC1;BLM;PSMD12;PSMD11;PSMD14;PSMD13;PRKDC;PRCC;PSMA7;AURKB;AURKA;PSMB6;PSMB7;MUC1;CCNB1;PSMB5;PSMB2;PSMB3;PSMB1;CLSPN;NAE1;RPS27A;BUB1;E2F7;E2F8;PLK1;LIF;OSM;CDC5L…
nuclear division (GO:0000280)	12.974	DCLRE1A;SUV39H2;CCNF;CLTC;NCAPG2;BUB1B;CASC5;SMC5;KIF11;BRCA2;SMC3;MKI67;KIF15;CDC20;ING2;SGOL1;ENSA;NUF2;PBK;RCC1;OIP5;KNTC1;NEK2;STRA13;SSSCA1;CEP55;LRRCC1;HELLS;PBRM1;NUDC;BORA;NSUN2;HAUS6;HAUS5;MASTL;SMC1A;CKAP5;HAUS2;CDC25A;CIT;CCNA2;ASPM;DYNC1LI1;CLIP1;RAD51C;KIF2A;INCENP;DMC1;CKS2;BIRC5;KIF2C;MAPRE1;KIF20B;ANAPC1;CDCA2;PSMD13;CDCA5;NOLC1;NEDD9;SKA3;PKMYT1;ARPP19;SKA1;AURKB;SKA2;AURKA;DSN1;…
regulation of cell cycle phase transition (GO:1901987)	12.8447	CDKN1A;BUB1B;SMC5;PKD2;PRPF19;PSMD8;CDC20;MTBP;PSMD6;PSMD7;GSG2;PSMD2;PSMD3;PSMD1;CASP2;KNTC1;FBXO5;NBN;GTSE1;DLGAP5;IER3;H2AFY;SMC1A;PSMA5;DDB1;CCNA2;PSMA6;PSMA3;PSMA4;RAD51C;ESPL1;PSMA1;MSH2;PSMA2;PSME3;PSME2;ANAPC1;BLM;PSMD12;PSMD11;PSMD14;PSMD13;PRKDC;PRCC;PSMA7;AURKB;PSMB6;PSMB7;MUC1;CCNB1;PSMB5;PSMB2;PSMB3;PSMB1;E2F1;CLSPN;NAE1;RPS27A;BUB1;E2F7;RCC2;PLK1;RPA2;CDC5L;CDC7;CDC6;INO80;SMARCA4;M…
mitotic nuclear division (GO:0007067)	12.7793	DCLRE1A;CCNF;NCAPG2;CLTC;BUB1B;CASC5;SMC5;KIF11;SMC3;KIF15;CDC20;SGOL1;ENSA;NUF2;PBK;RCC1;OIP5;NEK2;KNTC1;STRA13;SSSCA1;CEP55;LRRCC1;HELLS;PBRM1;NUDC;BORA;NSUN2;HAUS6;HAUS5;MASTL;CKAP5;HAUS2;CDC25A;CIT;CCNA2;DYNC1LI1;ASPM;CLIP1;KIF2A;INCENP;BIRC5;KIF2C;MAPRE1;KIF20B;ANAPC1;CDCA2;CDCA5;NEDD9;NOLC1;PKMYT1;SKA3;ARPP19;SKA1;AURKB;SKA2;AURKA;DSN1;HAUS8;HAUS7;RAD21;RBBP8;MCMBP;SNX9;FAM83D;BUB1;CENPV;CE…
regulation of mitotic cell cycle phase transition (GO:1901990)	12.7345	CDKN1A;BUB1B;SMC5;PKD2;PSMD8;CDC20;MTBP;PSMD6;PSMD7;GSG2;PSMD2;PSMD3;PSMD1;CASP2;KNTC1;FBXO5;NBN;GTSE1;DLGAP5;IER3;SMC1A;PSMA5;DDB1;CCNA2;PSMA6;PSMA3;PSMA4;RAD51C;ESPL1;PSMA1;MSH2;PSMA2;PSME3;PSME2;ANAPC1;BLM;PSMD12;PSMD11;PSMD14;PSMD13;PRKDC;PRCC;PSMA7;AURKB;PSMB6;PSMB7;MUC1;CCNB1;PSMB5;PSMB2;PSMB3;PSMB1;E2F1;CLSPN;NAE1;RPS27A;BUB1;E2F7;RCC2;PLK1;RPA2;CDC7;CDC6;INO80;SMARCA4;MAD2L2;CENPE;CENPF;P…
organelle fission (GO:0048285)	12.6916	DCLRE1A;CCNF;BUB1B;CASC5;SMC5;SMC3;MKI67;CDC20;RCC1;OIP5;KNTC1;NEK2;STRA13;BORA;CDC25A;DYNC1LI1;CLIP1;KIF20B;ANAPC1;CDCA2;PSMD13;CDCA5;NOLC1;SKA3;PKMYT1;ARPP19;SKA1;SKA2;DSN1;RAD21;MCMBP;SNX9;FAM83D;RCC2;PLK1;FANCA;CDC6;NDC80;ANLN;STAG1;CDK2;CDK1;SUV39H2;CLTC;NCAPG2;KIF11;BRCA2;KIF15;ING2;SGOL1;ENSA;NUF2;PBK;SSSCA1;DNM1L;CEP55;LRRCC1;HELLS;PBRM1;NUDC;NSUN2;HAUS6;HAUS5;MASTL;SMC1A;CKAP5;HAUS2;CIT;…
negative regulation of cell cycle phase transition (GO:1901988)	12.0671	CDKN1A;BUB1B;PKD2;PRPF19;PSMD8;CDC20;MTBP;PSMD6;PSMD7;GSG2;PSMD2;PSMD3;PSMD1;CASP2;KNTC1;FBXO5;NBN;GTSE1;IER3;H2AFY;SMC1A;PSMA5;CCNA2;PSMA6;PSMA3;PSMA4;PSMA1;MSH2;PSMA2;PSME3;PSME2;ANAPC1;BLM;PSMD12;PSMD11;PSMD14;PSMD13;PRKDC;PRCC;PSMA7;AURKB;PSMB6;PSMB7;MUC1;CCNB1;PSMB5;PSMB2;PSMB3;PSMB1;CLSPN;NAE1;RPS27A;BUB1;E2F7;PLK1;CDC5L;RPA2;SMARCA4;MAD2L2;CENPF;PSMC3;PSMC4;RFWD3;PSMC1;CDK2;PSMC2;NABP2;MDM…
DNA replication (GO:0006260)	12.0575	FEN1;MCM7;MCM8;DSCC1;PINX1;MCM10;BRCA1;CHAF1B;CHAF1A;CHEK1;POLE;RFC5;RFC3;SUPT16H;RFC4;LIG1;RFC1;RFC2;CDC25A;DNAJC2;DBF4;DKC1;CINP;MCM3;MCM4;MCM5;DNA2;MCM6;DTL;PPIA;MCM2;SLBP;BLM;RNASEH2A;SET;NFIX;CDC45;ORC6;RBBP4;ORC1;POLD2;MCMBP;RBBP7;CLSPN;ATRIP;MGME1;GINS2;POLQ;CDT1;RRM1;RRM2;PTGES3;GINS3;GINS4;RPA2;CDC7;NAP1L1;CDC6;SSRP1;POLA1;POLA2;NASP;KIAA0101;POLE2;NFIC;POLE3;CDK2;CDK1;CDK2AP1;RAD1
regulation of mitotic cell cycle (GO:0007346)	11.6876	BUB1B;SMC5;PSMD8;CDC20;MTBP;PSMD6;PSMD7;PSMD2;CHEK1;PSMD3;NUSAP1;PSMD1;RCC1;KNTC1;NEK2;PIM3;FBXO5;NBN;GTSE1;IER3;GEN1;BORA;DYNC1LI1;MSH2;PSME3;PSME2;KIF20B;ANAPC1;BLM;PSMD12;PSMD11;PSMD14;PSMD13;PRKDC;PKMYT1;CCNB1;EIF4EBP1;CLSPN;NAE1;RCC2;PLK1;CDC7;CDC6;INO80;SMARCA4;ANLN;CDK4;ID2;CDK2;MDM2;CDK1;NABP2;BCL2;SAE1;BCL2L1;EZH2;CDKN1A;BRCA2;PKD2;AATF;GSG2;CASP2;DLGAP5;PRMT5;SMC1A;CIT;PSMA5;DDB1;CCNA2;…
negative regulation of mitotic cell cycle phase transition (GO:1901991)	11.5529	CDKN1A;BUB1B;PKD2;PSMD8;CDC20;MTBP;PSMD6;PSMD7;GSG2;PSMD2;PSMD3;PSMD1;CASP2;KNTC1;FBXO5;NBN;GTSE1;IER3;SMC1A;PSMA5;CCNA2;PSMA6;PSMA3;PSMA4;PSMA1;MSH2;PSMA2;PSME3;PSME2;ANAPC1;BLM;PSMD12;PSMD11;PSMD14;PSMD13;PRKDC;PRCC;PSMA7;AURKB;PSMB6;PSMB7;MUC1;CCNB1;PSMB5;PSMB2;PSMB3;PSMB1;CLSPN;NAE1;RPS27A;BUB1;E2F7;PLK1;RPA2;SMARCA4;MAD2L2;CENPF;PSMC3;PSMC4;PSMC1;RFWD3;PSMC2;CDK2;MDM2;BCL2;NABP2;CDK1;BCL2L1;…
negative regulation of cell cycle (GO:0045786)	11.1215	GMNN;CCNF;BUB1B;SMC3;NUBP1;PSMD8;CDC20;MTBP;PSMD6;PSMD7;PSMD2;MYC;PSMD3;CHEK1;PSMD1;KNTC1;FBXO5;NBN;GTSE1;IER3;SETMAR;MIF;RUNX3;MSH2;DDX39B;PSME3;PSME2;KIF20B;ANAPC1;BLM;PSMD12;PSMD11;PSMD14;PSMD13;PRKDC;CUL2;CUL1;CCNB1;NAE1;CLSPN;BARD1;PNPT1;DDIAS;PLK1;LIF;DHCR24;SMARCA4;CDK7;CDK6;CDK4;RHEB;CDK2;MDM2;NABP2;CDK1;BCL2;CALR;EZH2;BCL2L1;CDKN1A;BRCA1;PRPF19;PKD2;SART1;GSG2;CASP3;CASP2;H2AFY;SMC1A;CCN…
signal transduction in response to DNA damage (GO:0042770)	11.091	CDKN1A;BRCA1;BRCA2;FOXM1;PRPF19;PSMD8;PSMD6;PSMD7;PSMD2;PSMD3;PSMD1;CASP2;NBN;GTSE1;MIF;SMC1A;PSMA5;PSMA6;PSMA3;PSMA4;PSMA1;PSMA2;PSME3;PSME2;PSMD12;PAXIP1;PSMD11;PSMD14;PSMD13;PRKDC;PSMA7;PSMB6;PSMB7;MUC1;PSMB5;PSMB2;PSMB3;PSMB1;RPS27A;E2F7;CDC5L;BATF;MAD2L2;PSMC3;PSMC4;PSMC1;CDK2;PSMC2;BCL3;MDM2
anaphase-promoting complex-dependent proteasomal ubiquitin-dependent protein catabolic process (GO:0031145)	11.0703	PSMD12;PSMD11;PSMD14;PSMD13;CUL1;BUB1B;PSMA7;AURKB;AURKA;PSMB6;PSMD8;CDC20;PSMB7;PSMD6;CCNB1;PSMB5;PSMD7;PSMB2;PSMB3;PSMD2;PSMB1;PSMD3;PSMD1;FBXO5;SKP2;RPS27A;PLK1;CIT;PSMA5;PSMA6;PSMA3;PSMA4;PSMA1;PSMC3;PSMA2;PSMC4;PSMC1;PSME3;CDK2;PSMC2;CDK1;PSME2;ANAPC1;MAD2L1
chromosome organization (GO:0051276)	10.6118	DCLRE1B;FEN1;PINX1;NCAPG2;SMC5;SMC3;SMC2;SGOL2;AIFM1;GSG2;MYC;RUVBL2;NUSAP1;NEK2;STRA13;NBN;POLE;NDC1;RFC5;RFC3;RFC4;LIG1;RFC1;RFC2;SMC1A;KNSTRN;CIT;MSH6;RAD51C;ESPL1;MSH2;KIFC1;FANCD2;DKC1;DMC1;DNA2;PRIM2;BLM;PCNA;PRKDC;PRIM1;CDCA5;NCAPG;CDCA8;PDS5B;PDS5A;NCAPH;POLD2;MCMBP;RAD54L;NAA50;CENPV;CENPW;SPAG5;PTGES3;PLK1;RPA2;INO80;MLH1;NDC80;CENPE;POLA1;CENPF;POLA2;CENPH;POLE2;CDK1;CENPN;NCAPD3;MAD2L1
RNA splicing, via transesterification reactions (GO:0000375)	10.6118	DBR1;EIF4A3;HNRNPU;HNRNPR;PRPF19;EFTUD2;PTBP1;SART1;SNRPD1;KHSRP;SNRPD3;BCAS2;RBM17;NCBP1;SMC1A;GTF2F2;PRPF4;DDX39A;DDX39B;NHP2L1;SRSF2;SRSF4;PPIH;HNRNPH2;SNRPA1;SNRPF;SNRPC;SRSF7;SKIV2L2;SNRPA;SNRPB;SF3B4;SF3B2;SF3B3;RBM8A;DHX9;SRSF1;CSTF2;DHX35;POLR2C;POLR2D;POLR2E;SNRPB2;POLR2H;POLR2I;HNRNPA1;SRSF10;DCPS;POLR2K;HNRNPA0;SF3A3;PPIL1;FUS;CPSF3;ALYREF;CPSF2;CDC5L;LSM3;NUDT21;HNRNPM;SNRNP40;PHF5A;H…
DNA damage response, signal transduction by p53 class mediator (GO:0030330)	10.4497	CDKN1A;PSMD12;PAXIP1;PSMD11;PSMD14;PSMD13;BRCA1;FOXM1;BRCA2;PSMA7;PSMB6;PSMD8;PSMB7;MUC1;PSMD6;PSMB5;PSMD7;PSMB2;PSMB3;PSMD2;PSMB1;PSMD3;PSMD1;CASP2;NBN;RPS27A;GTSE1;E2F7;MIF;BATF;PSMA5;PSMA6;PSMA3;PSMA4;PSMA1;PSMC3;PSMA2;PSMC4;PSMC1;PSME3;CDK2;PSMC2;BCL3;MDM2;PSME2
RNA splicing, via transesterification reactions with bulged adenosine as nucleophile (GO:0000377)	10.438	DBR1;EIF4A3;HNRNPU;HNRNPR;PRPF19;EFTUD2;PTBP1;SART1;SNRPD1;SNRPD3;RBM17;NCBP1;SMC1A;GTF2F2;PRPF4;DDX39A;DDX39B;NHP2L1;SRSF2;SRSF4;SNRPA1;HNRNPH2;PPIH;SNRPF;SNRPC;SRSF7;SKIV2L2;SNRPA;SNRPB;SF3B4;SF3B2;SF3B3;RBM8A;DHX9;CSTF2;SRSF1;POLR2C;DHX35;POLR2D;POLR2E;SNRPB2;POLR2H;POLR2I;HNRNPA1;SRSF10;DCPS;POLR2K;HNRNPA0;SF3A3;PPIL1;FUS;ALYREF;CPSF3;CPSF2;CDC5L;LSM3;NUDT21;HNRNPM;SNRNP40;PHF5A;HNRNPF;HNRNPD…
mRNA splicing, via spliceosome (GO:0000398)	10.438	DBR1;EIF4A3;HNRNPU;HNRNPR;PRPF19;EFTUD2;PTBP1;SART1;SNRPD1;SNRPD3;RBM17;NCBP1;SMC1A;GTF2F2;PRPF4;DDX39A;DDX39B;NHP2L1;SRSF2;SRSF4;SNRPA1;HNRNPH2;PPIH;SNRPF;SNRPC;SRSF7;SKIV2L2;SNRPA;SNRPB;SF3B4;SF3B2;SF3B3;RBM8A;DHX9;SRSF1;CSTF2;POLR2C;DHX35;POLR2D;POLR2E;SNRPB2;POLR2H;POLR2I;HNRNPA1;SRSF10;DCPS;POLR2K;HNRNPA0;SF3A3;PPIL1;FUS;ALYREF;CPSF3;CPSF2;CDC5L;LSM3;NUDT21;HNRNPM;SNRNP40;PHF5A;HNRNPF;HNRNPD…
negative regulation of mitotic cell cycle (GO:0045930)	10.2847	CDKN1A;BUB1B;PKD2;PSMD8;CDC20;MTBP;PSMD6;PSMD7;GSG2;PSMD2;CHEK1;PSMD3;PSMD1;CASP2;KNTC1;FBXO5;NBN;GTSE1;IER3;SMC1A;PSMA5;CCNA2;PSMA6;PSMA3;PSMA4;PSMA1;MSH2;PSMA2;PSME3;PSME2;ANAPC1;BLM;PSMD12;PSMD11;PSMD14;PSMD13;PRKDC;PRCC;PSMA7;AURKB;PSMB6;PSMB7;MUC1;CCNB1;PSMB5;PSMB2;PSMB3;PSMB1;CLSPN;NAE1;RPS27A;BUB1;E2F7;PLK1;RPA2;NLE1;SMARCA4;MAD2L2;CENPF;PSMC3;PSMC4;PSMC1;RFWD3;PSMC2;CDK2;MDM2;BCL2;NABP2;C…
regulation of ubiquitin-protein ligase activity involved in mitotic cell cycle (GO:0051439)	10.105	PSMD12;PSMD11;PSMD14;PSMD13;CUL1;BUB1B;PSMA7;CDC20;PSMB6;PSMD8;PSMB7;PSMD6;CCNB1;PSMB5;PSMD7;PSMB2;PSMB3;PSMD2;PSMB1;PSMD3;PSMD1;FBXO5;RPS27A;PLK1;PSMA5;MAD2L2;PSMA6;PSMA3;PSMA4;PSMA1;PSMC3;PSMA2;PSMC4;PSMC1;PSME3;CDK2;PSMC2;CDK1;PSME2;ANAPC1;MAD2L1
signal transduction involved in DNA damage checkpoint (GO:0072422)	10.021	CDKN1A;PSMD12;PSMD11;PSMD14;PRKDC;PSMD13;PRPF19;PSMA7;PSMB6;PSMD8;PSMB7;PSMD6;MUC1;PSMD7;PSMB5;PSMB2;PSMB3;PSMD2;PSMB1;PSMD3;PSMD1;CASP2;RPS27A;GTSE1;CDC5L;PSMA5;PSMA6;PSMA3;PSMA4;PSMA1;PSMC3;PSMA2;PSMC4;PSMC1;PSME3;CDK2;PSMC2;MDM2;PSME2
signal transduction involved in DNA integrity checkpoint (GO:0072401)	10.021	CDKN1A;PSMD12;PSMD11;PSMD14;PRKDC;PSMD13;PRPF19;PSMA7;PSMB6;PSMD8;PSMB7;MUC1;PSMD6;PSMB5;PSMD7;PSMB2;PSMB3;PSMD2;PSMB1;PSMD3;CASP2;PSMD1;RPS27A;GTSE1;CDC5L;PSMA5;PSMA6;PSMA3;PSMA4;PSMA1;PSMC3;PSMA2;PSMC4;PSMC1;PSME3;CDK2;PSMC2;MDM2;PSME2
signal transduction involved in cell cycle checkpoint (GO:0072395)	9.89113	CDKN1A;PSMD12;PSMD11;PSMD14;PRKDC;PSMD13;PRPF19;PSMA7;PSMB6;PSMD8;PSMB7;MUC1;PSMD6;PSMB5;PSMD7;PSMB2;PSMB3;PSMD2;PSMB1;PSMD3;CASP2;PSMD1;RPS27A;GTSE1;CDC5L;PSMA5;PSMA6;PSMA3;PSMA4;PSMA1;PSMC3;PSMA2;PSMC4;PSMC1;PSME3;CDK2;PSMC2;MDM2;PSME2
regulation of G1/S transition of mitotic cell cycle (GO:2000045)	9.69597	CDKN1A;PKD2;PSMD8;MTBP;PSMD6;PSMD7;GSG2;PSMD2;PSMD3;PSMD1;CASP2;GTSE1;PSMA5;PSMA6;PSMA3;PSMA4;PSMA1;PSMA2;PSME3;PSME2;PSMD12;PSMD11;PSMD14;PSMD13;PRKDC;PSMA7;PSMB6;PSMB7;MUC1;PSMB5;PSMB2;PSMB3;PSMB1;E2F1;RPS27A;E2F7;RPA2;INO80;CDC6;SMARCA4;PSMC3;PSMC4;RFWD3;ID2;APEX1;PSMC1;CDK2;PSMC2;MDM2;BCL2;PTPN6;EZH2
ncRNA metabolic process (GO:0034660)	9.67124	POP5;POP7;DDX47;POP1;POP4;RPP30;SUV39H1;RRP1;EIF4A3;RTCB;C14ORF166;RRP9;FARS2;NARS;FBL;SNRPD1;RARS;DGCR8;SNRPD3;EARS2;PRMT5;NCBP1;RPS7;NSUN4;DIMT1;METTL1;DIS3;ELAC2;NSUN2;DDX56;DARS2;IMP4;CDKAL1;FTSJ2;QTRTD1;PUS7;FTSJ1;FTSJ3;LARS2;CIRH1A;KARS;PPA1;DKC1;GEMIN4;NHP2;GARS;NAF1;SNRPF;DUS3L;SKIV2L2;SNRPB;METTL2A;NOP2;HEATR1;SRRT;NOLC1;NOC4L;HSD17B10;PTGES3L-AARSD1;NOL6;EXOSC5;EXOSC10;PDCD11;ERI1;PES1;…
DNA strand elongation (GO:0022616)	9.62894	DCLRE1B;PRIM2;FEN1;PCNA;MCM7;MCM8;PRIM1;CDC45;POLD2;RFC5;GINS1;GINS2;RFC3;RFC4;RFC1;LIG1;RFC2;GINS4;RPA2;LIG3;POLA1;POLA2;MCM3;MCM4;MCM5;DNA2;MCM6;MCM2
negative regulation of cell cycle G1/S phase transition (GO:1902807)	9.62894	CDKN1A;PSMD12;PSMD11;PSMD14;PRKDC;PSMD13;PKD2;PSMA7;PSMB6;PSMD8;PSMB7;MUC1;PSMD6;PSMB5;PSMD7;PSMB2;PSMB3;GSG2;PSMD2;PSMB1;PSMD3;CASP2;PSMD1;RPS27A;GTSE1;E2F7;RPA2;SMARCA4;PSMA5;PSMA6;PSMA3;PSMA4;PSMA1;PSMC3;PSMA2;PSMC4;RFWD3;PSMC1;PSME3;CDK2;PSMC2;MDM2;BCL2;PSME2;EZH2
negative regulation of G1/S transition of mitotic cell cycle (GO:2000134)	9.62894	CDKN1A;PSMD12;PSMD11;PSMD14;PSMD13;PRKDC;PKD2;PSMA7;PSMB6;PSMD8;PSMB7;MUC1;PSMD6;PSMB5;PSMD7;PSMB2;PSMB3;GSG2;PSMD2;PSMB1;PSMD3;PSMD1;CASP2;RPS27A;GTSE1;E2F7;RPA2;SMARCA4;PSMA5;PSMA6;PSMA3;PSMA4;PSMA1;PSMC3;PSMA2;PSMC4;RFWD3;PSMC1;PSME3;CDK2;PSMC2;MDM2;BCL2;PSME2;EZH2
regulation of cell cycle G1/S phase transition (GO:1902806)	9.55561	CDKN1A;PKD2;PSMD8;MTBP;PSMD6;PSMD7;GSG2;PSMD2;PSMD3;PSMD1;CASP2;GTSE1;PSMA5;PSMA6;PSMA3;PSMA4;PSMA1;PSMA2;PSME3;PSME2;PSMD12;PSMD11;PSMD14;PSMD13;PRKDC;PSMA7;PSMB6;PSMB7;MUC1;PSMB5;PSMB2;PSMB3;PSMB1;E2F1;RPS27A;E2F7;RPA2;INO80;CDC6;SMARCA4;PSMC3;PSMC4;RFWD3;ID2;APEX1;PSMC1;CDK2;PSMC2;MDM2;BCL2;PTPN6;EZH2
translation (GO:0006412)	9.463	MRPS17;SRP19;MRPS15;MRPS16;RPL32;MRPS11;RPLP0;MRPS12;MRPL36;MRPL37;MRPL32;RPL6;MRPL33;MRPL4;RBM3;EEF1B2;MRPL42;RPL7A;MRPL3;MRPL1;SEC61B;RPL37;EIF5B;RPS7;RPL21;EIF1AX;RPL23;MRPS23;RPL13A;MRPL47;MRPS7;FTSJ1;MRPS18C;GUF1;ETF1;RPN2;RPL10;RPL12;MRPL18;RPN1;MRPL17;RRBP1;MRPL14;MRPL15;MRPL12;MRPL57;MRPL13;MRPL11;SRP72;EIF4EBP1;GCN1L1;RPS2;RPS27A;EIF4E;ABCF1;SEC11C;DARS;EIF2B3;MRPL27;RPL23A;SRP68;EIF2S2;…
signal transduction involved in mitotic G1 DNA damage checkpoint (GO:0072431)	9.463	CDKN1A;PSMD12;PSMD11;PSMD14;PRKDC;PSMD13;PSMA7;PSMD8;PSMB6;PSMB7;PSMD6;MUC1;PSMD7;PSMB5;PSMB2;PSMB3;PSMD2;PSMB1;PSMD3;PSMD1;CASP2;RPS27A;GTSE1;PSMA5;PSMA6;PSMA3;PSMA4;PSMA1;PSMC3;PSMA2;PSMC4;PSMC1;PSME3;CDK2;PSMC2;MDM2;PSME2
intracellular signal transduction involved in G1 DNA damage checkpoint (GO:1902400)	9.463	CDKN1A;PSMD12;PSMD11;PSMD14;PRKDC;PSMD13;PSMA7;PSMB6;PSMD8;PSMB7;MUC1;PSMD6;PSMB5;PSMD7;PSMB2;PSMB3;PSMD2;PSMB1;PSMD3;CASP2;PSMD1;RPS27A;GTSE1;PSMA5;PSMA6;PSMA3;PSMA4;PSMA1;PSMC3;PSMA2;PSMC4;PSMC1;PSME3;CDK2;PSMC2;MDM2;PSME2
DNA strand elongation involved in DNA replication (GO:0006271)	9.44845	PRIM2;FEN1;PCNA;MCM7;MCM8;PRIM1;CDC45;POLD2;RFC5;GINS1;GINS2;RFC3;RFC4;RFC1;LIG1;RFC2;GINS4;RPA2;LIG3;POLA1;POLA2;MCM3;MCM4;MCM5;DNA2;MCM6;MCM2
signal transduction involved in mitotic DNA integrity checkpoint (GO:1902403)	9.36178	CDKN1A;PSMD12;PSMD11;PSMD14;PRKDC;PSMD13;PSMA7;PSMB6;PSMD8;PSMB7;PSMD6;MUC1;PSMD7;PSMB5;PSMB2;PSMB3;PSMD2;PSMB1;PSMD3;PSMD1;CASP2;RPS27A;GTSE1;PSMA5;PSMA6;PSMA3;PSMA4;PSMA1;PSMC3;PSMA2;PSMC4;PSMC1;PSME3;CDK2;PSMC2;MDM2;PSME2
signal transduction involved in mitotic DNA damage checkpoint (GO:1902402)	9.36178	CDKN1A;PSMD12;PSMD11;PSMD14;PRKDC;PSMD13;PSMA7;PSMB6;PSMD8;PSMB7;PSMD6;MUC1;PSMD7;PSMB5;PSMB2;PSMB3;PSMD2;PSMB1;PSMD3;PSMD1;CASP2;RPS27A;GTSE1;PSMA5;PSMA6;PSMA3;PSMA4;PSMA1;PSMC3;PSMA2;PSMC4;PSMC1;PSME3;CDK2;PSMC2;MDM2;PSME2
signal transduction involved in mitotic cell cycle checkpoint (GO:0072413)	9.36178	CDKN1A;PSMD12;PSMD11;PSMD14;PRKDC;PSMD13;PSMA7;PSMB6;PSMD8;PSMB7;PSMD6;MUC1;PSMD7;PSMB5;PSMB2;PSMB3;PSMD2;PSMB1;PSMD3;PSMD1;CASP2;RPS27A;GTSE1;PSMA5;PSMA6;PSMA3;PSMA4;PSMA1;PSMC3;PSMA2;PSMC4;PSMC1;PSME3;CDK2;PSMC2;MDM2;PSME2
regulation of cellular amine metabolic process (GO:0033238)	9.24194	SCARB1;PSMD12;PSMD11;PSMD14;PSMD13;ODC1;PARK7;COMT;PSMA7;PSMB6;PSMD8;PSMB7;PSMD6;PSMB5;PSMD7;PSMB2;PSMB3;PSMD2;PSMB1;PSMD3;PSMD1;LDLR;NQO1;PRKCD;ACSL3;AZIN1;PSMA5;NR4A2;PSMA6;PSMA3;PSMA4;PSMA1;PSMC3;PSMA2;PSMC4;PSMC1;PSME3;PSMC2;PSME2;HPRT1
purine ribonucleoside monophosphate metabolic process (GO:0009167)	9.13943	EIF4A3;PSMD6;RUVBL2;PPAT;KIF5B;DDX18;DDX10;CHD1L;GTF2F2;ATP5J2;MSH6;ACLY;DDX39B;MSH2;MSH5;HPRT1;DNA2;KIF20A;KIF20B;BLM;DHX9;GMPS;AK2;AK4;ATP5B;BRIP1;RNF213;DHX33;KIF3A;DHX35;FIGNL1;HLTF;G3BP1;MYH10;HSPA8;HSPA5;INO80;GBAS;PAICS;SMARCA4;KIF18A;CDK7;KIF4A;MNAT1;DDX49;DDX47;DDX12P;KIF14;OLA1;CHD4;ATP5G3;KIF11;IDE;PFAS;ATP5G1;KIF15;ATIC;DHX15;ABCC4;RFC3;HSP90AA1;RFC1;DDX56;KIF24;KIF23;ATP5F1;SUPV3L1;R…
DNA damage response, signal transduction by p53 class mediator resulting in cell cycle arrest (GO:0006977)	9.12993	CDKN1A;PSMD12;PSMD11;PSMD14;PSMD13;PSMA7;PSMD8;PSMB6;PSMB7;PSMD6;MUC1;PSMD7;PSMB5;PSMB2;PSMB3;PSMD2;PSMD3;PSMB1;PSMD1;CASP2;RPS27A;GTSE1;PSMA5;PSMA6;PSMA3;PSMA4;PSMA1;PSMC3;PSMA2;PSMC4;PSMC1;PSME3;PSMC2;CDK2;MDM2;PSME2
negative regulation of ubiquitin-protein ligase activity involved in mitotic cell cycle (GO:0051436)	9.12993	PSMD12;PSMD11;PSMD14;PSMD13;BUB1B;PSMA7;PSMD8;CDC20;PSMB6;PSMB7;PSMD6;PSMD7;PSMB5;PSMB2;PSMB3;PSMD2;PSMD3;PSMB1;PSMD1;FBXO5;RPS27A;MAD2L2;PSMA5;PSMA6;PSMA3;PSMA4;PSMA1;PSMC3;PSMA2;PSMC4;PSMC1;PSME3;PSMC2;PSME2;ANAPC1;MAD2L1
purine nucleoside monophosphate metabolic process (GO:0009126)	9.12234	EIF4A3;PSMD6;RUVBL2;PPAT;KIF5B;DDX18;DDX10;CHD1L;GTF2F2;ATP5J2;MSH6;ACLY;DDX39B;MSH2;MSH5;HPRT1;DNA2;KIF20A;KIF20B;BLM;DHX9;GMPS;AK2;AK4;ATP5B;BRIP1;RNF213;DHX33;KIF3A;DHX35;FIGNL1;HLTF;G3BP1;MYH10;HSPA8;HSPA5;INO80;GBAS;PAICS;SMARCA4;KIF18A;CDK7;KIF4A;MNAT1;DDX49;DDX47;DDX12P;KIF14;OLA1;CHD4;ATP5G3;KIF11;IDE;PFAS;ATP5G1;KIF15;ATIC;DHX15;ABCC4;RFC3;HSP90AA1;RFC1;DDX56;KIF24;KIF23;ATP5F1;SUPV3L1;R…
signal transduction by p53 class mediator (GO:0072331)	9.12234	CDKN1A;BRCA1;BRCA2;FOXM1;PSMD8;PSMD6;PSMD7;PSMD2;PSMD3;PSMD1;CASP2;NBN;GTSE1;AEN;MIF;PSMA5;PSMA6;PSMA3;PSMA4;PSMA1;MSH2;PSMA2;PSME3;PSME2;PSMD12;PAXIP1;PSMD11;PSMD14;PSMD13;PSMA7;PSMB6;PSMB7;MUC1;PSMB5;PSMB2;PSMB3;PSMB1;E2F1;PMAIP1;E2F2;RPS27A;E2F7;BATF;MYBBP1A;PSMC3;PSMC4;PSMC1;CDK2;PSMC2;BCL3;MDM2
ribonucleoside monophosphate metabolic process (GO:0009161)	9.07621	EIF4A3;PSMD6;RUVBL2;PPAT;KIF5B;DDX18;DDX10;CHD1L;GTF2F2;ATP5J2;MSH6;ACLY;MSH2;DDX39B;MSH5;HPRT1;DNA2;KIF20A;KIF20B;BLM;DHX9;GMPS;AK2;AK4;ATP5B;BRIP1;RNF213;DHX33;KIF3A;DHX35;FIGNL1;HLTF;G3BP1;MYH10;HSPA8;HSPA5;INO80;GBAS;PAICS;SMARCA4;CDK7;KIF18A;KIF4A;MNAT1;DDX49;DDX47;DDX12P;KIF14;OLA1;CHD4;ATP5G3;KIF11;IDE;PFAS;ATP5G1;KIF15;ATIC;DHX15;ABCC4;RFC3;HSP90AA1;RFC1;CAD;DDX56;KIF24;KIF23;ATP5F1;SUPV3…
positive regulation of cell cycle (GO:0045787)	9.02792	CDKN1A;SMC5;BRCA1;BRCA2;PKD2;PSMD8;MTBP;CCND3;PSMD6;PSMD7;CCND2;PSMD2;PSMD3;NUSAP1;PIM1;PSMD1;CASP2;GTSE1;DLGAP5;GEN1;MED1;KIF23;HCFC1;PSMA5;PSMA6;DYNC1LI1;PSMA3;PSMA4;RAD51C;ESPL1;PSMA1;PSMA2;PSME3;BIRC5;PSME2;PSMD12;PSMD11;PSMD14;PSMD13;PSMA7;AURKB;AURKA;PSMB6;PSMB7;MUC1;CCNB1;PSMB5;BCL2L11;PSMB2;PSMB3;PSMB1;EIF4EBP1;RPS27A;ECT2;EIF4E;E2F7;E2F8;PLK4;RANBP1;CENPV;RCC2;PLK1;CDC7;CDC6;INO80;MYBBP1…
positive regulation of ubiquitin-protein ligase activity involved in mitotic cell cycle (GO:0051437)	9.02758	PSMD12;PSMD11;PSMD14;PSMD13;CUL1;PSMA7;PSMD8;CDC20;PSMB6;PSMB7;PSMD6;CCNB1;PSMD7;PSMB5;PSMB2;PSMB3;PSMD2;PSMD3;PSMB1;PSMD1;FBXO5;RPS27A;PLK1;PSMA5;PSMA6;PSMA3;PSMA4;PSMA1;PSMC3;PSMA2;PSMC4;PSMC1;PSME3;PSMC2;CDK1;PSME2;ANAPC1
positive regulation of cell cycle arrest (GO:0071158)	8.94528	CDKN1A;PSMD12;PSMD11;PSMD14;PSMD13;BRCA1;PKD2;PSMA7;PSMB6;PSMD8;PSMB7;MUC1;PSMD6;PSMB5;PSMD7;PSMB2;PSMB3;PSMD2;PSMB1;PSMD3;PSMD1;CASP2;RPS27A;GTSE1;PSMA5;PSMA6;PSMA3;PSMA4;PSMA1;PSMC3;MYBBP1A;PSMA2;PSMC4;ID2;PSMC1;PSME3;CDK2;PSMC2;MDM2;PSME2
positive regulation of cell cycle process (GO:0090068)	8.9328	CDKN1A;SMC5;BRCA1;PKD2;PSMD8;MTBP;PSMD6;PSMD7;PSMD2;PSMD3;NUSAP1;PSMD1;CASP2;GTSE1;DLGAP5;GEN1;MED1;KIF23;PSMA5;PSMA6;DYNC1LI1;PSMA3;PSMA4;RAD51C;ESPL1;PSMA1;PSMA2;PSME3;BIRC5;PSME2;PSMD12;PSMD11;PSMD14;PSMD13;PSMA7;AURKB;AURKA;PSMB6;PSMB7;MUC1;PSMB5;PSMB2;PSMB3;PSMB1;RPS27A;ECT2;E2F7;E2F8;PLK4;RANBP1;CENPV;RCC2;PLK1;CDC7;CDC6;INO80;MYBBP1A;PSMC3;PSMC4;CDK4;APEX1;PSMC1;ID2;PSMC2;CDK2;MDM2;EIF4G3;…
nucleoside monophosphate metabolic process (GO:0009123)	8.86098	EIF4A3;PSMD6;RUVBL2;PPAT;KIF5B;DDX18;DDX10;CHD1L;GTF2F2;ATP5J2;MSH6;ACLY;MSH2;DDX39B;MSH5;HPRT1;DNA2;KIF20A;KIF20B;BLM;DHX9;GMPS;AK2;AK4;ATP5B;BRIP1;RNF213;DHX33;KIF3A;DHX35;FIGNL1;HLTF;G3BP1;MYH10;HSPA8;HSPA5;INO80;GBAS;PAICS;SMARCA4;KIF18A;CDK7;KIF4A;MNAT1;DDX49;DDX47;DDX12P;KIF14;OLA1;CHD4;ATP5G3;KIF11;IDE;PFAS;ATP5G1;KIF15;ATIC;DHX15;ABCC4;RFC3;HSP90AA1;RFC1;CAD;DDX56;KIF24;KIF23;ATP5F1;SUPV3…
regulation of cellular amino acid metabolic process (GO:0006521)	8.80905	PSMD12;PSMD11;PSMD14;PSMD13;ODC1;PARK7;COMT;PSMA7;PSMD8;PSMB6;PSMB7;PSMD6;PSMD7;PSMB5;PSMB2;PSMB3;PSMD2;PSMD3;PSMB1;PSMD1;NQO1;AZIN1;PSMA5;PSMA6;PSMA3;PSMA4;PSMA1;PSMC3;PSMA2;PSMC4;PSMC1;PSME3;PSMC2;PSME2
negative regulation of ligase activity (GO:0051352)	8.80766	PSMD12;PSMD11;PSMD14;PSMD13;BUB1B;PARK7;PSMA7;PSMB6;PSMD8;CDC20;PSMB7;PSMD6;PSMB5;PSMD7;PSMB2;PSMB3;PSMD2;PSMB1;PSMD3;PSMD1;FBXO5;RPS27A;PSMA5;MAD2L2;PSMA6;PSMA3;PSMA4;PSMA1;PSMC3;PSMA2;PSMC4;PSMC1;PSME3;PSMC2;PSME2;ANAPC1;MAD2L1
negative regulation of ubiquitin-protein transferase activity (GO:0051444)	8.80766	PSMD12;PSMD11;PSMD14;PSMD13;BUB1B;PARK7;PSMA7;PSMB6;PSMD8;CDC20;PSMB7;PSMD6;PSMB5;PSMD7;PSMB2;PSMB3;PSMD2;PSMB1;PSMD3;PSMD1;FBXO5;RPS27A;PSMA5;MAD2L2;PSMA6;PSMA3;PSMA4;PSMA1;PSMC3;PSMA2;PSMC4;PSMC1;PSME3;PSMC2;PSME2;ANAPC1;MAD2L1
regulation of cell cycle arrest (GO:0071156)	8.68763	CDKN1A;PSMD12;PSMD11;PSMD14;PSMD13;BRCA1;FOXM1;PKD2;PSMA7;PSMB6;PSMD8;PSMB7;PSMD6;MUC1;PSMD7;PSMB5;PSMB2;PSMB3;PSMD2;PSMB1;PSMD3;PSMD1;CASP2;RPS27A;GTSE1;SETMAR;MIF;PSMA5;PSMA6;PSMA3;PSMA4;PSMA1;PSMC3;MYBBP1A;PSMA2;PSMC4;CDK4;ID2;PSMC1;PSME3;PSMC2;CDK2;MDM2;PSME2
RNA splicing (GO:0008380)	8.67866	RBM28;DBR1;DDX47;RTCB;EIF4A3;HNRNPU;HNRNPR;PRPF19;C14ORF166;EFTUD2;PTBP1;SART1;PPP4R2;SNRPD1;KHSRP;C1QBP;DHX15;SNRPD3;BCAS2;RBM17;NCBP1;PRPF40A;SMC1A;GTF2F2;PRPF4;DDX39A;DDX39B;NHP2L1;SRSF2;SRSF4;PPIH;SNRPA1;HNRNPH2;SNRNP25;SNRPF;SNRPC;SRSF7;SKIV2L2;SNRPA;SNRPB;SF3B4;SF3B2;SF3B3;RBM8A;DHX9;SRSF1;CSTF2;DHX35;POLR2C;PPP1R8;POLR2D;POLR2E;SNRPB2;POLR2H;POLR2I;HNRNPA1;SRSF10;DCPS;POLR2K;HNRNPA0;SF3A3;…
ncRNA processing (GO:0034470)	8.64122	POP5;POP7;DDX47;POP1;POP4;SUV39H1;RPP30;RRP1;EIF4A3;RTCB;C14ORF166;FARS2;RRP9;FBL;DGCR8;RPS7;NSUN4;DIMT1;METTL1;DIS3;NSUN2;ELAC2;DDX56;IMP4;CDKAL1;FTSJ2;QTRTD1;PUS7;FTSJ1;FTSJ3;CIRH1A;KARS;DKC1;GEMIN4;NHP2;NAF1;DUS3L;SKIV2L2;METTL2A;NOP2;HEATR1;SRRT;NOLC1;NOC4L;HSD17B10;NOL6;EXOSC5;EXOSC10;PDCD11;ERI1;PES1;EXOSC9;EXOSC8;RRP36;RPP14;EXOSC2;NOP56;NOP14;NOP58;KRR1;RPP40;INTS2;NPM3;BYSL;BOP1;LAS1L;IN…
chromosome segregation (GO:0007059)	8.53362	HJURP;KIF11;BRCA1;SKA3;SKA1;SMC2;SKA2;DSN1;SGOL1;RAD21;NUF2;NUSAP1;RCC1;NEK2;BUB1;CENPW;SPAG5;PLK1;INO80;ESCO2;MLH1;SMC1A;KNSTRN;NDC80;SRPK1;CIT;CENPF;STAG1;MIS18A;ESPL1;KIFC1;INCENP;MSH5;BIRC5;KIF2C;CENPN;SLC25A5;SPC25;MAD2L1;ARL8B
regulation of ligase activity (GO:0051340)	8.39857	PSMD12;PSMD11;PSMD14;PSMD13;CUL1;BUB1B;PARK7;PSMA7;PSMB6;PSMD8;CDC20;PSMB7;PSMD6;CCNB1;PSMB5;PSMD7;PSMB2;PSMB3;PSMD2;PSMB1;PSMD3;PSMD1;FBXO5;RPS27A;NHEJ1;PLK1;PSMA5;MAD2L2;PSMA6;PSMA3;PSMA4;PSMA1;PSMC3;PSMA2;PSMC4;PSMC1;PSME3;CDK2;PSMC2;CDK1;PSME2;GCLM;ANAPC1;MAD2L1
DNA recombination (GO:0006310)	8.05782	FEN1;MCM8;HMGB3;SMC5;BRCA1;RBPJ;BRCA2;EME1;SFR1;EXO1;RUVBL2;NBN;POLE;GEN1;RFC5;RFC3;RFC4;LIG1;RFC1;RFC2;ACTL6A;NSMCE1;SETMAR;LIG3;MSH6;SUPV3L1;MMS22L;RAD51C;MSH2;MSH5;DMC1;DNA2;PRIM2;BLM;PAXIP1;PCNA;PSMD14;PRKDC;PRIM1;HSPD1;RAD51AP1;PSMC3IP;RAD21;POLD2;RBBP8;RAD54L;NHEJ1;NONO;RPA2;APEX2;INO80;MLH1;PALB2;BATF;POLA1;POLA2;CD40LG;RAD51;POLE2;APEX1;NABP2
proteasomal protein catabolic process (GO:0010498)	8.05782	GSK3A;FAF1;CCNF;BUB1B;PRPF19;PSMD8;CDC20;PSMD6;PSMD7;PSMD2;PSMD3;PSMD1;FBXO6;FBXO5;SEC61B;SKP2;RAD23A;RBX1;CIT;PSMA5;DDB1;PSMA6;PSMA3;PSMA4;PSMA1;PSMA2;PSME3;PSME2;ANAPC1;PSMD12;PSMD11;PSMD14;PSMD13;CUL1;DERL2;NEDD4L;RNF5;PSMA7;AURKB;HSP90B1;AURKA;PSMB6;PSMB7;FOXRED2;CCNB1;PSMB5;PSMB2;PSMB3;PSMB1;PMAIP1;RPS27A;HSPA5;PLK1;ERLIN1;PSMC3;PSMC4;PSMC1;PSMC2;DNAJC10;CDK2;CDK1;ERCC8;STT3B;MAD2L1
regulation of ubiquitin-protein transferase activity (GO:0051438)	7.99345	PSMD12;PSMD11;PSMD14;PSMD13;CUL1;BUB1B;PARK7;PSMA7;PSMB6;PSMD8;CDC20;PSMB7;PSMD6;CCNB1;PSMB5;PSMD7;PSMB2;PSMB3;PSMD2;PSMB1;PSMD3;PSMD1;FBXO5;RPS27A;PLK1;PSMA5;MAD2L2;PSMA6;PSMA3;PSMA4;PSMA1;PSMC3;PSMA2;PSMC4;PSMC1;PSME3;CDK2;PSMC2;CDK1;PSME2;ANAPC1;MAD2L1
negative regulation of protein ubiquitination (GO:0031397)	7.91925	PSMD12;PSMD11;PSMD14;PSMD13;BUB1B;PARK7;PSMA7;PSMB6;PSMD8;CDC20;PSMB7;PSMD6;PSMB5;PSMD7;PSMB2;PSMB3;PSMD2;PSMB1;PSMD3;PSMD1;FBXO5;RPS27A;CAV1;PRMT3;GLMN;GTPBP4;PER2;DNAJA1;PSMA5;MAD2L2;PSMA6;PSMA3;PSMA4;PSMA1;PSMC3;PSMA2;PSMC4;PSMC1;PSME3;PSMC2;CRY1;PSME2;ANAPC1;MAD2L1
proteasome-mediated ubiquitin-dependent protein catabolic process (GO:0043161)	7.81471	GSK3A;FAF1;CCNF;BUB1B;PSMD8;CDC20;PSMD6;PSMD7;PSMD2;PSMD3;PSMD1;FBXO6;FBXO5;SEC61B;SKP2;RAD23A;RBX1;CIT;PSMA5;DDB1;PSMA6;PSMA3;PSMA4;PSMA1;PSMA2;PSME3;PSME2;ANAPC1;PSMD12;PSMD11;PSMD14;PSMD13;CUL1;DERL2;NEDD4L;RNF5;AURKB;PSMA7;HSP90B1;AURKA;PSMB6;PSMB7;FOXRED2;CCNB1;PSMB5;PSMB2;PSMB3;PSMB1;RPS27A;HSPA5;PLK1;ERLIN1;PSMC3;PSMC4;PSMC1;CDK2;DNAJC10;PSMC2;CDK1;ERCC8;STT3B;MAD2L1
positive regulation of ligase activity (GO:0051351)	7.74806	PSMD12;PSMD11;PSMD14;PSMD13;CUL1;PSMA7;CDC20;PSMB6;PSMD8;PSMB7;PSMD6;CCNB1;PSMB5;PSMD7;PSMB2;PSMB3;PSMD2;PSMB1;PSMD3;PSMD1;FBXO5;RPS27A;NHEJ1;PLK1;PSMA5;PSMA6;PSMA3;PSMA4;PSMA1;PSMC3;PSMA2;PSMC4;PSME3;PSMC1;PSMC2;CDK1;PSME2;GCLM;ANAPC1
mRNA processing (GO:0006397)	7.72952	RBM28;DBR1;DDX47;POP4;EIF4A3;HNRNPU;HNRNPR;PRPF19;EFTUD2;PTBP1;SART1;PPP4R2;SNRPD1;KHSRP;C1QBP;DHX15;SNRPD3;MTPAP;BCAS2;CCRN4L;RBM17;NCBP1;PRPF40A;SMC1A;GTF2F2;PRPF4;DDX39A;DDX39B;NHP2L1;SRSF2;SRSF4;PPIH;SNRPA1;HNRNPH2;SNRNP25;SNRPF;SNRPC;SRSF7;SNRPA;SKIV2L2;SNRPB;SF3B4;SLBP;SF3B2;SF3B3;RBM8A;DHX9;SRSF1;CSTF2;PDCD11;DHX35;POLR2C;PPP1R8;POLR2D;POLR2E;SNRPB2;POLR2H;POLR2I;HNRNPA1;SRSF10;DCPS;EIF4E;…
rRNA processing (GO:0006364)	7.72383	DDX47;POP4;SUV39H1;RRP1;NOP2;EIF4A3;HEATR1;NOLC1;NOC4L;RRP9;NOL6;FBL;EXOSC5;EXOSC10;PDCD11;ERI1;PES1;EXOSC9;EXOSC8;RRP36;EXOSC2;NOP56;NOP14;NOP58;RPS7;NSUN4;DIMT1;KRR1;DIS3;DDX56;IMP4;FTSJ2;NPM3;BYSL;FTSJ3;BOP1;CIRH1A;LAS1L;DKC1;GEMIN4;NHP2;NAF1;NOL11;SKIV2L2;MPHOSPH6
rRNA metabolic process (GO:0016072)	7.61835	DDX47;POP4;SUV39H1;RRP1;EIF4A3;NOP2;HEATR1;NOLC1;NOC4L;RRP9;NOL6;FBL;EXOSC5;EXOSC10;PDCD11;ERI1;PES1;EXOSC9;EXOSC8;RRP36;EXOSC2;NOP56;NOP14;NOP58;RPS7;NIFK;NSUN4;DIMT1;KRR1;DIS3;DDX56;IMP4;FTSJ2;NPM3;BYSL;FTSJ3;BOP1;CIRH1A;LAS1L;DKC1;NHP2;GEMIN4;NAF1;NOL11;SKIV2L2;MPHOSPH6
ATP metabolic process (GO:0046034)	7.53201	DDX49;DDX47;EIF4A3;DDX12P;KIF14;OLA1;CHD4;KIF11;ATP5G3;IDE;ATP5G1;KIF15;PSMD6;RUVBL2;KIF5B;DHX15;DDX18;ABCC4;RFC3;HSP90AA1;RFC1;DDX56;DDX10;KIF24;KIF23;CHD1L;ATP5F1;GTF2F2;ATP5J2;SUPV3L1;MSH6;ACLY;RAD51C;KIF2A;DDX39B;MSH2;KIFC1;MSH5;DMC1;ATP6V1B2;KIF2C;DNA2;KIF20A;KIF20B;FXN;SLC25A13;BLM;STOML2;DHX9;AK2;DDX21;AK4;HSPD1;ATP5B;BRIP1;RNF213;RBBP4;DHX33;KIF3A;DHX35;FIGNL1;HLTF;G3BP1;CCT8;ABCF2;MYH10;…
negative regulation of protein modification by small protein conjugation or removal (GO:1903321)	7.39011	PSMD12;PSMD11;PSMD14;PSMD13;BUB1B;PARK7;PSMA7;PSMB6;CDC20;PSMD8;PSMB7;PSMD6;PSMD7;PSMB5;PSMB2;PSMB3;PSMD2;PSMB1;PSMD3;PSMD1;FBXO5;RPS27A;CAV1;GLMN;PRMT3;GTPBP4;PSMA5;PER2;DNAJA1;MAD2L2;PSMA6;PSMA3;PSMA4;PSMA1;PSMC3;PSMA2;PSMC4;PSMC1;PSME3;PSMC2;CRY1;PSME2;ANAPC1;MAD2L1
positive regulation of ubiquitin-protein transferase activity (GO:0051443)	7.35985	PSMD12;PSMD11;PSMD14;PSMD13;CUL1;PSMA7;PSMB6;PSMD8;CDC20;PSMB7;PSMD6;CCNB1;PSMB5;PSMD7;PSMB2;PSMB3;PSMD2;PSMB1;PSMD3;PSMD1;FBXO5;RPS27A;PLK1;PSMA5;PSMA6;PSMA3;PSMA4;PSMA1;PSMC3;PSMA2;PSMC4;PSMC1;PSME3;PSMC2;CDK1;PSME2;ANAPC1
protein catabolic process (GO:0030163)	7.31694	GSK3A;FAF1;CCNF;BUB1B;IDE;PRPF19;PSMD8;CDC20;PSMD6;PSMD7;PSMD2;PSMD3;PSMD1;FBXO6;FBXO5;SEC61B;SKP2;LYPLA1;RAD23A;RBX1;CIT;PSMA5;DDB1;PSMA6;PSMA3;PSMA4;PSMA1;PSMA2;PSME3;PSME2;ANAPC1;RAB7A;PSMD12;PSMD11;PSMD14;PSMD13;CUL1;DERL2;NEDD4L;DENND3;RNF5;CLN6;PSMA7;AURKB;HSP90B1;AURKA;PSMB6;PSMB7;FOXRED2;CCNB1;PSMB5;PSMB2;PSMB3;PSMB1;PMAIP1;RPS27A;LDLR;HSPA5;SIAH2;PLK1;ERLIN1;PSMC3;PSMC4;PSMC1;PSMC2;CDK2;…
nucleic acid transport (GO:0050657)	7.0618	AHCTF1;NUP107;NXT1;NUP188;EIF4A3;C14ORF166;KHSRP;AGFG1;NDC1;SEC13;NCBP1;NUP133;CKAP5;NUP93;DDX19A;DDX39A;DDX39B;SRSF2;SRSF4;SRSF7;SLBP;NUP205;ENY2;SEH1L;RBM8A;MRPL18;EIF5A2;SRSF1;NUP160;NUP85;POLR2D;G3BP2;NUP88;HNRNPA1;SRSF10;EIF4E;RANBP2;PNPT1;NUP155;ALYREF;CPSF3;CPSF2;NUP153;MAGOHB;LRPPRC;MYO1C;NUP35;RNPS1;BUD13;NUPL1
RNA transport (GO:0050658)	7.0618	AHCTF1;NUP107;NXT1;NUP188;EIF4A3;C14ORF166;KHSRP;AGFG1;NDC1;SEC13;NCBP1;NUP133;CKAP5;NUP93;DDX19A;DDX39A;DDX39B;SRSF2;SRSF4;SRSF7;SLBP;NUP205;ENY2;SEH1L;RBM8A;MRPL18;EIF5A2;SRSF1;NUP160;NUP85;POLR2D;G3BP2;NUP88;HNRNPA1;SRSF10;EIF4E;RANBP2;PNPT1;NUP155;ALYREF;CPSF3;CPSF2;NUP153;MAGOHB;LRPPRC;MYO1C;NUP35;RNPS1;BUD13;NUPL1
establishment of RNA localization (GO:0051236)	7.0618	AHCTF1;NUP107;NXT1;NUP188;EIF4A3;C14ORF166;KHSRP;AGFG1;NDC1;SEC13;NCBP1;NUP133;CKAP5;NUP93;DDX19A;DDX39A;DDX39B;SRSF2;SRSF4;SRSF7;SLBP;NUP205;ENY2;SEH1L;RBM8A;MRPL18;EIF5A2;SRSF1;NUP160;NUP85;POLR2D;G3BP2;NUP88;HNRNPA1;SRSF10;EIF4E;RANBP2;PNPT1;NUP155;ALYREF;CPSF3;CPSF2;NUP153;MAGOHB;LRPPRC;MYO1C;NUP35;RNPS1;BUD13;NUPL1
cell cycle checkpoint (GO:0000075)	6.83468	DCLRE1B;BUB1B;CASC5;BRCA1;CDC20;MTBP;CHEK1;PEA15;KNTC1;FBXO6;SPDL1;NBN;IER3;SMC1A;CCNA2;CCNE2;MSH2;BIRC5;DNA2;DTL;ANAPC1;BLM;PRCC;BRCC3;AURKB;BRIP1;CCNB1;CDC45;RBBP8;E2F1;CLSPN;NAE1;ATRIP;BUB1;CDT1;PLK1;RPA2;PTPN11;CDC6;FANCG;MAD2L2;CENPF;RFWD3;CDK2;NABP2;CDK1;RAD1;INTS7;BCL2L1;MAD2L1
ribonucleoside monophosphate catabolic process (GO:0009158)	6.80172	DDX49;DDX47;DDX12P;EIF4A3;KIF14;OLA1;CHD4;KIF11;IDE;KIF15;PSMD6;KIF5B;RUVBL2;DHX15;ABCC4;DDX18;RFC3;HSP90AA1;RFC1;DDX56;DDX10;KIF24;KIF23;CHD1L;ATP5F1;GTF2F2;ATP5J2;MSH6;SUPV3L1;ACLY;RAD51C;KIF2A;DDX39B;MSH2;KIFC1;DMC1;MSH5;KIF2C;HPRT1;DNA2;KIF20A;KIF20B;BLM;DHX9;DDX21;HSPD1;ATP5B;BRIP1;RNF213;RBBP4;DHX33;KIF3A;DHX35;HLTF;G3BP1;CCT8;ABCF2;MYH10;ABCF1;HSPA8;POLQ;HSPA5;ATAD2;DDX31;INO80;MLH1;GTF2H3…
purine ribonucleoside monophosphate catabolic process (GO:0009169)	6.80172	DDX49;DDX47;DDX12P;EIF4A3;KIF14;OLA1;CHD4;KIF11;IDE;KIF15;PSMD6;KIF5B;RUVBL2;DHX15;DDX18;ABCC4;RFC3;HSP90AA1;RFC1;DDX56;DDX10;KIF24;KIF23;CHD1L;ATP5F1;GTF2F2;ATP5J2;SUPV3L1;MSH6;ACLY;RAD51C;KIF2A;MSH2;DDX39B;KIFC1;DMC1;MSH5;KIF2C;HPRT1;DNA2;KIF20A;KIF20B;BLM;DHX9;DDX21;HSPD1;ATP5B;BRIP1;RNF213;RBBP4;DHX33;KIF3A;DHX35;HLTF;G3BP1;CCT8;ABCF2;MYH10;ABCF1;HSPA8;POLQ;HSPA5;ATAD2;DDX31;INO80;MLH1;GTF2H3…
antigen processing and presentation of exogenous peptide antigen via MHC class I, TAP-dependent (GO:0002479)	6.7798	PSMD12;PSMD11;PSMD14;PSMD13;PSMA7;PSMD8;PSMB6;SEC61A1;PSMB7;PSMD6;PSMD7;PSMB5;PSMB2;PSMB3;PSMD2;PSMD3;PSMB1;PSMD1;SEC61B;RPS27A;PSMA5;PSMA6;PSMA3;PSMA4;PSMA1;PSMC3;PSMA2;PSMC4;PSMC1;PSME3;PSMC2;PSME2;CALR
purine nucleoside monophosphate catabolic process (GO:0009128)	6.76503	DDX49;DDX47;EIF4A3;DDX12P;KIF14;OLA1;CHD4;KIF11;IDE;KIF15;PSMD6;KIF5B;RUVBL2;DHX15;ABCC4;DDX18;RFC3;HSP90AA1;RFC1;DDX56;DDX10;KIF24;KIF23;CHD1L;ATP5F1;GTF2F2;ATP5J2;SUPV3L1;MSH6;ACLY;RAD51C;KIF2A;MSH2;DDX39B;KIFC1;DMC1;MSH5;KIF2C;HPRT1;DNA2;KIF20A;KIF20B;BLM;DHX9;DDX21;HSPD1;ATP5B;BRIP1;RNF213;RBBP4;DHX33;KIF3A;DHX35;HLTF;G3BP1;CCT8;ABCF2;MYH10;ABCF1;HSPA8;POLQ;HSPA5;ATAD2;DDX31;INO80;MLH1;GTF2H3…
ATP catabolic process (GO:0006200)	6.76503	DDX49;DDX47;EIF4A3;DDX12P;KIF14;OLA1;CHD4;KIF11;IDE;KIF15;PSMD6;KIF5B;RUVBL2;DHX15;DDX18;ABCC4;RFC3;HSP90AA1;RFC1;DDX56;KIF24;DDX10;KIF23;CHD1L;ATP5F1;GTF2F2;ATP5J2;MSH6;SUPV3L1;ACLY;RAD51C;KIF2A;DDX39B;MSH2;KIFC1;DMC1;MSH5;KIF2C;KIF20A;DNA2;KIF20B;BLM;DHX9;DDX21;HSPD1;ATP5B;BRIP1;RNF213;RBBP4;DHX33;KIF3A;DHX35;G3BP1;HLTF;CCT8;ABCF2;MYH10;ABCF1;HSPA8;POLQ;HSPA5;ATAD2;DDX31;INO80;MLH1;GTF2H3;SMARC…
regulation of protein ubiquitination (GO:0031396)	6.71062	BUB1B;PARK7;BRCA1;PSMD8;CDC20;PSMD6;PSMD7;SUMO3;PSMD2;PSMD3;PSMD1;STRA13;FBXO5;PRMT3;GTPBP4;PSMA5;PSMA6;PSMA3;PSMA4;PSMA1;PSMA2;PSME3;CRY1;PSME2;ANAPC1;BIRC3;PSMD12;PAXIP1;PSMD11;PSMD14;PSMD13;CUL1;HSPBP1;PSMA7;PSMB6;PSMB7;CCNB1;PSMB5;PSMB2;PSMB3;PSMB1;RPS27A;FANCI;NDFIP2;HSPA5;CAV1;SIAH2;GLMN;PLK1;PER2;DNAJA1;MAD2L2;AIMP2;PSMC3;PSMC4;PSMC1;PSMC2;CDK2;CDK1;MAD2L1
nucleoside monophosphate catabolic process (GO:0009125)	6.67608	DDX49;DDX47;EIF4A3;DDX12P;KIF14;OLA1;CHD4;KIF11;IDE;KIF15;PSMD6;KIF5B;RUVBL2;DHX15;ABCC4;DDX18;RFC3;HSP90AA1;RFC1;DDX56;DDX10;KIF24;KIF23;CHD1L;ATP5F1;GTF2F2;ATP5J2;MSH6;SUPV3L1;ACLY;RAD51C;KIF2A;DDX39B;MSH2;KIFC1;DMC1;MSH5;KIF2C;HPRT1;DNA2;KIF20A;KIF20B;BLM;DHX9;DDX21;HSPD1;ATP5B;BRIP1;RNF213;RBBP4;DHX33;KIF3A;DHX35;HLTF;G3BP1;CCT8;ABCF2;MYH10;ABCF1;HSPA8;POLQ;HSPA5;ATAD2;DDX31;INO80;MLH1;GTF2H3…
nucleobase-containing compound transport (GO:0015931)	6.6665	AHCTF1;SLC35B4;NUP107;NXT1;NUP188;EIF4A3;C14ORF166;KHSRP;AGFG1;NDC1;SEC13;NCBP1;NUP133;CKAP5;NUP93;DDX19A;DDX39A;DDX39B;SLC25A19;SRSF2;SRSF4;SLC29A1;SRSF7;SLBP;NUP205;ENY2;SEH1L;RBM8A;MRPL18;EIF5A2;SRSF1;NUP160;NUP85;POLR2D;G3BP2;NUP88;HNRNPA1;SRSF10;EIF4E;SLC35A2;RANBP2;PNPT1;NUP155;ALYREF;CPSF3;CPSF2;NUP153;MAGOHB;LRPPRC;MYO1C;NUP35;RNPS1;BUD13;NUPL1
mRNA transport (GO:0051028)	6.59588	SLBP;AHCTF1;NUP205;ENY2;SEH1L;NUP107;RBM8A;NUP188;EIF5A2;SRSF1;EIF4A3;NUP160;NUP85;KHSRP;POLR2D;G3BP2;NUP88;HNRNPA1;SRSF10;EIF4E;AGFG1;NDC1;RANBP2;SEC13;NCBP1;NUP155;NUP133;ALYREF;CPSF3;CPSF2;NUP153;MAGOHB;LRPPRC;NUP93;DDX19A;DDX39A;MYO1C;DDX39B;SRSF2;NUP35;SRSF4;BUD13;RNPS1;NUPL1;SRSF7
positive regulation of protein ubiquitination (GO:0031398)	6.46038	PSMD12;PAXIP1;PSMD11;PSMD14;PSMD13;CUL1;BRCA1;HSPBP1;PSMA7;CDC20;PSMB6;PSMD8;PSMB7;PSMD6;CCNB1;PSMB5;PSMD7;PSMB2;PSMB3;SUMO3;PSMD2;PSMB1;PSMD3;PSMD1;STRA13;FBXO5;RPS27A;FANCI;NDFIP2;HSPA5;PLK1;PSMA5;PSMA6;AIMP2;PSMA3;PSMA4;PSMA1;PSMC3;PSMA2;PSMC4;PSMC1;PSME3;PSMC2;CDK1;PSME2;ANAPC1;BIRC3
antigen processing and presentation of exogenous antigen (GO:0019884)	6.41909	CLTC;KIF11;KIF15;PSMD8;SEC61A1;PSMD6;PSMD7;PSMD2;PSMD3;PSMD1;SEC61B;SEC13;AP1B1;KIF23;DYNLL2;PSMA5;PSMA6;PSMA3;PSMA4;KIF2A;PSMA1;PSMA2;PSME3;CANX;PSME2;KIF2C;RAB7A;PSMD12;PSMD11;PSMD14;PSMD13;PSMA7;PSMB6;PSMB7;KLC2;PSMB5;PSMB2;KIF3A;PSMB3;PSMB1;RPS27A;SEC24A;AP3D1;CENPE;KIF18A;PSMC3;PSMC4;KIF4A;PSMC1;PSMC2;CALR;SEC24D
antigen processing and presentation of exogenous peptide antigen via MHC class I (GO:0042590)	6.38244	PSMD12;PSMD11;PSMD14;PSMD13;PSMA7;PSMB6;PSMD8;PSMB7;SEC61A1;PSMD6;PSMB5;PSMD7;PSMB2;PSMB3;PSMD2;PSMB1;PSMD3;PSMD1;SEC61B;RPS27A;PSMA5;PSMA6;PSMA3;PSMA4;PSMA1;PSMC3;PSMA2;PSMC4;PSMC1;PSME3;PSMC2;PSME2;CALR
antigen processing and presentation of peptide antigen via MHC class I (GO:0002474)	6.21928	PSMD12;PSMD11;PSMD14;PSMD13;PSMA7;PSMB6;PSMD8;PSMB7;SEC61A1;PSMD6;PSMB5;PSMD7;PSMB2;PSMB3;PSMD2;PSMB1;PSMD3;PSMD1;SEC61B;RPS27A;BCAP31;SEC13;SEC24A;PSMA5;PSMA6;PSMA3;PSMA4;PSMA1;PSMC3;PSMA2;PSMC4;PSMC1;PSME3;CANX;PSMC2;PSME2;CALR;SEC24D
antigen processing and presentation of exogenous peptide antigen (GO:0002478)	6.1978	CLTC;KIF11;KIF15;PSMD8;SEC61A1;PSMD6;PSMD7;PSMD2;PSMD3;PSMD1;SEC61B;SEC13;AP1B1;KIF23;DYNLL2;PSMA5;PSMA6;PSMA3;PSMA4;KIF2A;PSMA1;PSMA2;PSME3;CANX;PSME2;KIF2C;RAB7A;PSMD12;PSMD11;PSMD14;PSMD13;PSMA7;PSMB6;PSMB7;KLC2;PSMB5;PSMB2;KIF3A;PSMB3;PSMB1;RPS27A;SEC24A;CENPE;KIF18A;PSMC3;PSMC4;KIF4A;PSMC1;PSMC2;CALR;SEC24D
regulation of protein modification by small protein conjugation or removal (GO:1903320)	6.11753	BUB1B;PARK7;BRCA1;CDC20;PSMD8;PSMD6;PSMD7;SUMO3;PSMD2;PSMD3;PSMD1;STRA13;FBXO5;PRMT3;GTPBP4;PSMA5;PSMA6;PSMA3;PSMA4;PSMA1;PSMA2;PSME3;CRY1;PSME2;ANAPC1;BIRC3;PSMD12;PAXIP1;PSMD11;PSMD14;PSMD13;CUL1;HSPBP1;PSMA7;PSMB6;PSMB7;CCNB1;PSMB5;PSMB2;PSMB3;PSMB1;RPS27A;FANCI;EGR1;NDFIP2;HSPA5;CAV1;SIAH2;PLK1;GLMN;PER2;DNAJA1;MAD2L2;AIMP2;PSMC3;PSMC4;PSMC1;CDK2;PSMC2;CDK1;MAD2L1
antigen processing and presentation of peptide antigen (GO:0048002)	5.64284	CLTC;KIF11;KIF15;PSMD8;SEC61A1;PSMD6;PSMD7;PSMD2;PSMD3;PSMD1;SEC61B;SEC13;AP1B1;KIF23;DYNLL2;PSMA5;PSMA6;PSMA3;PSMA4;KIF2A;PSMA1;PSMA2;PSME3;CANX;PSME2;KIF2C;RAB7A;PSMD12;PSMD11;PSMD14;PSMD13;PSMA7;PSMB6;PSMB7;KLC2;PSMB5;PSMB2;PSMB3;KIF3A;PSMB1;RPS27A;BCAP31;SEC24A;CENPE;KIF18A;PSMC3;PSMC4;KIF4A;PSMC1;PSMC2;CALR;SEC24D
positive regulation of protein modification by small protein conjugation or removal (GO:1903322)	5.6185	PSMD12;PAXIP1;PSMD11;PSMD14;PSMD13;CUL1;BRCA1;HSPBP1;PSMA7;CDC20;PSMB6;PSMD8;PSMB7;PSMD6;CCNB1;PSMB5;PSMD7;PSMB2;PSMB3;SUMO3;PSMD2;PSMB1;PSMD3;PSMD1;STRA13;FBXO5;RPS27A;FANCI;NDFIP2;HSPA5;PLK1;PSMA5;AIMP2;PSMA6;PSMA3;PSMA4;PSMA1;PSMC3;PSMA2;PSMC4;PSMC1;PSME3;PSMC2;CDK1;PSME2;ANAPC1;BIRC3
telomere maintenance via semi-conservative replication (GO:0032201)	5.5574	RFC5;PRIM2;RFC3;FEN1;RFC4;PCNA;RFC1;LIG1;RFC2;PRIM1;RPA2;POLA1;POLA2;POLE2;POLD2;DNA2;POLE
nucleocytoplasmic transport (GO:0006913)	5.52749	IPO11;NUP107;NXT1;CSE1L;IPO7;IPO5;IPO9;KPNA6;DAG1;KPNA4;KPNA2;JAK3;AGFG1;NCBP1;NUP133;RPL23;NUTF2;LSG1;DDX39A;DDX39B;SRSF2;SRSF4;SRSF7;KPNB1;SLBP;NUP205;ENY2;SET;RBM8A;SRSF1;SDAD1;NUP160;NCKIPSD;POLR2D;LMNA;HNRNPA1;SRSF10;EIF4E;HSPA9;RANBP2;EGR2;NOP58;NUP155;CPSF3;ALYREF;STAT3;CPSF2;NUP153;MYBBP1A;EIF6;RNPS1;BUD13;CALR;NUPL1;RAN
telomere maintenance via recombination (GO:0000722)	5.43587	RFC5;PRIM2;RFC3;FEN1;RFC4;PCNA;RFC1;LIG1;RFC2;PRIM1;RPA2;SMC5;POLA1;POLA2;POLE2;POLD2;DNA2;POLE
double-strand break repair (GO:0006302)	5.3979	FEN1;BLM;PSMD14;PRKDC;MCM8;CDCA5;SMC5;BRCA1;BRCC3;BRCA2;PRPF19;RAD51AP1;BRIP1;SFR1;RAD21;RBBP8;RAD54L;NBN;NHEJ1;GEN1;LIG1;DTX3L;SETMAR;RPA2;LIG3;INO80;ESCO2;BAZ1B;PARP9;MLH1;PALB2;MAD2L2;POLA1;MMS22L;RAD51C;RAD51;MSH2;NABP2
antigen processing and presentation (GO:0019882)	5.32837	CLTC;KIF11;KIF15;ICAM1;PSMD8;SEC61A1;PSMD6;PSMD7;PSMD2;PSMD3;PSMD1;SEC61B;SEC13;AP1B1;KIF23;DYNLL2;PSMA5;PSMA6;PSMA3;PSMA4;KIF2A;IFNG;PSMA1;PSMA2;PSME3;CANX;PSME2;KIF2C;RAB7A;PSMD12;PSMD11;PSMD14;PSMD13;PSMA7;RELB;PSMB6;PSMB7;KLC2;PSMB5;PSMB2;PSMB3;KIF3A;PSMB1;RPS27A;MICB;BCAP31;SEC24A;AP3D1;RAB10;CENPE;KIF18A;PSMC3;PSMC4;KIF4A;PSMC1;PSMC2;CALR;SEC24D
nuclear transport (GO:0051169)	5.25245	IPO11;NUP107;NXT1;CSE1L;IPO7;IPO5;IPO9;KPNA6;DAG1;KPNA4;KPNA2;JAK3;AGFG1;NCBP1;NUP133;RPL23;NUTF2;LSG1;DDX39A;DDX39B;SRSF2;SRSF4;SRSF7;KPNB1;SLBP;NUP205;ENY2;SET;RBM8A;SRSF1;SDAD1;NUP160;NCKIPSD;POLR2D;LMNA;HNRNPA1;SRSF10;EIF4E;HSPA9;RANBP2;EGR2;NOP58;NUP155;CPSF3;ALYREF;STAT3;CPSF2;NUP153;MYBBP1A;EIF6;RNPS1;BUD13;CALR;NUPL1;RAN
mitotic recombination (GO:0006312)	5.2008	RFC5;PRIM2;RFC3;FEN1;RFC4;PCNA;RFC1;LIG1;RFC2;PRIM1;RPA2;SMC5;POLA1;POLA2;RAD51;POLE2;POLD2;DNA2;POLE
cell cycle G2/M phase transition (GO:0044839)	5.10718	LIN54;CDKN1A;CUL1;CCP110;LIN9;PKMYT1;FOXM1;ARPP19;AURKA;CCNB1;RBBP4;ENSA;CHEK1;NEK2;MYBL2;RPS27A;SKP2;CEP76;RAB8A;LIN52;PLK4;HSP90AA1;BORA;ODF2;CEP152;PLK1;MASTL;CKAP5;HAUS2;CDC25A;CIT;CCNA2;NEDD1;CENPF;CDK7;MELK;CENPJ;CDK2;CDK1;BIRC5;MAPRE1;MNAT1
G2/M transition of mitotic cell cycle (GO:0000086)	5.10718	LIN54;CDKN1A;CUL1;CCP110;LIN9;PKMYT1;FOXM1;ARPP19;AURKA;CCNB1;RBBP4;ENSA;CHEK1;NEK2;MYBL2;RPS27A;SKP2;CEP76;RAB8A;LIN52;PLK4;HSP90AA1;BORA;ODF2;CEP152;PLK1;MASTL;CKAP5;HAUS2;CDC25A;CIT;CCNA2;NEDD1;CENPF;CDK7;MELK;CENPJ;CDK2;CDK1;BIRC5;MAPRE1;MNAT1
ribonucleoprotein complex biogenesis (GO:0022613)	5.01411	RPLP0;ISG20L2;NOC4L;SDAD1;AATF;RPL7A;PES1;RRS1;RRP36;BRIX1;ABCF1;NOP14;RPS7;MINA;GNL2;GTPBP4;NLE1;GNL3;BOP1;EBNA1BP2;LSG1;GNL3L;EIF6;NHP2L1;MRTO4;NAF1
DNA-templated transcription, termination (GO:0006353)	4.84949	SLBP;RBM8A;SRSF1;CSTF2;POLR2E;SNRPD3;POLR2H;POLR2K;NCBP1;ALYREF;CPSF3;CPSF2;GTF2H3;NUDT21;CDK7;POLR3A;POLR3B;POLR1A;POLR3D;POLR1C;POLR3F;SRSF2;POLR3G;POLR3H;SRSF4;RNPS1;SNRPF;MNAT1;POLR3K;SRSF7;SNRPB
regulation of DNA metabolic process (GO:0051052)	4.83145	GSK3A;CDKN1A;CSF2;DSCC1;PINX1;GMNN;BRCA1;BRCA2;SMC3;FOXM1;PPP4R2;AIFM1;CASP3;MYC;CHEK1;SMARCAD1;NBN;RAC1;KPNA2;IER3;SETMAR;LIG3;ESCO2;SMC1A;FOXP3;GTPBP4;MSH6;DNAJC2;IFNG;MSH2;DNA2;BLM;STOML2;PAXIP1;PCNA;PARPBP;CEBPG;PDGFA;BRCC3;PDS5A;RAD51AP1;CCNB1;FIGNL1;E2F7;E2F8;CDT1;GZMA;ALYREF;RPA2;CDC7;CDC6;INO80;DEK;MLH1;MIS18A;RAD51;APEX1;CDK2;CDK1;ERCC8;NF2;CALR;RAD18
nucleic acid phosphodiester bond hydrolysis (GO:0090305)	4.77493	DCLRE1B;POP5;DBR1;FEN1;PGAP1;POP7;POP1;POP4;RPP30;EME1;AIFM1;EXO1;CASP3;SMARCAD1;CCRN4L;GEN1;REXO1;NCBP1;DIS3;ELAC2;SETMAR;AEN;REXO2;SND1;RAD51C;DNA2;KPNB1;BLM;RNASEH2A;CSTF2;ISG20L2;ENDOD1;EXOSC5;EXOSC10;ERI1;ERI2;EXOSC9;PPP1R8;G3BP1;RBBP8;RPP14;EXOSC2;MGME1;NOP14;PNPT1;FANCM;CPSF3;CPSF2;RPP40;HMGA1;APEX2;BOP1;POLA1;LOC81691;APEX1;CYCS;RAD1
ribosome biogenesis (GO:0042254)	4.76488	RPLP0;ISG20L2;NOC4L;MINA;GNL2;AATF;GTPBP4;GNL3;RPL7A;BOP1;LSG1;EBNA1BP2;GNL3L;NHP2L1;MRTO4;RRS1;BRIX1;NAF1;ABCF1
chromatin remodeling (GO:0006338)	4.7327	SUV39H2;SMARCB1;HJURP;CASC5;CHD4;CHRAC1;RBBP4;MYC;RUVBL2;CHEK1;SCMH1;SMARCAD1;OIP5;RBBP7;CENPU;HELLS;SMARCC1;CENPV;PBRM1;CENPW;ACTL6A;MBD2;HMGA1;INO80;CHD1L;BAZ1B;FOXP3;SMARCA4;KAT2B;MIS18A;CENPH;NASP;ANP32E;CENPN;CENPO;CENPP;CENPQ
spindle organization (GO:0007051)	4.64754	CHD4;KIF11;SMC3;AURKA;HAUS8;HAUS7;STMN1;RCC1;MYBL2;NEK2;FBXO5;MAP4;RANBP1;SPAG5;HAUS6;INO80;HAUS5;SMC1A;KNSTRN;CKAP5;NDC80;HAUS2;ESPL1;KIF2A;KIFC1;AUNIP;RAN;SPC25
DNA replication initiation (GO:0006270)	4.61377	PRIM2;MCM7;PRIM1;POLA1;POLA2;CDC45;CCNE2;ORC1;CCNE1;POLE2;MCM3;MCM4;MCM5;MCM6;POLE;MCM2
nucleotide-excision repair (GO:0006289)	4.56073	DCLRE1A;PCNA;BRCA2;POLR2C;POLD2;POLR2D;POLR2E;POLR2H;POLR2I;POLE;POLR2K;RFC5;RFC3;RFC4;RFC1;LIG1;RFC2;RPA2;RAD23A;FANCC;LIG3;GTF2H3;DDB2;DDB1;CDK7;POLE2;ERCC8;MNAT1
negative regulation of transferase activity (GO:0051348)	4.54507	CDKN1A;GSK3A;GMFB;PINX1;BUB1B;PARK7;PSMD8;CDC20;PSMD6;PSMD7;PSMD2;CASP3;PSMD3;PSMD1;FBXO5;DUSP5;H2AFY;PRKCD;DUSP6;PSMA5;DNAJC3;KAT2B;PSMA6;PSMA3;PSMA4;PSMA1;PSMA2;PSME3;AKT1S1;PSME2;PHPT1;ANAPC1;PSMD12;PSMD11;PSMD14;PSMD13;GSTP1;HMGCR;PSMA7;PSMB6;PRDX3;SOCS3;PSMB7;SOCS1;PSMB5;PSMB2;PSMB3;PSMB1;RPS27A;SOCS4;RANBP2;CAV1;PLK1;GBAS;GNB2L1;DNAJA1;MAD2L2;PSMC3;PSMC4;PSMC1;PSMC2;PTPN6;SPRY1;NF2;MAD2L1
telomere maintenance via telomere lengthening (GO:0010833)	4.50093	RFC5;PRIM2;FEN1;RFC3;RFC4;PCNA;RFC1;LIG1;RFC2;PRIM1;PINX1;RPA2;POLA1;POLA2;DKC1;POLE2;POLD2;DNA2;POLE
telomere maintenance (GO:0000723)	4.471	DCLRE1B;PRIM2;FEN1;BLM;PCNA;PRKDC;PRIM1;PINX1;SMC5;POLD2;NBN;POLE;RFC5;RFC3;RFC4;RFC1;LIG1;RFC2;PTGES3;RPA2;POLA1;POLA2;DKC1;POLE2;DNA2
chromatin assembly or disassembly (GO:0006333)	4.41771	HELLS;CENPU;SUV39H2;CENPV;CENPW;HMGA1;HJURP;CASC5;BAZ1B;IPO4;CHAF1B;MIS18A;CHAF1A;CENPH;RBBP4;NASP;HAT1;OIP5;CENPN;CENPO;RBBP7;CENPP;CENPQ;ASF1B
mitotic nuclear envelope disassembly (GO:0007077)	4.37828	RANBP2;NUP205;SEH1L;NUP107;NUP133;NUP188;NUP155;PLK1;NUP153;NUP160;NUP93;CCNB1;NUP85;LMNA;CDK1;NUP35;NUP88;BANF1;NUPL1
telomere organization (GO:0032200)	4.37828	DCLRE1B;PRIM2;BLM;FEN1;PCNA;PRKDC;PRIM1;PINX1;SMC5;POLD2;NBN;POLE;RFC5;RFC3;RFC4;RFC1;LIG1;RFC2;PTGES3;RPA2;POLA1;POLA2;DKC1;POLE2;DNA2
regulation of transcription involved in G1/S transition of mitotic cell cycle (GO:0000083)	4.30494	KLF11;CDT1;PCNA;RRM2;CDC6;POLA1;CDC45;ORC1;CCNE1;ID2;CDK1;E2F1;FBXO5;E2F4;E2F6;E2F7
DNA conformation change (GO:0071103)	4.24018	BLM;MCM7;DHX9;CDCA5;NCAPG2;DDX12P;NCAPG;CHD4;NCAPH;SMC2;BRIP1;AIFM1;RUVBL2;G3BP1;NUSAP1;ASCC3;NBN;HMGA1;INO80;CHD1L;SRPK1;SUPV3L1;RAD51;HAT1;CDK1;MCM3;MCM4;MCM5;NCAPD3;DNA2;MCM6;MCM2
nuclear export (GO:0051168)	4.2023	SLBP;ENY2;NUP107;NXT1;RBM8A;CSE1L;SRSF1;SDAD1;NUP160;POLR2D;HNRNPA1;SRSF10;EIF4E;AGFG1;HSPA9;EGR2;NCBP1;NUP155;NUP133;ALYREF;CPSF3;CPSF2;NUTF2;LSG1;DDX39A;EIF6;DDX39B;SRSF2;SRSF4;RNPS1;BUD13;CALR;SRSF7;RAN
transcription-coupled nucleotide-excision repair (GO:0006283)	4.18684	RFC5;RFC3;RFC4;PCNA;RFC1;LIG1;RFC2;RPA2;GTF2H3;CDK7;POLR2C;POLE2;POLD2;POLR2D;POLR2E;ERCC8;POLR2H;MNAT1;POLR2I;POLE;POLR2K
membrane disassembly (GO:0030397)	4.13636	RANBP2;NUP205;SEH1L;NUP107;NUP133;NUP188;NUP155;PLK1;NUP153;NUP160;NUP93;CCNB1;NUP85;LMNA;CDK1;NUP35;NUP88;BANF1;NUPL1
nuclear envelope disassembly (GO:0051081)	4.13636	RANBP2;NUP205;SEH1L;NUP107;NUP133;NUP188;NUP155;PLK1;NUP153;NUP160;NUP93;CCNB1;NUP85;LMNA;CDK1;NUP35;NUP88;BANF1;NUPL1
RNA catabolic process (GO:0006401)	4.1298	FEN1;RNH1;RPL32;POP1;EIF4A3;RPLP0;SMG9;RPL6;RPL7A;KHSRP;RPL37;MTPAP;CCRN4L;NCBP1;RPS7;RPL21;DIS3;RPL23;RPL13A;PATL1;SUPV3L1;ETF1;DNA2;RNASEH2A;RPL10;RBM8A;RPL12;GSPT1;EXOSC5;EXOSC10;ERI1;EXOSC9;PPP1R8;EXOSC8;POLR2D;RPS2;RPS27A;DCPS;EXOSC2;EIF4E;PNPT1;RPL23A;MLH1;LSM4;LSM3;RPS26;RPS25;HNRNPD;RQCD1;RNPS1;ABCE1;RPL26L1;EIF4G1
ATP-dependent chromatin remodeling (GO:0043044)	4.1298	CENPU;SMARCC1;SMARCB1;CENPW;ACTL6A;MBD2;HJURP;CASC5;CHD4;SMARCA4;MIS18A;CENPH;NASP;RBBP4;ANP32E;SMARCAD1;CENPN;OIP5;CENPO;RBBP7;CENPP;CENPQ
DNA integrity checkpoint (GO:0031570)	4.07965	BLM;BRCA1;BRCC3;BRIP1;CDC45;PEA15;CHEK1;RBBP8;E2F1;FBXO6;NBN;NAE1;CLSPN;ATRIP;IER3;CDT1;PLK1;RPA2;PTPN11;CDC6;CCNA2;MSH2;RFWD3;CDK2;CDK1;RAD1;INTS7;DNA2;DTL
protein localization to organelle (GO:0033365)	3.98664	SRP19;IPO11;MTCH2;RPL32;RPLP0;BUB1B;CASC5;SNX10;IPO7;RPL6;IPO5;RPL7A;SEC61A1;MTBP;IPO9;SUMO3;GSG2;KPNA6;DAG1;BCAP29;KPNA4;SPDL1;SEC61B;RPL37;KPNA2;DNM1L;JAK3;HSP90AA1;RPS7;RPL21;RPL23;RPL13A;ESCO2;MAPRE1;KPNB1;ARF6;RAB7A;RPN2;RPL10;RPL12;RPN1;AURKB;AURKA;NCKIPSD;SRP72;GRPEL1;PES1;RAD21;LMNA;MFN2;RPS2;RPS27A;SEC11C;HSPA9;RANBP2;BCAP31;NOP58;MTX1;NUP155;HSPA4;RCC2;PLK1;STAT3;AP3D1;RPL23A;SRP68;GDAP…
protein-DNA complex subunit organization (GO:0071824)	3.94229	HIST1H2BM;GTF2A2;SET;SMARCB1;HJURP;CASC5;IPO4;CHAF1B;CHAF1A;RBBP4;OIP5;RBBP7;HIST1H1A;HIST1H1B;CENPU;SMARCC1;CENPV;SUPT16H;CENPW;H2AFY;HMGA1;RPA2;NAP1L1;SMARCA4;MIS18A;RAD51;CENPH;NASP;HAT1;ANP32E;POLR1E;CENPN;ANP32B;CENPO;CENPP;CENPQ;ASF1B;MCM2
chromatin remodeling at centromere (GO:0031055)	3.91238	HELLS;CENPU;CENPV;CENPW;HJURP;CASC5;MIS18A;CENPH;RBBP4;CENPN;OIP5;CENPO;RBBP7;CENPP;CENPQ
DNA replication-independent nucleosome assembly (GO:0006336)	3.87923	CENPU;CENPW;HJURP;CASC5;IPO4;MIS18A;CENPH;NASP;RBBP4;HAT1;CENPN;OIP5;CENPO;RBBP7;CENPP;CENPQ;ASF1B
DNA replication-independent nucleosome organization (GO:0034724)	3.87923	CENPU;CENPW;HJURP;CASC5;IPO4;MIS18A;CENPH;NASP;RBBP4;HAT1;CENPN;OIP5;CENPO;RBBP7;CENPP;CENPQ;ASF1B
cellular component biogenesis (GO:0044085)	3.85817	RPLP0;ISG20L2;NOC4L;AATF;SDAD1;RPL7A;AIFM1;PES1;RRS1;RRP36;BRIX1;ABCF1;NOP14;RPS7;MINA;GNL2;NLE1;GTPBP4;GNL3;BOP1;EBNA1BP2;LSG1;GNL3L;NDUFS8;EIF6;NHP2L1;NDUFAF4;MRTO4;NAF1
regulation of cellular ketone metabolic process (GO:0010565)	3.8552	PSMD12;PSMD11;SLC35B4;PSMD14;PSMD13;ODC1;PARK7;BRCA1;COMT;ARPP19;PSMA7;PSMD8;PSMB6;PSMB7;PSMD6;ACN9;PSMD7;PSMB5;PSMB2;PSMB3;PSMD2;PSMD3;PSMB1;PSMD1;DLAT;RANBP2;NQO1;SREBF1;CAV1;AZIN1;PSMA5;KAT2B;PSMA6;PSMA3;PDP2;PSMA4;PSMA1;PSMC3;PSMA2;PSMC4;PSMC1;PSME3;PSMC2;PSME2;DLD
chromatin modification (GO:0016568)	3.85168	SUV39H2;SMARCB1;KDM1A;SUV39H1;HJURP;CASC5;CHD4;BRCA2;FBL;ING2;GSG2;RUVBL2;MYC;SCMH1;CHEK1;SMARCAD1;OIP5;PIM3;JARID2;PRMT5;HELLS;SMARCC1;PBRM1;H2AFY;DTX3L;PRMT1;EED;PRMT3;ACTL6A;SETMAR;CHD1L;BAZ1B;FOXP3;DDB2;HCFC1;DDB1;DNAJC2;KAT2B;MED24;RBL1;IRF4;MORF4L2;HAT1;MTF2;ASF1B;ENY2;DNMT1;PAXIP1;DOT1L;BRCC3;PHB;AURKB;RNF2;HDAC7;AURKA;CHRAC1;RBBP4;HLCS;HLTF;BRD9;RBBP7;SUZ12;NAA50;CENPU;CENPV;CBX6;CENPW;MB…
protein polyubiquitination (GO:0000209)	3.75197	PSMD12;PSMD11;PSMD14;PSMD13;NEDD4L;RNF6;BRCA1;PRPF19;RNF5;PSMA7;PSMB6;PSMD8;PSMB7;PSMD6;PSMB5;PSMD7;PSMB2;RUSC1;PSMB3;PSMD2;PSMB1;PSMD3;ARIH2;PSMD1;RPS27A;SKP2;BARD1;HUWE1;DDB2;PSMA5;PSMA6;PSMA3;PSMA4;PSMA1;PSMC3;PSMA2;PSMC4;NEDD4;PSMC1;PSME3;PSMC2;BCL2;ERCC8;PSME2;DTL;ANAPC1
regulation of chromosome segregation (GO:0051983)	3.53559	SPAG5;CDCA5;RCC2;PLK1;BUB1B;SMC5;CDC6;KNSTRN;AURKB;CIT;MAD2L2;CDC20;CENPF;CCNB1;ESPL1;KIF2C;NEK2;FBXO5;ECT2;BUB1;DLGAP5;ANAPC1;MAD2L1
establishment of chromosome localization (GO:0051303)	3.50992	ACTR3;SEH1L;CDCA5;PINX1;CDCA8;MLH1;CENPE;CENPF;KIF18A;CCNB1;RRS1;BIRC5;SPDL1;DLGAP5
centrosome organization (GO:0051297)	3.45141	PLK4;SLC16A1;CEP152;PLK1;CCP110;HAUS6;KIF11;BRCA1;HAUS5;BRCA2;PKD2;CKAP5;HAUS2;AURKA;SGOL1;KIAA0101;HAUS8;HAUS7;CENPJ;CDK2;CDK1;SASS6;NEK2
mRNA catabolic process (GO:0006402)	3.41136	RNH1;RPL10;RBM8A;RPL32;RPL12;EIF4A3;RPLP0;SMG9;GSPT1;RPL6;RPL7A;EXOSC5;EXOSC10;ERI1;EXOSC9;KHSRP;EXOSC8;POLR2D;RPS2;RPL37;MTPAP;RPS27A;DCPS;EXOSC2;EIF4E;CCRN4L;PNPT1;NCBP1;RPS7;RPL21;DIS3;RPL23;RPL13A;RPL23A;MLH1;LSM4;PATL1;LSM3;RPS26;SUPV3L1;RPS25;RQCD1;RNPS1;ETF1;RPL26L1;EIF4G1
DNA-templated transcription, elongation (GO:0006354)	3.41046	GTF2A1;ENY2;GTF2A2;POLR2C;POLR2D;POLR2E;POLR2H;NELFCD;POLR2I;POLR2K;SUPT16H;NCBP1;ADRM1;SSRP1;GTF2H3;GTF2F2;ELL2;CDK7;POLR3A;POLR3B;POLR1A;POLR3D;POLR1C;POLR3F;POLR3G;POLR3H;MNAT1;POLR3K
DNA duplex unwinding (GO:0032508)	3.40444	BLM;MCM7;DHX9;DDX12P;HMGA1;CHD4;INO80;CHD1L;SUPV3L1;BRIP1;RAD51;RUVBL2;G3BP1;MCM3;MCM4;MCM5;NBN;DNA2;MCM6;ASCC3;MCM2
modification-dependent macromolecule catabolic process (GO:0043632)	3.3709	GSK3A;FAF1;CCNF;BUB1B;PSMD8;CDC20;PSMD6;PSMD7;PSMD2;PSMD3;ARIH2;PSMD1;FBXO6;FBXO5;SEC61B;SKP2;RAD23A;RBX1;CIT;PSMA5;DDB1;PSMA6;PSMA3;PSMA4;PSMA1;PSMA2;PSME3;PSME2;DTL;ANAPC1;PSMD12;PSMD11;PSMD14;PSMD13;CUL2;CUL1;DERL2;NEDD4L;RNF6;RNF5;PSMA7;AURKB;HSP90B1;AURKA;PSMB6;PSMB7;FOXRED2;CCNB1;EXOSC10;PSMB5;PSMB2;PSMB3;EXOSC9;PSMB1;RPS27A;PNPT1;HSPA5;SIAH2;PLK1;ERLIN1;PSMC3;PSMC4;PSMC1;NEDD4;PSMC2;DNAJC1…
protein-DNA complex assembly (GO:0065004)	3.3266	HIST1H2BM;GTF2A2;SET;HJURP;CASC5;IPO4;CHAF1B;CHAF1A;RBBP4;OIP5;RBBP7;HIST1H1A;HIST1H1B;CENPU;CENPV;CENPW;H2AFY;RPA2;NAP1L1;MIS18A;RAD51;CENPH;NASP;HAT1;POLR1E;CENPN;ANP32B;CENPO;CENPP;CENPQ;ASF1B;MCM2
RNA export from nucleus (GO:0006405)	3.30057	SLBP;ENY2;NUP107;NXT1;RBM8A;SRSF1;NUP160;POLR2D;HNRNPA1;SRSF10;EIF4E;AGFG1;NCBP1;NUP133;NUP155;CPSF3;ALYREF;CPSF2;DDX39A;DDX39B;SRSF2;SRSF4;RNPS1;BUD13;SRSF7
nucleosome organization (GO:0034728)	3.24359	HIST1H2BM;SET;SMARCB1;HJURP;CASC5;IPO4;CHAF1B;CHAF1A;RBBP4;OIP5;RBBP7;HIST1H1A;HIST1H1B;CENPU;SMARCC1;SUPT16H;CENPW;H2AFY;HMGA1;NAP1L1;SMARCA4;MIS18A;CENPH;NASP;HAT1;ANP32E;CENPN;ANP32B;CENPO;CENPP;CENPQ;ASF1B;MCM2
DNA geometric change (GO:0032392)	3.23031	BLM;MCM7;DHX9;DDX12P;HMGA1;CHD4;INO80;CHD1L;SUPV3L1;BRIP1;RAD51;RUVBL2;G3BP1;MCM3;MCM4;MCM5;NBN;MCM6;DNA2;ASCC3;MCM2
translational initiation (GO:0006413)	3.14263	RPL10;RPL32;RPL12;RPLP0;RPL6;RPL7A;LARP1;EIF4EBP1;RPS2;RPL37;RPS27A;EIF4E;EIF2A;ABCF1;EIF5B;EIF2B3;RPS7;RPL21;EIF1AX;RPL23;RPL13A;RPL23A;EIF2S2;EIF2S1;RPS26;RPS25;EIF6;EIF3I;EIF3J;EIF3C;EIF4E2;EIF4G3;EIF3A;RPL26L1;EIF3B;EIF4G1
histone exchange (GO:0043486)	3.11995	CENPU;CENPW;HJURP;CASC5;MIS18A;CENPH;NASP;RBBP4;ANP32E;CENPN;OIP5;CENPO;RBBP7;CENPP;CENPQ
CENP-A containing nucleosome assembly (GO:0034080)	3.11995	CENPU;CENPW;HJURP;CASC5;MIS18A;CENPH;RBBP4;CENPN;OIP5;CENPO;RBBP7;CENPP;CENPQ
proteolysis involved in cellular protein catabolic process (GO:0051603)	3.07911	GSK3A;FAF1;CCNF;BUB1B;IDE;PRPF19;PSMD8;CDC20;PSMD6;PSMD7;PSMD2;PSMD3;ARIH2;PSMD1;FBXO6;SEC61B;FBXO5;SKP2;RAD23A;RBX1;CIT;DNAJC3;DDB1;PSMA5;PSMA6;PSMA3;PSMA4;PSMA1;PSMA2;PSME3;PSME2;DTL;ANAPC1;PSMD12;PSMD11;PSMD14;PSMD13;CUL2;CUL1;DERL2;NEDD4L;RNF6;RNF5;PSMA7;AURKB;HSP90B1;AURKA;PSMB6;PSMB7;FOXRED2;CCNB1;PSMB5;PSMB2;PSMB3;PSMB1;PMAIP1;RPS27A;HSPA5;GZMA;SIAH2;PLK1;ERLIN1;PSMC3;PSMC4;PSMC1;NEDD4;PSM…
mRNA export from nucleus (GO:0006406)	3.0632	SLBP;ENY2;NUP107;NCBP1;NUP133;RBM8A;NUP155;CPSF3;ALYREF;CPSF2;SRSF1;NUP160;DDX39A;DDX39B;POLR2D;SRSF2;SRSF4;RNPS1;BUD13;SRSF10;SRSF7;EIF4E;AGFG1
negative regulation of protein modification process (GO:0031400)	3.01265	CDKN1A;GMFB;KDM1A;BUB1B;PARK7;BRCA1;PSMD8;CDC20;PSMD6;PSMD7;PSMD2;CASP3;PSMD3;PSMD1;FBXO5;JARID2;DUSP5;G6PD;H2AFY;PRMT3;PRKCD;FOXP3;GTPBP4;DUSP6;DNAJC3;PSMA5;KAT2B;PSMA6;PSMA3;PSMA4;PSMA1;PSMA2;PSME3;AKT1S1;MTF2;CRY1;STRAP;PSME2;ANAPC1;DNMT1;PSMD12;PSMD11;SET;PSMD14;PSMD13;PRKDC;GSTP1;HMGCR;PSMA7;PSMB6;SOCS3;PSMB7;CCNB1;SOCS1;PSMB5;PSMB2;PSMB3;PSMB1;RPS27A;SOCS4;CAV1;GLMN;PLK1;GNB2L1;PER2;DNAJA1;…
mitotic sister chromatid segregation (GO:0000070)	3.01095	SPAG5;ESPL1;KIFC1;PLK1;NUSAP1;NEK2;INO80;SMC1A;KNSTRN;NDC80;MAD2L1;CIT
microtubule organizing center organization (GO:0031023)	2.99107	PLK4;SLC16A1;CEP152;PLK1;CCP110;HAUS6;KIF11;BRCA1;HAUS5;BRCA2;PKD2;CKAP5;HAUS2;AURKA;SGOL1;KIAA0101;HAUS8;HAUS7;CENPJ;CDK2;CDK1;SASS6;NEK2
cell division (GO:0051301)	2.96046	CDC123;NOTCH1;CCDC124;DIXDC1;GNAI3;AATF;SKA1;CKS1B;SKA2;PPP1CC;CCND3;ING2;DSN1;CCNB1;CCND2;MAP4;ACTR3;SEPT11;LIG1;SPAG5;CDC7;PRPF40A;ASPM;CDK7;CDK6;CCNE2;CCNE1;CDK4;CENPJ;CINP;BIRC5;MCM5;ARF6;ARL8B
ubiquitin-dependent protein catabolic process (GO:0006511)	2.9363	GSK3A;FAF1;CCNF;BUB1B;PSMD8;CDC20;PSMD6;PSMD7;PSMD2;PSMD3;ARIH2;PSMD1;FBXO6;FBXO5;SEC61B;SKP2;RAD23A;RBX1;CIT;PSMA5;DDB1;PSMA6;PSMA3;PSMA4;PSMA1;PSMA2;PSME3;PSME2;DTL;ANAPC1;PSMD12;PSMD11;PSMD14;PSMD13;CUL2;CUL1;DERL2;NEDD4L;RNF6;RNF5;PSMA7;AURKB;HSP90B1;AURKA;PSMB6;PSMB7;FOXRED2;CCNB1;PSMB5;PSMB2;PSMB3;PSMB1;RPS27A;HSPA5;SIAH2;PLK1;ERLIN1;PSMC3;PSMC4;PSMC1;NEDD4;PSMC2;DNAJC10;CDK2;CDK1;ERCC8;STT…
metaphase plate congression (GO:0051310)	2.91441	CENPE;CENPF;KIF18A;CCNB1;SEH1L;CDCA5;PINX1;RRS1;CDCA8;SPDL1;MLH1
modification-dependent protein catabolic process (GO:0019941)	2.87251	GSK3A;FAF1;CCNF;BUB1B;PSMD8;CDC20;PSMD6;PSMD7;PSMD2;PSMD3;ARIH2;PSMD1;FBXO6;SEC61B;FBXO5;SKP2;RAD23A;RBX1;CIT;DDB1;PSMA5;PSMA6;PSMA3;PSMA4;PSMA1;PSMA2;PSME3;PSME2;DTL;ANAPC1;PSMD12;PSMD11;PSMD14;PSMD13;CUL2;CUL1;DERL2;NEDD4L;RNF6;RNF5;PSMA7;AURKB;HSP90B1;AURKA;PSMB6;PSMB7;FOXRED2;CCNB1;PSMB5;PSMB2;PSMB3;PSMB1;RPS27A;HSPA5;SIAH2;PLK1;ERLIN1;PSMC3;PSMC4;PSMC1;NEDD4;PSMC2;CDK2;DNAJC10;CDK1;ERCC8;STT…
meiotic cell cycle process (GO:1903046)	2.87251	PSMD13;BRCA2;SMC2;AURKA;SGOL2;ING2;SGOL1;RAD21;STRA13;FBXO5;NDC1;ACTR3;FANCM;PLK1;LIG3;MLH1;MSH6;RAD51C;RAD51;ESPL1;MSH2;FANCD2;MSH5;DMC1;CKS2;SPIRE1;RAD1
response to ionizing radiation (GO:0010212)	2.87152	CDKN1A;BLM;PAXIP1;PRKDC;BRCA1;BRCC3;BRCA2;ICAM1;RAD51AP1;MYC;FIGNL1;PMAIP1;RAD54L;ECT2;NHEJ1;EGR1;RRM1;DDIAS;AEN;INO80;INIP;NET1;CXCL10;RAD51;MSH2;FANCD2;RFWD3;NABP2;BCL2;ERCC8;RAD1;INTS7;BCL2L1
DNA damage checkpoint (GO:0000077)	2.8713	BLM;PLK1;RPA2;PTPN11;BRCA1;BRCC3;CCNA2;BRIP1;MSH2;RFWD3;CHEK1;CDK2;PEA15;RBBP8;CDK1;E2F1;RAD1;FBXO6;INTS7;CLSPN;NBN;DTL;ATRIP;IER3
microtubule cytoskeleton organization (GO:0000226)	2.85107	DOCK7;CASC5;CHD4;KIF11;SMC3;SGOL1;STMN1;NUSAP1;DAG1;RCC1;NEK2;MYBL2;SPDL1;FBXO5;KIF24;HAUS6;HAUS5;SMC1A;CKAP5;KNSTRN;HAUS2;CLIP1;KIF2A;ESPL1;MAP7D3;KIFC1;CEP57L1;BIRC5;KIF2C;KIF20A;SEH1L;CNP;AURKB;AURKA;HAUS8;HAUS7;LMNA;MAP4;RANBP1;SPAG5;PLK1;INO80;NDC80;KIF18A;PRC1;CENPJ;CDK1;SPIRE1;AUNIP;SPRY1;RAN;SPC25
nuclear envelope organization (GO:0006998)	2.85107	RANBP2;NUP205;NUP107;SEH1L;NUP133;NUP188;NUP155;PLK1;NUP153;NUP160;NUP93;CCNB1;NUP85;LMNA;CDK1;NUP35;BANF1;NUP88;NUPL1
regulation of DNA recombination (GO:0000018)	2.85107	BLM;PARPBP;PAXIP1;ALYREF;RPA2;LIG3;MLH1;FOXP3;RAD51AP1;MSH6;RAD51;PPP4R2;IFNG;MSH2;FIGNL1;CHEK1;SMARCAD1;KPNA2;RAD18
tRNA metabolic process (GO:0006399)	2.81307	POP5;POP7;POP1;POP4;METTL2A;RPP30;RTCB;C14ORF166;HSD17B10;PTGES3L-AARSD1;FARS2;NARS;FBL;RARS;RPP14;EARS2;DARS;METTL1;ELAC2;NSUN2;RPP40;DARS2;CDKAL1;QTRTD1;PUS7;FTSJ1;AIMP2;LARS2;KARS;PPA1;GARS;IARS;FARSA;DUS3L;FARSB;AARS
nuclear-transcribed mRNA catabolic process (GO:0000956)	2.79491	RPL10;RBM8A;RPL32;RPL12;EIF4A3;RPLP0;SMG9;GSPT1;RPL6;RPL7A;EXOSC5;EXOSC10;ERI1;EXOSC9;EXOSC8;POLR2D;RPS2;RPL37;MTPAP;RPS27A;DCPS;EXOSC2;EIF4E;CCRN4L;NCBP1;RPS7;RPL21;DIS3;RPL23;RPL13A;RPL23A;MLH1;LSM4;PATL1;LSM3;RPS26;RPS25;RQCD1;RNPS1;ETF1;RPL26L1;EIF4G1
transcription elongation from RNA polymerase III promoter (GO:0006385)	2.77715	POLR3A;POLR3B;POLR3D;POLR1C;POLR3F;POLR2E;POLR3G;POLR3H;POLR2H;POLR3K;POLR2K
termination of RNA polymerase III transcription (GO:0006386)	2.77715	POLR3A;POLR3B;POLR3D;POLR1C;POLR3F;POLR2E;POLR3G;POLR3H;POLR2H;POLR3K;POLR2K
nucleotide-excision repair, DNA gap filling (GO:0006297)	2.75068	RFC5;POLA1;RFC3;RFC4;PCNA;RFC1;LIG1;RFC2;POLE2;POLD2;RPA2;POLE
nucleosome assembly (GO:0006334)	2.6432	HIST1H2BM;SET;HJURP;CASC5;IPO4;CHAF1B;CHAF1A;RBBP4;OIP5;RBBP7;HIST1H1A;HIST1H1B;CENPU;CENPW;H2AFY;NAP1L1;MIS18A;CENPH;NASP;HAT1;CENPN;ANP32B;CENPO;CENPP;CENPQ;ASF1B;MCM2
regulation of nuclear division (GO:0051783)	2.62776	BUB1B;SMC5;PKMYT1;AURKA;CDC20;CHEK1;NUSAP1;RCC1;KNTC1;NEK2;FBXO5;BUB1;DLGAP5;PRMT5;RANBP1;BORA;PLK1;LIF;OSM;CDC6;CIT;MAD2L2;CENPE;ANLN;CENPF;ESPL1;MSH2;BIRC5;RAD1;CALR;KIF20B;EIF4G3;ANAPC1;MAD2L1
ribonucleoprotein complex assembly (GO:0022618)	2.62776	NUFIP1;NIP7;SRSF1;PRPF19;SART1;SNRPD1;BMS1;OGFOD1;C1QBP;POLR2D;SNRPD3;SRSF10;CCRN4L;EIF2A;SF3A3;PRMT5;NCBP1;ERAL1;PATL1;GCFC2;RPS25;SHQ1;DDX39B;EIF6;EIF3I;EIF3J;GEMIN4;STRAP;SNRPF;EIF3C;SNRPC;EIF3A;EIF3B;SNRPB
protein complex disassembly (GO:0043241)	2.62776	SET;SMARCB1;RPL32;RPL10;RPL12;RPLP0;RPL6;GSPT1;RPL7A;ICT1;STMN1;RPS2;RPL37;RPS27A;HSPA8;SMARCC1;SUPT16H;RPS7;RPL21;RPL23;MICAL3;HMGA1;KIF24;RPL13A;RPL23A;SMARCA4;RPS26;RPS25;KIF18A;KIF2A;KIF2C;ETF1;RPL26L1
sister chromatid segregation (GO:0000819)	2.62218	ESPL1;SPAG5;KIFC1;PLK1;NUSAP1;NEK2;INO80;SMC1A;KNSTRN;NDC80;MAD2L1;CIT
cofactor biosynthetic process (GO:0051188)	2.58575	ALAS1;IREB2;ACACA;GPHN;NADK2;ATIC;PNP;MAT2A;MTHFD1L;NAMPT;ME1;PNPO;PDSS1;ACOT7;GCH1;ACSL1;ACSL4;ELOVL6;COQ9;COQ7;COQ4;ACLY;COQ3;COQ2;SLC25A39;MTHFD1;MTHFD2;FASN;HMBS;FXN;GART;NFE2L1
ribonucleoprotein complex subunit organization (GO:0071826)	2.58453	NUFIP1;NIP7;SRSF1;PRPF19;SART1;SNRPD1;KIF5B;BMS1;OGFOD1;C1QBP;POLR2D;SNRPD3;SRSF10;CCRN4L;EIF2A;SF3A3;PRMT5;NCBP1;ERAL1;PATL1;GCFC2;RPS25;SHQ1;DDX39B;EIF6;EIF3I;EIF3J;GEMIN4;STRAP;SNRPF;EIF3C;SNRPC;EIF3A;EIF3B;SNRPB
regulation of cell division (GO:0051302)	2.55224	BUB1B;CCP110;SMC5;BRCA2;FGF2;CDC20;MYC;CHEK1;NUSAP1;RCC1;KNTC1;NEK2;FBXO5;DLGAP5;PRMT5;BORA;KIF23;PRPF40A;CIT;ASPM;ESPL1;MSH2;BIRC5;KIF20B;ANAPC1;BLM;PDGFA;PKMYT1;AURKB;AURKA;ECT2;BUB1;E2F7;E2F8;RANBP1;CENPV;PLK1;LIF;OSM;CDC6;GNB2L1;MAD2L2;CENPE;ANLN;CENPF;RAD1;CALR;EIF4G3;MAD2L1
double-strand break repair via homologous recombination (GO:0000724)	2.54353	GEN1;BLM;LIG1;PSMD14;MCM8;RPA2;SMC5;INO80;BRCA1;BRCA2;PALB2;RAD51AP1;MMS22L;RAD51;RAD51C;SFR1;NABP2;RBBP8;RAD54L;NBN
monosaccharide biosynthetic process (GO:0046364)	2.53862	GPI;G6PD;GOT1;MDH2;PMM2;GOT2;AKR1A1;SORD;ENO1;PGD;PER2;G6PC3;PC;CRY1;PGK1;SLC25A10;SLC25A12;PGM1;SLC25A13
positive regulation of type I interferon production (GO:0032481)	2.53406	CHUK;PRKDC;DHX9;NFKB1;NFKB2;HSPD1;IFIH1;NFKBIA;POLR3A;POLR3B;POLR3D;POLR1C;POLR3F;POLR2E;POLR3G;POLR3H;POLR2H;LRRFIP1;RPS27A;POLR3K;POLR2K;NFKBIB;MB21D1
cellular component disassembly (GO:0022411)	2.50092	SMARCB1;NUP107;NUP188;RPL32;RPLP0;RPL6;LMNB1;RPL7A;KIF5B;CASP3;STMN1;FLOT1;BANF1;RPL37;DNM1L;SMARCC1;MST4;SUPT16H;RPS7;RPL21;NUP133;RPL23;PRKCD;KIF24;RPL13A;NUP93;KIF2A;ADAM15;COL6A3;ADAM9;KIF2C;ETF1;KPNB1;NUP205;SET;SEH1L;RPL10;RPL12;FURIN;GSPT1;NUP160;CCNB1;NUP85;ICT1;LMNA;NUP88;RPS2;CLSPN;RPS27A;BCAP31;RANBP2;HSPA8;NUP155;PLK1;MICAL3;HMGA1;RPL23A;NUP153;SMARCA4;RPS26;RPS25;KIF18A;CDK1;NUP35;NU…
recombinational repair (GO:0000725)	2.47414	GEN1;BLM;LIG1;PSMD14;MCM8;RPA2;SMC5;BRCA1;INO80;BRCA2;PALB2;RAD51AP1;MMS22L;RAD51C;RAD51;SFR1;NABP2;RBBP8;RAD54L;NBN
regulation of cyclin-dependent protein serine/threonine kinase activity (GO:0000079)	2.47253	CDKN1A;BLM;BCCIP;PKMYT1;PKD2;CKS1B;CCND3;CCNB1;CCND2;CASP3;PIM1;PLK1;CDC6;CDC25A;GTPBP4;CCNA2;KAT2B;CDK7;CCNE2;CCNE1;CDC37;CKS2;CCNI2;MNAT1;CDKN3
negative regulation of organelle organization (GO:0010639)	2.45769	ACAA2;KDM1A;CCNF;BUB1B;BRCA1;NUBP1;CDC20;STMN1;CHEK1;NEK2;FBXO5;JARID2;IER3;H2AFY;PRKCD;SETMAR;FOXP3;ESPL1;MSH2;MTF2;PPIF;FKBP4;MAPRE1;SLC25A5;PFN1;FXN;ANAPC1;DNMT1;SET;HIGD1A;PARL;AURKB;AURKA;LIMA1;CCNB1;LMNA;BUB1;PRELID1;PLK1;RDX;LIF;OSM;MAD2L2;CENPF;CAPZA2;RAD1;BCOR;BCL2L1;MAD2L1
mitochondrion organization (GO:0007005)	2.45769	MTCH2;STOML2;ACAA2;MTFP1;POLDIP2;CNP;EPAS1;PARK7;MRPL12;HK2;PRDX3;CHCHD3;BCL2L11;AIFM2;CASP3;PMAIP1;MFN2;DNM1L;MGME1;HSP90AA1;CLUH;PNPT1;HSPA4;ELAC2;POLRMT;GDAP1;COQ7;FANCG;GGCT;LETM1;SUPV3L1;AFG3L2;NDUFS6;PPIF;BCL2;MTFR2;SLIRP;GCLM;FXN;BCL2L1
post-translational protein modification (GO:0043687)	2.45769	B4GALT2;DPAGT1;PIGU;PGAP1;RPN2;GPAA1;DSCC1;RPN1;EIF5A2;GCNT1;FURIN;MAGT1;PIGW;PIGX;LMAN1;MUC1;FUT8;STS;SUMO3;MLEC;GNPNAT1;ST3GAL2;ARSB;SEC13;SEC24A;ICMT;GALNT1;PMM2;GFPT1;SRD5A3;ALG3;DOLK;ALG1;ESCO2;SENP1;DOLPP1;PIGA;CANX;STT3A;B3GNT2;STT3B;CALR;SEC24D;SAE1;B4GALT5
macromolecular complex disassembly (GO:0032984)	2.45769	SET;SMARCB1;RPL32;RPL10;RPL12;RPLP0;RPL6;GSPT1;RPL7A;ICT1;KIF5B;STMN1;RPS2;RPL37;RPS27A;HSPA8;SMARCC1;SUPT16H;RPS7;RPL21;RPL23;MICAL3;HMGA1;KIF24;RPL13A;RPL23A;SMARCA4;RPS26;RPS25;KIF18A;KIF2A;KIF2C;ETF1;RPL26L1
mitotic metaphase plate congression (GO:0007080)	2.45243	CENPE;CCNB1;KIF18A;SEH1L;CDCA5;PINX1;RRS1;CDCA8;SPDL1
nuclear pore organization (GO:0006999)	2.38489	NUP93;NDC1;AHCTF1;NUP205;SEH1L;NUP107;NUP133;NUP153
alpha-amino acid biosynthetic process (GO:1901607)	2.36235	OAT;AHCY;GCH1;GOT1;SHMT2;GOT2;APIP;PYCR1;PLOD1;SRR;MTAP;ATIC;MTHFD1L;MTHFD1;MTHFD2;PSAT1;PHGDH;ALDH18A1;ENOPH1;GART;PSPH
purine nucleoside monophosphate biosynthetic process (GO:0009127)	2.34415	PRPS2;STOML2;GMPS;AK2;AK4;ATP5G3;ATP5F1;GBAS;PFAS;PAICS;ATP5G1;ATP5J2;ATP5B;ATIC;IMPDH1;PPAT;IMPDH2;HPRT1;GART;SLC25A13
purine ribonucleoside monophosphate biosynthetic process (GO:0009168)	2.34415	PRPS2;STOML2;GMPS;AK2;AK4;ATP5G3;ATP5F1;GBAS;PFAS;PAICS;ATP5G1;ATP5J2;ATP5B;ATIC;IMPDH1;PPAT;IMPDH2;HPRT1;GART;SLC25A13
mitotic cell cycle checkpoint (GO:0007093)	2.33522	BLM;PRCC;BUB1B;AURKB;CDC20;MTBP;CCNB1;KNTC1;CLSPN;NBN;NAE1;BUB1;IER3;PLK1;RPA2;SMC1A;MAD2L2;CCNA2;CENPF;MSH2;RFWD3;CDK2;NABP2;CDK1;ANAPC1;BCL2L1;MAD2L1
intrinsic apoptotic signaling pathway (GO:0097193)	2.32401	CDKN1A;BCL2A1;PRKDC;EI24;CUL2;CUL1;BRCA1;BRCA2;SART1;BCL2L11;AIFM1;CASP3;ARL6IP5;E2F1;PMAIP1;CYP1B1;E2F2;CASP2;NBN;IER3;SIVA1;PRKCD;GZMB;AEN;MLH1;DYNLL2;HIC1;MLLT11;MSH6;MELK;MYBBP1A;MSH2;DNAJC10;SELK;BCL3;BCL2;CYCS;BCL2L1
transcription from RNA polymerase III promoter (GO:0006383)	2.32401	IVNS1ABP;ICE1;GTF3C6;POLR3A;POLR3B;SNAPC1;POLR3D;POLR1C;SNAPC4;POLR3F;POLR2E;POLR3G;POLR3H;POLR2H;POLR3K;POLR2K
DNA biosynthetic process (GO:0071897)	2.32401	POLQ;RFC3;PCNA;LIG1;LIG3;LIN9;PHB;POLA1;POLA2;CENPF;CHRAC1;KIAA0101;MYBBP1A;POLE2;POLD2;POLE3;DTL;POLE
coenzyme biosynthetic process (GO:0009108)	2.29924	GPHN;ACACA;NADK2;ATIC;PNP;MTHFD1L;MAT2A;NAMPT;PNPO;ME1;PDSS1;ACOT7;GCH1;ACSL1;ACSL4;ELOVL6;COQ9;COQ7;COQ4;ACLY;COQ3;COQ2;MTHFD1;MTHFD2;FASN;GART
protein localization to chromosome (GO:0034502)	2.29009	MTBP;RAD21;GSG2;RCC2;PLK1;CDK1;BUB1B;CASC5;ESCO2;SPDL1;AURKB;EZH2
small molecule biosynthetic process (GO:0044283)	2.27265	DPAGT1;ACAA2;APIP;MSMO1;PARK7;BRCA1;PLOD1;FGF2;NSDHL;PNP;ATIC;IMPA2;PHGDH;ENOPH1;FADS1;PSPH;G6PD;ACOT7;PTGIS;HMGCS1;AKR1A1;ELOVL6;MIF;ACSL3;MTAP;MTHFD1;MTHFD2;IMPAD1;PTPLAD1;BCAT1;GART;SLC27A2;IDI1;AHCY;OAT;SHMT2;HMGCR;ACACA;SRR;EBP;MTHFD1L;MAT2A;RDH10;PNPO;PDSS1;CHKA;GOT1;GCH1;MMAB;PTGES3;GOT2;CYP51A1;PYCR1;DHCR24;COQ9;MCAT;COQ7;PER2;COQ4;GGCT;SQLE;COQ3;COQ2;PSAT1;SCD;FASN;NDUFAB1;ACER3;ALDH18A1…
microtubule-based process (GO:0007017)	2.26872	DOCK7;KIF14;CASC5;CCP110;CHD4;KIF11;SMC3;KIF15;SGOL1;KIF5B;STMN1;NUSAP1;DAG1;RCC1;NEK2;MYBL2;SPDL1;FBXO5;GTSE1;DLGAP5;ACTR3;KIF24;KIF23;HAUS6;HAUS5;SMC1A;KNSTRN;DYNLL2;CKAP5;HAUS2;DYNC1LI1;CLIP1;ESPL1;KIF2A;MAP7D3;CEP57L1;KIFC1;BIRC5;KIF2C;KIF20A;KIF20B;SEH1L;CNP;HIF1A;AURKB;AURKA;AP3M2;KLC2;HAUS8;KIF3A;HAUS7;LMNA;E2F4;MAP4;PLK4;RANBP1;SPAG5;CEP152;PLK1;AP3D1;INO80;MLH1;NDC80;LRPPRC;SOD1;CENPE;KI…
non-recombinational repair (GO:0000726)	2.26872	POLA1;PSMD14;LIG1;PRKDC;SETMAR;SMC5;LIG3;PRPF19;MLH1;NHEJ1
double-strand break repair via nonhomologous end joining (GO:0006303)	2.26872	POLA1;PSMD14;LIG1;PRKDC;SETMAR;SMC5;LIG3;PRPF19;MLH1;NHEJ1
mitotic spindle organization (GO:0007052)	2.2329	KIF11;SMC3;SMC1A;NDC80;AURKA;KIF2A;STMN1;RCC1;MYBL2;NEK2;MAP4;RAN;SPC25
negative regulation of cell division (GO:0051782)	2.22353	BLM;PLK1;LIF;OSM;BUB1B;AURKB;MAD2L2;CDC20;ASPM;CENPF;MSH2;MYC;CHEK1;RAD1;FBXO5;BUB1;ANAPC1;E2F7;MAD2L1;E2F8
establishment of protein localization to organelle (GO:0072594)	2.21719	SRP19;IPO11;RPL32;RPLP0;IPO7;RPL6;IPO5;RPL7A;SEC61A1;IPO9;RUVBL2;KPNA6;DAG1;KPNA4;SEC61B;RPL37;KPNA2;JAK3;HIST1H1B;HSP90AA1;RPS7;RPL21;H2AFY;RPL23;RPL13A;KPNB1;RAB7A;RPL10;RPN2;RPL12;RPN1;NCKIPSD;GRPEL1;SRP72;LMNA;MFN2;RPS2;RPS27A;SEC11C;HSPA9;RANBP2;NOP58;NUP155;MTX1;HSPA4;STAT3;RPL23A;SRP68;GDAP1;RPS26;RAB10;RPS25;NEDD4;SRPRB;RAN;RPL26L1
regulation of microtubule cytoskeleton organization (GO:0070507)	2.20251	CCNF;DIXDC1;BRCA1;SKA3;SKA1;NUBP1;AURKB;SKA2;AURKA;CCNB1;STMN1;CHEK1;NEK2;ECT2;CEP76;PLK4;GEN1;RANBP1;BORA;SPAG5;RCC2;KNSTRN;CLIP1;CENPJ;FKBP4;MAPRE1
regulation of response to DNA damage stimulus (GO:2001020)	2.19149	PARPBP;KDM1A;CEBPG;BRCA1;BRCC3;FOXM1;RAD51AP1;MUC1;ING2;PPP4R2;MYC;FIGNL1;CHEK1;PMAIP1;IER3;PRKCD;NSMCE1;SETMAR;RPA2;MIF;DEK;HIC1;RAD51;DDX39B;RFWD3;APEX1;MDM2;CRY1;ERCC8;BCL2L1
regulation of mitosis (GO:0007088)	2.19149	BUB1B;SMC5;PKMYT1;AURKA;CDC20;CHEK1;NUSAP1;RCC1;NEK2;KNTC1;FBXO5;BUB1;DLGAP5;PRMT5;RANBP1;BORA;PLK1;CDC6;CIT;MAD2L2;CENPE;ANLN;CENPF;ESPL1;BIRC5;KIF20B;ANAPC1;MAD2L1
RNA phosphodiester bond hydrolysis (GO:0090501)	2.17863	POP5;FEN1;NOP14;DBR1;POP7;RNASEH2A;PNPT1;POP1;DIS3;POP4;RPP30;CPSF3;ELAC2;RPP40;BOP1;EXOSC5;EXOSC10;EXO1;EXOSC9;APEX1;PPP1R8;RPP14;EXOSC2;CCRN4L
termination of RNA polymerase II transcription (GO:0006369)	2.17863	SLBP;NCBP1;RBM8A;CPSF3;ALYREF;CPSF2;SRSF1;CSTF2;NUDT21;SRSF2;SRSF4;RNPS1;SNRPF;SNRPD3;SRSF7;SNRPB
ribonucleoside monophosphate biosynthetic process (GO:0009156)	2.16536	PRPS2;STOML2;CAD;GMPS;AK2;AK4;ATP5G3;ATP5F1;GBAS;PFAS;PAICS;ATP5G1;ATP5J2;DHODH;ATP5B;ATIC;IMPDH1;PPAT;IMPDH2;HPRT1;GART;SLC25A13
DNA catabolic process, exonucleolytic (GO:0000738)	2.16421	MGME1;BLM;FEN1;EXO1;APEX1;RBBP8;SETMAR;SMARCAD1;APEX2;RAD1;DNA2
RNA 3'-end processing (GO:0031123)	2.16017	SLBP;RBM8A;SRSF1;EIF4A3;CSTF2;ERI1;SNRPD3;MTPAP;EIF4E;PNPT1;NCBP1;ALYREF;CPSF3;ELAC2;CPSF2;MLH1;SUPV3L1;NUDT21;SRSF2;RQCD1;SRSF4;RNPS1;SNRPF;SRSF7;EIF4G1;SNRPB
nucleotide biosynthetic process (GO:0009165)	2.12547	PRPS2;DTYMK;STOML2;GMPS;AK2;AK4;ATP5G3;ADCY1;ATP5G1;PFAS;ACACA;NADK2;ATP5B;PNP;ATIC;GMDS;PPAT;NAMPT;ME1;GNPNAT1;MB21D1;RRM1;ACOT7;RRM2;PMM2;GFPT1;CAD;CTPS1;GBAS;ATP5F1;PAICS;NME1;DHODH;ATP5J2;KARS;MTHFD1;IMPDH1;IMPDH2;CMPK2;GARS;HPRT1;GART;SLC25A13
DNA catabolic process (GO:0006308)	2.10849	FEN1;BLM;AIFM1;EXO1;CASP3;RBBP8;SMARCAD1;MUTYH;GEN1;MGME1;HMGA1;SETMAR;APEX2;RPA2;GTF2H3;NME1;DDB2;DDB1;CDK7;RAD51C;APEX1;CYCS;RAD1;DNA2;MNAT1;KPNB1
nucleoside phosphate biosynthetic process (GO:1901293)	2.0917	PRPS2;DTYMK;STOML2;GMPS;AK2;AK4;ADCY1;ATP5G3;PFAS;ATP5G1;ACACA;NADK2;ATP5B;ATIC;PNP;GMDS;PPAT;NAMPT;ME1;GNPNAT1;MB21D1;RRM1;ACOT7;RRM2;PMM2;GFPT1;CAD;CTPS1;GBAS;ATP5F1;PAICS;ATP5J2;NME1;DHODH;MTHFD1;KARS;IMPDH1;IMPDH2;CMPK2;GARS;HPRT1;GART;SLC25A13
mRNA 3'-end processing (GO:0031124)	2.09159	SLBP;PNPT1;NCBP1;RBM8A;CPSF3;ALYREF;CPSF2;SRSF1;CSTF2;EIF4A3;MLH1;NUDT21;RQCD1;SRSF2;SRSF4;RNPS1;SNRPD3;SNRPF;MTPAP;EIF4E;SRSF7;EIF4G1;SNRPB
protein localization to chromosome, centromeric region (GO:0071459)	2.0663	MTBP;RCC2;GSG2;CDK1;BUB1B;CASC5;SPDL1;AURKB
regulation of centrosome cycle (GO:0046605)	2.05525	PLK4;GEN1;RANBP1;CENPJ;CCNF;CHEK1;NEK2;BRCA1;CEP76;NUBP1;AURKA
protein localization to kinetochore (GO:0034501)	1.9897	MTBP;RCC2;CDK1;BUB1B;CASC5;SPDL1;AURKB
mitotic sister chromatid cohesion (GO:0007064)	1.9897	NAA50;GSG2;CDCA5;PDS5B;SMC1A;SMC3;PDS5A
positive regulation of viral transcription (GO:0050434)	1.96984	SUPT16H;SMARCB1;NCBP1;SSRP1;GTF2H3;GTF2F2;SMARCA4;CDK7;MDFIC;POLR2C;POLR2D;POLR2E;POLR2H;NELFCD;MNAT1;POLR2I;POLR2K
tRNA aminoacylation for protein translation (GO:0006418)	1.95541	DARS;DARS2;PTGES3L-AARSD1;FARS2;NARS;AIMP2;LARS2;KARS;PPA1;RARS;GARS;IARS;FARSA;EARS2;FARSB;AARS
spindle assembly (GO:0051225)	1.95072	CHD4;HAUS6;INO80;HAUS5;KIF11;HAUS2;AURKA;HAUS8;HAUS7;KIFC1;RCC1;MYBL2;NEK2;FBXO5
protein localization to endoplasmic reticulum (GO:0070972)	1.9187	SRP19;RPN2;RPL10;RPL32;RPL12;RPN1;RPLP0;RPL6;RPL7A;SEC61A1;SRP72;BCAP29;RPS2;SEC61B;RPL37;RPS27A;SEC11C;BCAP31;RPS7;RPL21;RPL23;RPL13A;RPL23A;SRP68;RPS26;RPS25;SRPRB;RPL26L1
protein folding (GO:0006457)	1.91603	HSPA14;HSPBP1;HSPD1;HSP90B1;HSPE1-MOB4;LMAN1;HSPH1;PRDX4;GRPEL1;BAG2;RUVBL2;DNAJC21;SACS;MLEC;CCT8;CCT7;CCT5;CCT4;MPDU1;HSPA9;CCT3;HSP90AB3P;RANBP2;HSPA8;CCT2;PPIL1;HSP90AA1;PTGES3;PDIA6;PDIA5;DNAJA1;DNAJC2;DNAJC7;CANX;DNAJC10;DNAJB11;PPIF;PFDN2;PPIH;CALR;FKBP4;PPIA;PFDN6;AARS
polyamine metabolic process (GO:0006595)	1.91363	MTAP;GOT1;SMOX;ODC1;AMD1;APIP;SMS;ENOPH1;AZIN1;SRM
anatomical structure homeostasis (GO:0060249)	1.9077	DCLRE1B;PRIM2;FEN1;BLM;FH;PCNA;CSF1;PRKDC;EPAS1;PRIM1;SRF;PINX1;ILDR2;SMC5;HIF1A;ACACA;PRDX1;POLD2;NBN;RAC1;POLE;RFC5;BARD1;RFC3;RFC4;LIG1;RFC1;HOMER1;RFC2;HOMER2;PTGES3;RPA2;SOD1;POLA1;POLA2;DKC1;POLE2;CD7;BCL2;STRAP;DNA2;RAB7A
hexose biosynthetic process (GO:0019319)	1.88813	GPI;GOT1;MDH2;PMM2;GOT2;SORD;ENO1;PER2;G6PC3;PC;CRY1;PGK1;SLC25A10;SLC25A12;PGM1;SLC25A13
cellular protein complex disassembly (GO:0043624)	1.87405	RPL10;RPL32;RPL12;RPLP0;RPL6;GSPT1;RPL7A;ICT1;STMN1;RPS2;RPL37;RPS27A;HSPA8;RPS7;RPL21;RPL23;MICAL3;KIF24;RPL13A;RPL23A;RPS26;RPS25;KIF18A;KIF2A;KIF2C;ETF1;RPL26L1
transcription elongation from RNA polymerase II promoter (GO:0006368)	1.83404	GTF2A1;GTF2A2;ENY2;SUPT16H;NCBP1;ADRM1;SSRP1;GTF2H3;ELL2;GTF2F2;CDK7;POLR2C;POLR2D;POLR2E;POLR2H;NELFCD;MNAT1;POLR2I;POLR2K
protein N-linked glycosylation via asparagine (GO:0018279)	1.82597	B4GALT2;DPAGT1;SEC13;SEC24A;RPN2;RPN1;PMM2;GFPT1;SRD5A3;ALG3;DOLK;ALG1;MAGT1;LMAN1;FUT8;DOLPP1;CANX;STT3A;MLEC;GNPNAT1;STT3B;CALR;SEC24D;B4GALT5
SRP-dependent cotranslational protein targeting to membrane (GO:0006614)	1.82597	SRP19;RPN2;RPL10;RPL32;RPL12;RPN1;RPLP0;RPL6;RPL7A;SEC61A1;SRP72;RPS2;SEC61B;RPL37;RPS27A;SEC11C;RPS7;RPL21;RPL23;RPL13A;RPL23A;SRP68;RPS26;RPS25;SRPRB;RPL26L1
DNA replication-dependent nucleosome organization (GO:0034723)	1.82474	CHAF1B;CHAF1A;NASP;RBBP4;HAT1;IPO4;ASF1B
DNA replication-dependent nucleosome assembly (GO:0006335)	1.82474	CHAF1B;CHAF1A;NASP;RBBP4;HAT1;IPO4;ASF1B
cellular amino acid metabolic process (GO:0006520)	1.82354	GLDC;APIP;SQRDL;PLOD1;PFAS;FARS2;NARS;ATIC;AUH;RARS;PPAT;PHGDH;ENOPH1;EARS2;PSPH;MED1;G6PD;CAD;DARS2;CTPS1;SLC5A6;LARS2;SLC7A5;MTAP;MTHFD1;KARS;MTHFD2;PPA1;SMS;SLC25A10;GARS;BCAT1;GART;DLD;OTUB2;AHCY;OAT;SHMT2;GSTP1;ODC1;GMPS;HSD17B10;PTGES3L-AARSD1;SRR;PRDX4;MTHFD1L;MAT2A;SLC19A1;DARS;GCH1;GOT1;GFPT1;GSR;GOT2;GGH;PYCR1;CTNS;SOD1;GGCT;AIMP2;P4HA1;PSAT1;FASN;SLC25A32;SCLY;IARS;ALDH18A1;FARSA;GCLM;…
7-methylguanosine mRNA capping (GO:0006370)	1.81987	CDK7;RNGTT;NCBP1;POLR2C;POLR2D;POLR2E;POLR2H;GTF2H3;MNAT1;POLR2I;GTF2F2;POLR2K
cytokinesis (GO:0000910)	1.8042	ACTR3;AHCTF1;RALB;PLK1;KIF23;BRCA2;RAB11A;CIT;ANLN;ESPL1;PRC1;INCENP;NUSAP1;BIRC5;SPIRE1;SNX9;KIF20A;ECT2;MYH10;CEP55;BCL2L1
spindle checkpoint (GO:0031577)	1.80372	PLK1;BUB1B;CASC5;AURKB;MAD2L2;CDC20;MTBP;CENPF;CCNB1;BIRC5;SPDL1;BUB1;ANAPC1;MAD2L1
regulation of chromosome organization (GO:0033044)	1.79781	DNMT1;PAXIP1;SET;KDM1A;CDCA5;BUB1B;SMC5;BRCA1;CDC20;MUC1;CCNB1;MYC;RUVBL2;CHEK1;FBXO5;JARID2;BUB1;DLGAP5;HIST1H1B;SREBF1;CENPV;H2AFY;EED;PLK1;ARID5A;LIF;SETMAR;FOXP3;CIT;MAD2L2;CENPF;ESPL1;MTF2;BCOR;ANAPC1;MAD2L1
nucleoside monophosphate biosynthetic process (GO:0009124)	1.79764	PRPS2;STOML2;CAD;GMPS;AK2;AK4;ATP5G3;GBAS;ATP5F1;PFAS;PAICS;ATP5G1;ATP5J2;DHODH;ATP5B;ATIC;IMPDH1;PPAT;IMPDH2;HPRT1;GART;SLC25A13
establishment of protein localization to endoplasmic reticulum (GO:0072599)	1.79764	SRP19;RPN2;RPL10;RPL32;RPL12;RPN1;RPLP0;RPL6;RPL7A;SEC61A1;SRP72;RPS2;SEC61B;RPL37;RPS27A;SEC11C;RPS7;RPL21;RPL23;RPL13A;RPL23A;SRP68;RAB10;RPS26;RPS25;SRPRB;RPL26L1
regulation of mitochondrion organization (GO:0010821)	1.79232	GSK3A;STOML2;PRELID1;ACAA2;SIVA1;GZMB;HIGD1A;DYNLL2;LRPPRC;PARL;DHODH;MLLT11;BCL2L11;C1QBP;LMNA;PPIF;E2F1;BCL2;PMAIP1;SLC25A5;DNM1L;FXN;BCL2L1;IER3
peptidyl-asparagine modification (GO:0018196)	1.79232	DPAGT1;B4GALT2;SEC13;SEC24A;RPN2;RPN1;PMM2;SRD5A3;GFPT1;ALG3;DOLK;MAGT1;ALG1;LMAN1;FUT8;DOLPP1;CANX;STT3A;MLEC;GNPNAT1;STT3B;CALR;SEC24D;B4GALT5
negative regulation of DNA recombination (GO:0045910)	1.79125	MSH6;BLM;PARPBP;MSH2;LIG3;MLH1;FOXP3;RAD18
amino acid activation (GO:0043038)	1.76926	DARS;DARS2;PTGES3L-AARSD1;FARS2;NARS;AIMP2;LARS2;KARS;PPA1;RARS;GARS;IARS;FARSA;EARS2;AARS;FARSB
tRNA aminoacylation (GO:0043039)	1.76926	DARS;DARS2;PTGES3L-AARSD1;FARS2;NARS;AIMP2;LARS2;KARS;PPA1;RARS;GARS;IARS;FARSA;EARS2;FARSB;AARS
cotranslational protein targeting to membrane (GO:0006613)	1.75319	SRP19;RPN2;RPL10;RPL32;RPL12;RPN1;RPLP0;RPL6;RPL7A;SEC61A1;SRP72;RPS2;SEC61B;RPL37;RPS27A;SEC11C;RPS7;RPL21;RPL23;RPL13A;RPL23A;SRP68;RPS26;RPS25;SRPRB;RPL26L1
7-methylguanosine RNA capping (GO:0009452)	1.74552	CDK7;RNGTT;NCBP1;POLR2C;POLR2D;POLR2E;POLR2H;GTF2H3;MNAT1;POLR2I;GTF2F2;POLR2K
RNA capping (GO:0036260)	1.74552	CDK7;RNGTT;NCBP1;POLR2C;POLR2D;POLR2E;POLR2H;GTF2H3;MNAT1;POLR2I;GTF2F2;POLR2K
cofactor metabolic process (GO:0051186)	1.73497	ALAS1;SHMT2;IREB2;APIP;HMGCR;GPHN;ACACA;NADK2;ATIC;PNP;MTHFD1L;MAT2A;HLCS;NAMPT;PNPO;ME1;PDSS1;SLC19A1;G6PD;ACOT7;GCH1;MDH2;ACSL1;ACSL4;ELOVL6;COQ9;PGD;COQ7;COQ4;SLC5A6;RPIA;ACLY;COQ3;COQ2;PC;SLC25A39;GPAM;MTHFD1;MTHFD2;FASN;HMBS;SLC25A32;FAR1;FAR2;GART;FXN;NFE2L1;BLVRA
nuclear import (GO:0051170)	1.72455	RANBP2;IPO11;NOP58;NUP155;RPL23;STAT3;NUP153;IPO7;IPO5;NCKIPSD;IPO9;LMNA;KPNA6;DAG1;KPNA4;HNRNPA1;KPNA2;JAK3;RAN;KPNB1
positive regulation of viral process (GO:0048524)	1.71482	SUPT16H;SMARCB1;NCBP1;RAD23A;SSRP1;GTF2H3;GTF2F2;SRPK1;SMARCA4;CDK7;MDFIC;POLR2C;POLR2D;POLR2E;PPIH;NELFCD;POLR2H;MNAT1;POLR2I;PPIA;POLR2K
protein targeting to ER (GO:0045047)	1.71482	SRP19;RPN2;RPL10;RPL32;RPL12;RPN1;RPLP0;RPL6;RPL7A;SEC61A1;SRP72;RPS2;SEC61B;RPL37;RPS27A;SEC11C;RPS7;RPL21;RPL23;RPL13A;RPL23A;SRP68;RPS26;RPS25;SRPRB;RPL26L1
carbohydrate biosynthetic process (GO:0016051)	1.70213	GPI;GBE1;ENO1;FUT8;IMPA2;PGK1;RPS27A;COLGALT1;PGM1;MPDU1;G6PD;GOT1;MDH2;PTGES3;PMM2;GOT2;GFPT1;SORD;AKR1A1;ALG1;PGD;PER2;G6PC3;PC;IMPAD1;CRY1;SLC25A10;SLC25A12;SLC25A13
positive regulation of cytokine production (GO:0001819)	1.6877	IL21;CD83;CSF2;IL26;CD80;IL23R;HILPDA;PARK7;BRCA1;IFIH1;PANX1;CYP1B1;LRRFIP1;MB21D1;IL4R;CHUK;MIF;FOXP3;IFNG;IRF4;POLR1C;LTA;IRF8;LTB;PTGER4;CD274;DHX9;PRKDC;CEBPG;HIF1A;HSPD1;POLR2E;POLR2H;RPS27A;POLR2K;IL12RB2;CD276;GLMN;CRTAM;NFKB1;SOD1;NFKB2;NFKBIA;CD40LG;POLR3A;POLR3B;POLR3D;IL9;BCL3;POLR3F;REL;POLR3G;IL17F;POLR3H;HPSE;POLR3K;IL18R1;NFKBIB
regulation of DNA replication (GO:0006275)	1.6814	STOML2;BLM;CSF2;PCNA;DSCC1;GMNN;PINX1;PDGFA;BRCA2;PDS5A;SMC3;NBN;RAC1;E2F7;E2F8;CDT1;CDC7;INO80;CDC6;ESCO2;SMC1A;GTPBP4;CDK2;CDK1;NF2;DNA2;CALR
coenzyme metabolic process (GO:0006732)	1.67391	SHMT2;APIP;HMGCR;GPHN;ACACA;NADK2;ATIC;PNP;MTHFD1L;MAT2A;NAMPT;PNPO;ME1;PDSS1;SLC19A1;G6PD;ACOT7;GCH1;ACSL1;MDH2;ACSL4;ELOVL6;COQ9;PGD;COQ7;SLC5A6;RPIA;COQ4;ACLY;COQ3;COQ2;GPAM;MTHFD1;MTHFD2;FASN;FAR1;SLC25A32;FAR2;GART
cellular amino acid biosynthetic process (GO:0008652)	1.66796	OAT;AHCY;SHMT2;APIP;PLOD1;SRR;ATIC;MTHFD1L;MAT2A;PHGDH;ENOPH1;PSPH;GOT1;GCH1;GOT2;PYCR1;GGCT;MTAP;MTHFD1;MTHFD2;PSAT1;ALDH18A1;BCAT1;GCLM;GART
regulation of double-strand break repair (GO:2000779)	1.62423	RAD51AP1;PARPBP;RAD51;PPP4R2;FIGNL1;CHEK1;SETMAR;RPA2;DEK;FOXM1
sister chromatid cohesion (GO:0007062)	1.62423	NAA50;SGOL2;RAD51C;CDCA5;GSG2;MCMBP;PDS5B;SMC1A;PDS5A;SMC3
regulation of mitotic metaphase/anaphase transition (GO:0030071)	1.6005	PLK1;BUB1B;SMC5;CDC6;MAD2L2;CDC20;CENPE;CENPF;ESPL1;FBXO5;BUB1;DLGAP5;ANAPC1;MAD2L1
nuclear pore complex assembly (GO:0051292)	1.6005	NUP93;NDC1;AHCTF1;NUP205;NUP107;NUP153
regulation of DNA-dependent DNA replication (GO:0090329)	1.58831	CDT1;BLM;STOML2;CDK2;CDC7;INO80;NBN;SMC3;SMC1A;BRCA2;E2F7;E2F8
G2 DNA damage checkpoint (GO:0031572)	1.58831	CCNA2;BLM;PLK1;CHEK1;RBBP8;CDK1;CLSPN;NBN;BRCA1;BRCC3;DTL;IER3
cholesterol biosynthetic process (GO:0006695)	1.58831	IDI1;SQLE;NSDHL;G6PD;EBP;ACAA2;HMGCS1;CYP51A1;MSMO1;DHCR24;DHCR7;HMGCR
positive regulation of chromosome segregation (GO:0051984)	1.5458	CCNB1;ESPL1;RCC2;PLK1;SMC5;CDC6;DLGAP5
ubiquinone metabolic process (GO:0006743)	1.5458	COQ4;COQ3;COQ2;PDSS1;HMGCR;COQ9;COQ7
regulation of metaphase/anaphase transition of cell cycle (GO:1902099)	1.53546	PLK1;BUB1B;SMC5;CDC6;MAD2L2;CDC20;CENPE;CENPF;ESPL1;FBXO5;BUB1;DLGAP5;ANAPC1;MAD2L1
positive regulation of mitotic cell cycle (GO:0045931)	1.53344	GEN1;RANBP1;RCC2;PLK1;CDC7;SMC5;CDC6;BRCA2;AURKA;MTBP;DYNC1LI1;CCNB1;RAD51C;ESPL1;CDK4;APEX1;MDM2;CDK1;NUSAP1;EIF4EBP1;BIRC5;EIF4E;DLGAP5;MAD2L1
RNA phosphodiester bond hydrolysis, endonucleolytic (GO:0090502)	1.52903	POP5;FEN1;NOP14;DBR1;POP7;RNASEH2A;POP1;RPP30;ELAC2;CPSF3;POP4;RPP40;BOP1;EXO1;APEX1;RPP14
regulation of apoptotic signaling pathway (GO:2001233)	1.51956	GSK3A;ACAA2;CSF2;KDM1A;FAF1;FASLG;PARK7;BRCA1;ICAM1;ING2;PPP2R1B;PEA15;CASP2;DNM1L;JAK3;CTSC;IER3;HELLS;PRKCD;MIF;DYNLL2;RUNX3;CTTN;PSME3;PPIF;MAL;SLC25A5;FXN;BCL2A1;EI24;GSTP1;HIGD1A;HIF1A;PARL;MUC1;BCL2L11;FIGNL1;KIAA1324;LMNA;E2F1;CTNNA1;PMAIP1;PLAGL2;BUB1;IVNS1ABP;BCAP31;PRELID1;SIVA1;CAV1;NONO;SIAH2;OSM;GZMB;G0S2;GNB2L1;NLE1;SOD1;MLLT11;BCL2;GCLM;BCL2L1
cellular response to oxidative stress (GO:0034599)	1.51588	EPAS1;PARK7;PKD2;HIF1A;PRDX3;PRDX1;CASP3;ARL6IP5;CYP1B1;ROMO1;ECT2;NQO1;G6PD;PNPT1;DDIAS;PRKCD;PYCR1;FANCC;COQ7;SOD1;NET1;NR4A2;MELK;APEX1;CDK2;MDM2;CDK1;PPIF;BCL2;FXN;EZH2
establishment of organelle localization (GO:0051656)	1.50759	SEH1L;CDCA5;PINX1;CDCA8;SDAD1;AP3M2;CCNB1;KIF3A;KIF5B;DPYSL2;NUSAP1;RRS1;SPDL1;MAP4;MYH10;DLGAP5;ACTR3;CEP152;AP3D1;MLH1;LRPPRC;RAB11A;NDC80;CENPE;CENPF;KIF18A;ESPL1;EIF6;CANX;CEP83;BIRC5;SPIRE1;SPRY1;RAN
ribonucleoside biosynthetic process (GO:0042455)	1.50418	PRPS2;STOML2;AMD1;GMPS;AK2;AK4;ATP5G3;ATP5G1;ACACA;ATP5B;MAT2A;ACOT7;CAD;CTPS1;QTRTD1;ATP5F1;GBAS;ATP5J2;NME1;DHODH;MTAP;IMPDH1;IMPDH2;HPRT1;SLC25A13
protein N-linked glycosylation (GO:0006487)	1.49527	B4GALT2;DPAGT1;SEC13;SEC24A;RPN2;RPN1;PMM2;SRD5A3;GFPT1;ALG3;DOLK;ALG1;MAGT1;LMAN1;FUT8;DOLPP1;CANX;STT3A;MLEC;GNPNAT1;STT3B;CALR;SEC24D;B4GALT5
posttranscriptional regulation of gene expression (GO:0010608)	1.49369	NCKAP1;EIF4A3;HNRNPU;PARK7;ELAVL1;RBM3;C1QBP;OGFOD1;HIST1H1B;EIF2A;CCRN4L;EIF5B;NCBP1;NGDN;PRKCD;RPL13A;ATP1B3;GTPBP4;HCFC1;LARS2;ILF3;GUF1;ETF1;EIF4E2;PPP1R15B;RBM8A;PRKDC;DHX9;EIF5A2;SRSF1;IREB2;RNF5;NAPG;HSPD1;AURKA;LARP1;POLR2D;EIF4EBP1;E2F1;GCN1L1;EIF4E;ABCF1;ISOC2;HNRNPA0;EIF2B3;PLK1;EIF2S1;LRPPRC;GNB2L1;PER2;CDK4;CAPRIN1;APEX1;EIF3I;SERBP1;EIF3J;BCL3;MDM2;BCL2;HNRNPD;RQCD1;IARS;NF2;NAA15;C…
positive regulation of multi-organism process (GO:0043902)	1.49312	SMARCB1;ACVR1B;AURKA;BCL2L11;C1QBP;POLR2C;POLR2D;POLR2E;NELFCD;POLR2H;POLR2I;POLR2K;SUPT16H;NCBP1;RAD23A;MIF;SSRP1;GTF2H3;GTF2F2;SRPK1;SMARCA4;CDK7;IFNG;MDFIC;PPIH;MNAT1;PPIA
osteoblast differentiation (GO:0001649)	1.49312	CBFB;DHX9;ALYREF;CCDC47;CLTC;RRAS2;HNRNPU;DDX21;RRBP1;PHB;SND1;GTPBP4;RSL1D1;ATP5B;FBL;MYBBP1A;FASN;FIGNL1;PSMC2;BCAP29;ERH;IARS;JUNB
tRNA processing (GO:0008033)	1.49312	POP5;POP7;METTL1;POP1;RPP30;METTL2A;POP4;NSUN2;ELAC2;RPP40;RTCB;CDKAL1;PUS7;QTRTD1;HSD17B10;FTSJ1;C14ORF166;FARS2;FBL;KARS;RPP14;DUS3L;AARS
negative regulation of chromosome organization (GO:2001251)	1.4869	DNMT1;SET;KDM1A;H2AFY;PLK1;BUB1B;SETMAR;BRCA1;FOXP3;MAD2L2;CDC20;CENPF;ESPL1;MTF2;FBXO5;BCOR;JARID2;BUB1;ANAPC1;MAD2L1
nuclear-transcribed mRNA catabolic process, nonsense-mediated decay (GO:0000184)	1.4834	RPL10;RBM8A;RPL32;RPL12;EIF4A3;RPLP0;SMG9;RPL6;GSPT1;RPL7A;EXOSC10;RPS2;RPL37;RPS27A;NCBP1;RPS7;RPL21;RPL23;RPL13A;RPL23A;RPS26;RPS25;RNPS1;ETF1;RPL26L1;EIF4G1
regulation of DNA repair (GO:0006282)	1.4834	PARPBP;CEBPG;SETMAR;RPA2;BRCA1;DEK;BRCC3;FOXM1;RAD51AP1;RAD51;PPP4R2;FIGNL1;APEX1;CHEK1;ERCC8;IER3
gluconeogenesis (GO:0006094)	1.4834	GPI;GOT1;MDH2;GOT2;ENO1;PER2;G6PC3;PC;CRY1;PGK1;SLC25A10;SLC25A12;PGM1;SLC25A13
isotype switching (GO:0045190)	1.44882	MSH6;CD40LG;MSH2;EXO1;NBN;MLH1;BATF;HSPD1
somatic recombination of immunoglobulin genes involved in immune response (GO:0002204)	1.44882	MSH6;CD40LG;MSH2;EXO1;NBN;MLH1;BATF;HSPD1
somatic diversification of immunoglobulins involved in immune response (GO:0002208)	1.44882	MSH6;CD40LG;MSH2;EXO1;NBN;MLH1;BATF;HSPD1
nitrogen compound transport (GO:0071705)	1.43007	AHCTF1;SLC35B4;NUP107;NXT1;NUP188;EIF4A3;PARK7;C14ORF166;KHSRP;ARL6IP5;AGFG1;NDC1;SEC13;NCBP1;NUP133;CKAP5;NUP93;SLC5A6;SLC7A5;DDX19A;DDX39A;DDX39B;SLC25A19;SRSF2;SRSF4;SLC25A5;SLC25A12;SLC29A1;SRSF7;SLC25A13;SLBP;NUP205;ENY2;SEH1L;RBM8A;MRPL18;SRSF1;EIF5A2;ILDR2;SLC3A2;SLC1A5;SLC7A1;NUP160;ACACA;NUP85;POLR2D;G3BP2;NUP88;HNRNPA1;SLC25A22;SRSF10;SLC36A4;EIF4E;SLC38A5;SLC19A1;SLC19A2;SLC12A2;SLC35A…
regulation of double-strand break repair via homologous recombination (GO:0010569)	1.43007	RAD51AP1;PARPBP;RAD51;PPP4R2;FIGNL1;CHEK1;RPA2
regulation of mitotic sister chromatid separation (GO:0010965)	1.397	PLK1;BUB1B;SMC5;CIT;MAD2L2;CDC20;CENPF;ESPL1;FBXO5;BUB1;DLGAP5;ANAPC1;MAD2L1
regulation of mitotic sister chromatid segregation (GO:0033047)	1.397	PLK1;BUB1B;SMC5;CIT;MAD2L2;CDC20;CENPF;ESPL1;FBXO5;BUB1;DLGAP5;ANAPC1;MAD2L1
regulation of sister chromatid segregation (GO:0033045)	1.397	PLK1;BUB1B;SMC5;CIT;MAD2L2;CDC20;CENPF;ESPL1;FBXO5;BUB1;DLGAP5;ANAPC1;MAD2L1
carbohydrate derivative biosynthetic process (GO:1901137)	1.39652	B4GALT2;DPAGT1;PIGU;AMD1;ATP5G3;ATP5G1;PFAS;PIGX;ATIC;PPAT;GNPNAT1;PHLDA1;COLGALT1;G6PD;ACOT7;CAD;ALG3;CTPS1;ALG1;QTRTD1;ATP5F1;NME1;ATP5J2;MTAP;PIGA;B3GNT2;CMPK2;HPRT1;GART;B4GALT5;GNE;SLC25A13;PRPS2;DTYMK;STOML2;SDC4;GCNT1;GMPS;AK2;AK4;ADCY1;ACACA;ATP5B;CHSY1;GMDS;MAT2A;ST8SIA4;ST3GAL5;ST3GAL2;MPDU1;RRM1;RRM2;PMM2;GFPT1;SRD5A3;B3GALT6;DOLK;GBAS;PAICS;DHODH;IMPDH1;IMPDH2;DOLPP1
spliceosomal snRNP assembly (GO:0000387)	1.37927	PRMT5;SART1;NCBP1;SNRPD1;GEMIN4;STRAP;SNRPF;SNRPD3;PRPF19;SNRPC;SRSF10;SNRPB
single-organism nuclear import (GO:1902593)	1.35255	RANBP2;IPO11;NOP58;NUP155;RPL23;STAT3;IPO7;IPO5;NCKIPSD;IPO9;LMNA;KPNA6;DAG1;KPNA4;KPNA2;JAK3;RAN;KPNB1
protein import into nucleus (GO:0006606)	1.35255	RANBP2;IPO11;NOP58;NUP155;RPL23;STAT3;IPO7;IPO5;NCKIPSD;IPO9;LMNA;KPNA6;DAG1;KPNA4;KPNA2;JAK3;RAN;KPNB1
organelle assembly (GO:0070925)	1.34459	CCP110;CASC5;CHD4;SNX10;KIF11;OGFOD1;C1QBP;RCC1;NEK2;STRA13;MYBL2;FBXO5;RAB8A;EIF2A;CCRN4L;IQCB1;KIF24;HAUS6;HAUS5;HAUS2;PATL1;KIFC1;SRF;NIP7;AURKA;ARL13B;HAUS8;ATG101;HAUS7;KIF3A;BMS1;POC1B;EMC6;E2F4;MYH10;PLK4;CENPW;CEP152;INO80;RAB11A;CENPE;AHI1;ANLN;CENPF;EIF6;CENPH;CENPJ;SASS6;CEP83
regulation of type I interferon production (GO:0032479)	1.34459	NLRX1;CHUK;PRKDC;DHX9;NFKB1;NFKB2;HSPD1;NFKBIA;IFIH1;POLR3A;POLR3B;POLR3D;POLR1C;POLR3F;POLR2E;POLR3G;POLR3H;LRRFIP1;POLR2H;RPS27A;POLR3K;POLR2K;NFKBIB;MB21D1
regulation of translation (GO:0006417)	1.33974	PPP1R15B;RBM8A;EIF5A2;SRSF1;EIF4A3;IREB2;ELAVL1;RBM3;LARP1;C1QBP;OGFOD1;POLR2D;EIF4EBP1;GCN1L1;EIF4E;EIF2A;ABCF1;EIF5B;EIF2B3;NCBP1;NGDN;RPL13A;EIF2S1;LRPPRC;GNB2L1;PER2;LARS2;ILF3;CDK4;CAPRIN1;EIF3I;EIF3J;BCL3;GUF1;HNRNPD;RQCD1;ETF1;IARS;CALR;EIF4E2;EIF3C;SELT;EIF4G3;EIF3A;EIF3B;EIF4G1;AARS
positive regulation of chromosome organization (GO:2001252)	1.31436	SREBF1;DNMT1;PAXIP1;EED;PLK1;LIF;ARID5A;SMC5;BRCA1;FOXP3;MUC1;CCNB1;ESPL1;RUVBL2;MTF2;JARID2;DLGAP5;HIST1H1B
somatic recombination of immunoglobulin gene segments (GO:0016447)	1.31436	MSH6;CD40LG;MSH2;PRKDC;EXO1;NBN;MLH1;BATF;HSPD1
long-chain fatty-acyl-CoA metabolic process (GO:0035336)	1.31436	ACLY;ACOT7;ACSL1;FASN;ACSL4;ELOVL6;FAR1;FAR2;ACACA
glutamine metabolic process (GO:0006541)	1.31436	PPAT;GFPT1;CAD;GMPS;GGH;PHGDH;CTPS1;NIT2;PFAS
microtubule polymerization or depolymerization (GO:0031109)	1.31436	KIF18A;KIF2A;CENPJ;STMN1;KIF24;KIF2C;FBXO5
NLS-bearing protein import into nucleus (GO:0006607)	1.31436	NCKIPSD;KPNA6;DAG1;KPNA4;KPNA2;KPNB1;IPO5
pore complex assembly (GO:0046931)	1.31436	NUP93;NDC1;AHCTF1;NUP205;NUP107;NUP153
folic acid-containing compound biosynthetic process (GO:0009396)	1.31436	ATIC;MTHFD1;GCH1;MTHFD1L;MTHFD2;GART
DNA unwinding involved in DNA replication (GO:0006268)	1.31436	RAD51;MCM7;HMGA1;MCM4;MCM6;MCM2
histone mRNA metabolic process (GO:0008334)	1.30134	SLBP;EXOSC10;NCBP1;ERI1;CPSF3;CPSF2;SNRPF;SNRPD3;MTPAP;SNRPB

## Sheet: 100 kPa
aCD3(+) vs. aCD3(-)				aCD3(+) vs. aCD3(-)
Up-regulated				Down-regulated
NAME	negative log of Adjusted P-value	Genes		NAME	negative log of Adjusted P-value	Genes
mitotic cell cycle (GO:0000278)	53.7837	RB1;NUP107;CCP110;PPP2R2A;SMC3;SMC2;PSMD8;CDC20;PSMD6;PSMD7;CDC23;PSMD2;PSMD3;PSMD1;FBXO5;SKP2;NUP210;ESCO2;NUP93;PSME3;CSNK2B;PSME1;PSME2;DNA2;KIF20A;NUP205;SET;SEH1L;CDCA5;CDCA8;NCAPG;ARPP19;SKA1;NCAPH;ANAPC10;SKA2;DSN1;NUP85;RAD21;CEP72;NUP88;CEP78;PLK4;CDT1;NCAPH2;RCC2;PLK1;CDC7;CDC6;POLA1;POLA2;STAG1;LIN54;CDKN1A;AHCTF1;FEN1;SETD8;NCAPG2;ENSA;NUF2;EMD;RAB8A;LIN52;NUDC;SEC13;KIF23;DYNLL1;PSMA…		positive regulation of GTP catabolic process (GO:0033126)	3.21975	ARHGAP9;ITSN2;DENND1C;DOCK9;DOCK8;ARHGAP35;ARHGAP4;AKAP13;DOCK11;RABGEF1;HERC1;ARHGDIB;MCF2L2;DENND2D;PLEKHG3;BCAS3;RASA4B;RALGAPA1;RALGAPA2;ARHGEF18;HMHA1;ARAP1;IPCEF1;BCR;OBSCN;RALGAPB;ACAP1;RASA3;BIN1;RASA4;MADD;SPATA13;ARHGEF1;ARHGEF6;RABGAP1;AGAP2;ARHGAP15;RASGRP2;RASAL3;IQGAP2;ARHGAP12;FGD3;ABR;CYTH4;NCKAP1L;RALGDS;ARFGEF1;GIT2;MON2;RABGAP1L;ANKRD27;DENND4C;RGP1;SNX18;ARHGAP30;KIAA1432;SGSM…
gene expression (GO:0010467)	33.5716	RPL4;RPL3;RPL32;EIF4A3;HNRNPU;PPP2R2A;PHAX;HNRNPR;EPRS;RBPJ;RPL9;RPL6;PSMD8;PSMD6;RPS17;PSMD7;LSM11;SNRPD2;SNRPD1;PSMD2;MYC;PSMD3;MAGOH;RPL35;PSMD1;SNRPD3;RPL37;JUNB;EARS2;RPS13;MED1;RPL21;RPL23;PRKCD;LARS2;KARS;PPA1;PSME3;PSME1;PSME2;RPL24;SLBP;SET;RPN2;DHX9;RPN1;CSTF2;SUPT4H1;NRBF2;NR2C2AP;RPL41;SNUPN;RPS26;AIMP1;HNRNPL;AIMP2;HNRNPM;HNRNPF;HNRNPD;RNPS1;FARSA;RPS21;RPS24;FARSB;AARS;RPLP0;SRP54;S…		positive regulation of GTPase activity (GO:0043547)	3.21975	ARHGAP9;DENND1C;ITSN2;DOCK9;DOCK8;ARHGAP35;ARHGAP4;AKAP13;DOCK11;RABGEF1;HERC1;ARHGDIB;MCF2L2;DENND2D;PLEKHG3;BCAS3;RASA4B;RALGAPA1;RALGAPA2;ARHGEF18;HMHA1;ARAP1;BCR;OBSCN;RALGAPB;ACAP1;RASA3;BIN1;RASA4;MADD;SPATA13;ARHGEF1;ARHGEF6;RABGAP1;AGAP2;ARHGAP15;RASGRP2;RASAL3;IQGAP2;ARHGAP12;FGD3;ABR;CYTH4;NCKAP1L;RALGDS;ARFGEF1;GIT2;MON2;RABGAP1L;ANKRD27;DENND4C;RGP1;SNX18;ARHGAP30;KIAA1432;SGSM2;NF1;R…
mitotic cell cycle phase transition (GO:0044772)	24.0927	RB1;SMARCB1;BUB1B;CCP110;PPP2R2A;PSMD8;PSMD6;PSMD7;CDC23;CHEK2;PSMD2;PPAT;CHEK1;PSMD3;PSMD1;RCC1;NEK2;FBXO5;SKP2;BORA;CEP135;RPS6;CDC25C;CDC25A;MELK;CCNE2;CCNE1;PSME3;PSME1;PSME2;KHDRBS1;PSMD12;PSMD11;PSMD14;PSMD13;CDCA5;CUL1;PKMYT1;ARPP19;GSPT1;CCNB2;CCNB1;ORC6;ORC1;ORC3;EIF4EBP1;CEP72;CEP78;PLK4;CDT1;ODF2;PLK1;CDC7;CDC6;POLA1;CDK7;POLA2;CDK6;CDK4;CDK2;CDK1;MNAT1;LIN54;CDKN1A;MCM7;MCM8;MCM10;FOX…		regulation of Ras GTPase activity (GO:0032318)	2.86358	ITSN2;DENND1C;RABGAP1;DOCK9;AGAP2;ARHGAP15;RASGRP2;RASAL3;IQGAP2;ARHGAP35;ARHGAP4;FGD3;AKAP13;ABR;DOCK11;RABGEF1;NCKAP1L;RICTOR;MCF2L2;DENND2D;ARFGEF1;PLEKHG3;GIT2;BCAS3;EPHA4;RABGAP1L;RALGAPA1;RALGAPA2;DENND4C;ARHGEF18;ARAP1;RGP1;BCR;OBSCN;RALGAPB;ACAP1;BCL6;RASA3;RASA4;KIAA1432;MADD;SGSM2;SPATA13;NF1;ARHGEF1;ARHGEF6
cell cycle phase transition (GO:0044770)	23.8649	RB1;SMARCB1;BUB1B;CCP110;PPP2R2A;PSMD8;PSMD6;PSMD7;CDC23;PPAT;CHEK2;PSMD2;CHEK1;PSMD3;PSMD1;RCC1;NEK2;FBXO5;SKP2;BORA;CEP135;RPS6;CDC25C;CDC25A;MELK;CCNE2;CCNE1;PSME3;PSME1;PSME2;KHDRBS1;PSMD12;PSMD11;PSMD14;PSMD13;CDCA5;CUL1;PKMYT1;ARPP19;GSPT1;CCNB2;CCNB1;ORC6;ORC1;ORC3;EIF4EBP1;CEP72;CEP78;PLK4;CDT1;ODF2;PLK1;CDC7;CDC6;POLA1;CDK7;POLA2;CDK6;CDK4;CDK2;CDK1;MNAT1;LIN54;CDKN1A;MCM7;MCM8;MCM10;FOX…		chromatin modification (GO:0016568)	2.85251	KDM5A;SETD2;LDB1;PHF1;KDM8;CHD6;ARID4A;PRDM2;RSF1;ARID4B;CHD3;CHD2;MYSM1;SUV420H1;ING4;MECP2;KDM2B;PRMT2;ATRX;MSL2;SIRT7;ASH1L;ARID1B;SIRT1;SIRT3;RBL2;NCOR1;KAT6B;KDM7A;KMT2E;L3MBTL1;HDAC5;KDM3B;KMT2A;KMT2C;LEF1;BAZ2A;MBTD1;ATXN7;BPTF;MGEA5;CBX7;KDM4A;CREBBP;PHC1;CBX4;SETD1B;SETDB2;REST;KANSL1;KANSL3;FAM175A;ATM;OGT;EZH1;CUL4B
G1/S transition of mitotic cell cycle (GO:0000082)	20.8766	RB1;CDKN1A;MCM7;MCM8;MCM10;CKS1B;PSMD8;PSMD6;PSMD7;PPAT;PSMD2;PSMD3;PSMD1;RCC1;FBXO5;SKP2;POLE;RPS6;CDC25A;PSMA5;PSMA6;PSMA3;DBF4;PSMA4;CCNE2;PSMA1;CCNE1;PSMA2;PSME3;PSME1;MCM3;PSME2;MCM4;MCM5;MCM6;BCAT1;MCM2;PRIM2;PSMD12;PSMD11;PCNA;PSMD14;PSMD13;PRIM1;CDCA5;CUL1;PKMYT1;ACVR1B;GSPT1;PSMA7;PSMB6;PSMB7;PSMB4;CCNB1;CDC45;PSMB5;ORC6;ORC1;PSMB2;PSMB3;ORC3;PSMB1;RBBP8;EIF4EBP1;E2F1;RPS27A;EIF4E;CDKN2D…		regulation of small GTPase mediated signal transduction (GO:0051056)	2.85251	ARHGAP9;ARHGAP15;RASGRP2;RASAL3;IQGAP2;ARHGAP35;ARHGAP12;ARHGAP4;FGD3;RABGEF1;FLCN;ABR;AKAP13;CYTH4;ARHGDIB;RALGDS;ARFGEF1;RASA4B;RALGAPA1;RALGAPA2;ARHGEF18;HMHA1;ARAP1;DGKZ;BCR;ITPKB;OBSCN;RALGAPB;ARHGAP30;BCL6;RASA3;RASA4;MADD;NF1;OGT;FBP1;ARHGEF6
cell cycle G1/S phase transition (GO:0044843)	20.8766	RB1;CDKN1A;MCM7;MCM8;MCM10;CKS1B;PSMD8;PSMD6;PSMD7;PPAT;PSMD2;PSMD3;PSMD1;RCC1;FBXO5;SKP2;POLE;RPS6;CDC25A;PSMA5;PSMA6;PSMA3;DBF4;PSMA4;CCNE2;PSMA1;CCNE1;PSMA2;PSME3;PSME1;MCM3;PSME2;MCM4;MCM5;MCM6;BCAT1;MCM2;PRIM2;PSMD12;PSMD11;PCNA;PSMD14;PSMD13;PRIM1;CDCA5;CUL1;PKMYT1;ACVR1B;GSPT1;PSMA7;PSMB6;PSMB7;CCNB1;PSMB4;CDC45;PSMB5;ORC6;PSMB2;ORC1;PSMB3;ORC3;PSMB1;RBBP8;EIF4EBP1;E2F1;RPS27A;EIF4E;CDKN2D…		histone modification (GO:0016570)	2.51938	KMT2E;HDAC5;SETD2;KMT2A;LDB1;KMT2C;LEF1;KDM8;ARID4A;BAZ2A;PRDM2;ARID4B;MYSM1;SUV420H1;ING4;MECP2;ATXN7;KDM4A;MGEA5;CREBBP;PHC1;PRMT2;KDM2B;SETD1B;SETDB2;MSL2;SIRT7;ASH1L;SIRT1;SIRT3;REST;KANSL1;KAT6B;KANSL3;ATM;OGT;KDM7A;EZH1;CUL4B
mitotic nuclear division (GO:0007067)	17.4909	DCLRE1A;ERCC6L;CCNF;BUB1B;CASC5;SMC5;SMC3;CDC20;CDC23;RUVBL1;RCC1;OIP5;NEK2;KNTC1;STRA13;BORA;RPS6;CDC25C;CDC25A;DYNC1LI1;JTB;KIF20B;ANAPC1;ANAPC15;CDCA2;CDCA3;CDCA5;NOLC1;PKMYT1;SKA3;ARPP19;SKA1;ANAPC10;SKA2;CCNB2;DSN1;ASUN;RAD21;MCMBP;SNX9;FAM83D;SAC3D1;NEK4;NEK6;RCC2;PLK1;CDC6;NDC80;ANLN;STAG1;PPP5C;REEP4;CDK2;CDK1;SETD8;NCAPG2;CLTC;KIF11;KIF15;SGOL1;ENSA;NUF2;PBK;SSSCA1;CEP55;LRRCC1;HELLS;PBR…		covalent chromatin modification (GO:0016569)	2.51938	KMT2E;HDAC5;SETD2;KMT2A;LDB1;KMT2C;LEF1;KDM8;ARID4A;BAZ2A;PRDM2;ARID4B;MYSM1;SUV420H1;ING4;MECP2;ATXN7;KDM4A;MGEA5;CREBBP;PHC1;PRMT2;KDM2B;SETD1B;SETDB2;MSL2;SIRT7;ASH1L;SIRT1;SIRT3;REST;KANSL1;KAT6B;KANSL3;ATM;OGT;KDM7A;EZH1;CUL4B
nuclear division (GO:0000280)	16.9037	DCLRE1A;ERCC6L;CCNF;BUB1B;CASC5;SMC5;SMC3;MKI67;CDC20;CDC23;RUVBL1;RCC1;OIP5;KNTC1;NEK2;STRA13;BORA;RPS6;CDC25C;CDC25A;DYNC1LI1;JTB;KIF20B;ANAPC1;CDCA2;ANAPC15;CDCA3;PSMD13;CDCA5;NOLC1;SKA3;PKMYT1;ARPP19;SKA1;ANAPC10;SKA2;CCNB2;DSN1;ASUN;RAD21;MCMBP;SNX9;FAM83D;SAC3D1;NEK4;NEK6;RCC2;PLK1;FANCA;CDC6;NDC80;ANLN;STAG1;PPP5C;REEP4;CDK2;CDK1;SUV39H2;SETD8;CLTC;NCAPG2;KIF11;BRCA2;KIF15;ING2;SGOL1;ENSA;…		positive regulation of Ras GTPase activity (GO:0032320)	2.51938	ITSN2;DENND1C;RABGAP1;DOCK9;ARHGAP15;RASGRP2;RASAL3;IQGAP2;ARHGAP35;ARHGAP4;FGD3;AKAP13;DOCK11;ABR;RABGEF1;NCKAP1L;MCF2L2;PLEKHG3;DENND2D;BCAS3;RABGAP1L;RALGAPA1;RALGAPA2;DENND4C;ARHGEF18;ARAP1;RGP1;BCR;RALGAPB;OBSCN;RASA3;KIAA1432;RASA4;MADD;SPATA13;SGSM2;NF1;ARHGEF1;ARHGEF6
ncRNA metabolic process (GO:0034660)	16.8707	CARS;POP7;POP1;POP4;RPP30;GEMIN2;RRP1;EIF4A3;RTCB;FCF1;PHAX;EPRS;C14ORF166;RRP9;NARS;FBL;RPS17;SNRPD2;SNRPD1;NARS2;SNRPD3;CPSF3L;EARS2;PUS3;ALG9;RPS7;DIMT1;METTL1;IMP3;PUS1;RPS6;IMP4;FTSJ2;QTRTD1;PUS7;FTSJ1;FTSJ3;LARS2;CIRH1A;KARS;PPA1;DKC1;GEMIN4;NHP2;RPP21;GEMIN5;GEMIN7;SNRPF;SNRPB;DDX1;NOP2;NOLC1;PTGES3L-AARSD1;RPF1;PDCD11;ERI1;GAR1;SMN1;DARS;NOP14;RPP40;INTS2;SNUPN;AIMP1;AIMP2;LAS1L;INTS7;DUS…		antigen receptor-mediated signaling pathway (GO:0050851)	2.51938	PLEKHA1;CD3G;PTPN22;PIK3CB;PIK3R1;PSEN1;CD3E;LIME1;LAX1;FYB;IKBKB;CD4;PTPRC;KLHL6;LCK;INPP5D;CD28;PRKD2;NCKAP1L;PRKCQ;PLCG1;LAT;SKAP1
organelle fission (GO:0048285)	16.7948	DCLRE1A;ERCC6L;CCNF;BUB1B;CASC5;SMC5;SMC3;MKI67;CDC20;CDC23;RUVBL1;RCC1;OIP5;KNTC1;NEK2;STRA13;ATG3;BORA;RPS6;CDC25C;CDC25A;DYNC1LI1;JTB;KIF20B;ANAPC1;CDCA2;ANAPC15;CDCA3;PSMD13;CDCA5;NOLC1;SKA3;PKMYT1;ARPP19;SKA1;ANAPC10;SKA2;CCNB2;DSN1;ASUN;RAD21;MCMBP;SNX9;FAM83D;SAC3D1;NEK4;NEK6;RCC2;PLK1;FANCA;CDC6;NDC80;ANLN;STAG1;PPP5C;REEP4;CDK2;CDK1;SUV39H2;SETD8;CLTC;NCAPG2;KIF11;BRCA2;KIF15;ING2;SGOL1;…		phospholipid metabolic process (GO:0006644)	2.12805	SMG1;SLC27A1;MTMR3;SLC44A2;PIK3CB;PIK3R1;PLA2G6;CHKB-CPT1B;PLD1;MECP2;INPP5A;INPP5D;ACP6;SMPD1;INPP5K;PIP4K2A;PLCG1;RARRES3;GPCPD1;SGPP1;INPP4A;SH3YL1;PIKFYVE;PI4KA;PIK3C3;ATM;PIGL;PLCH2;MPPE1;PIGG;SERINC3;PLCB2;LPIN2;SERINC5;PLCD1;PNPLA2;PPARD
translation (GO:0006412)	16.0254	RPL4;SRP19;RPL3;RPL32;RPL10A;RPL9;RPL6;EEF1B2;RPS17;RPL35;RPL37;RPS13;RPS9;RPS7;RPL21;EIF1AX;RPS5;RPL23;RPS6;FTSJ1;EEF1A1;GUF1;RPL24;RPN2;MRPL18;RPN1;MRPL19;MRPL16;MRPL17;MRPL14;MRPL15;MRPL12;MRPL13;MRPL11;MRPL20;EIF4EBP1;RPL39L;DARS;EIF2B3;RPL41;EIF2B2;MRPL27;EIF2S2;MRPL24;EIF2S1;MRPL21;MRPL22;RPS26;SRPRB;RPS21;RPS24;EIF4G1;FARSB;MRPS17;MRPS15;MRPS16;GFM2;MRPS11;RPLP0;MRPS12;SRP54;MRPL36;MRPL37;…		T cell receptor signaling pathway (GO:0050852)	2.12805	CD3G;PTPN22;PIK3CB;PIK3R1;PSEN1;CD3E;LIME1;FYB;IKBKB;CD4;PTPRC;LCK;INPP5D;CD28;PRKD2;PRKCQ;PLCG1;LAT;SKAP1
regulation of cell cycle process (GO:0010564)	15.6463	RB1;MDC1;APP;CCNF;BUB1B;CCP110;SMC5;SMC3;NUBP1;PSMD8;CDC20;MTBP;PSMD6;PSMD7;LSM11;CDC23;CHEK2;PSMD2;CHEK1;PSMD3;NUSAP1;PSMD1;RCC1;KNTC1;NEK2;FBXO5;NBN;GTSE1;IER3;GEN1;MED1;BORA;RPS6;SETMAR;MIF;CDC25C;DYNC1LI1;MSH2;PSME3;PSME1;PSME2;RPL24;PKP4;KIF20B;AURKAIP1;ANAPC1;RHNO1;BLM;PSMD12;PSMD11;ANAPC15;PSMD14;PSMD13;PRKDC;CDCA5;FBXO43;PKMYT1;ANAPC10;CCNB1;RPRD1B;CLSPN;NAE1;ECT2;MAP9;PLK4;CDT1;NEK6;RCC2…		histone methylation (GO:0016571)	2.06435	KMT2E;SETD2;PRMT2;KMT2A;SETD1B;KMT2C;SETDB2;ARID4A;BAZ2A;ARID4B;PRDM2;ASH1L;SUV420H1;MECP2;OGT;EZH1
regulation of mitotic cell cycle (GO:0007346)	14.6635	RB1;MDC1;APP;BUB1B;SMC5;PSMD8;CDC20;MTBP;PSMD6;PSMD7;CDC23;LSM11;CHEK2;PSMD2;CHEK1;PSMD3;NUSAP1;PSMD1;RCC1;KNTC1;NEK2;PIM3;FBXO5;NBN;GTSE1;IER3;GEN1;BORA;RPS6;CDC25C;DYNC1LI1;MSH2;PSME3;PSME1;RPL24;PSME2;KIF20B;AURKAIP1;ANAPC1;BLM;PSMD12;PSMD11;ANAPC15;PSMD14;PSMD13;PRKDC;PKMYT1;ANAPC10;CCNB1;ASUN;EIF4EBP1;CLSPN;NAE1;MAP9;NEK6;RCC2;PLK1;NEK7;CDC7;CDC6;INO80;SMARCA4;ANLN;CDK4;CDK2;MDM2;CDK1;NABP2;…		histone lysine methylation (GO:0034968)	2.05103	KMT2E;SETD2;KMT2A;SETD1B;KMT2C;SETDB2;ARID4A;BAZ2A;ARID4B;PRDM2;ASH1L;SUV420H1;OGT;EZH1
DNA repair (GO:0006281)	14.4653	DCLRE1B;MDC1;DCLRE1A;SMARCB1;NUDT1;BCCIP;SMC5;SMC3;ALKBH2;EME1;RUVBL2;CHEK2;RUVBL1;CHEK1;FBXO6;STRA13;NBN;GEN1;SUPT16H;LIG1;RECQL;NSMCE1;SETMAR;LIG3;CHD1L;ESCO2;INIP;RBX1;MSH6;NEIL3;MSH2;FANCD2;MORF4L2;MSH5;DNA2;RHNO1;INO80C;BLM;RNASEH2A;PAXIP1;PARPBP;PSMD14;PRKDC;CDCA5;DDX1;RAD51AP1;BRIP1;RAD21;CLSPN;NHEJ1;BARD1;FANCI;FANCM;FANCL;NONO;FANCA;SMARCA5;HMGA1;FANCC;FANCB;INO80;FANCE;PALB2;FANCG;POLA1…		vacuole organization (GO:0007033)	1.80999	IDUA;GAA;PSEN1;NAGPA;ATG14;FAM160A2;PACS2;ATG16L1;MAN2A1;RB1CC1;EPG5;PIK3C3;CTSD;ATG2B
RNA splicing, via transesterification reactions (GO:0000375)	14.3209	DBR1;GEMIN2;EIF4A3;HNRNPU;HNRNPR;DDX41;PRPF19;EFTUD2;PTBP1;SNRPD2;SNRPD1;RSRC1;KHSRP;CWC22;MAGOH;SNRPD3;BCAS2;RBM17;AQR;NCBP1;NCBP2;PLRG1;SMC1A;GTF2F2;PRPF4;DDX39A;NHP2L1;FRG1;SRSF2;SRSF3;GEMIN5;SRSF4;PPIH;HNRNPH2;SNRPA1;DNAJC8;GEMIN7;SNRPF;SNRPC;SRSF7;SKIV2L2;SNRPA;SRSF9;SNRPB;SF3B4;SF3B3;RBM8A;DHX9;SF3B6;SRSF1;CSTF2;PRPF8;POLR2B;DHX35;POLR2C;POLR2D;POLR2E;SNRPB2;RALY;POLR2H;POLR2I;HNRNPA1;SRSF1…		intra-Golgi vesicle-mediated transport (GO:0006891)	1.75538	GOLGA4;COG6;CUX1;COG5;PACS1;STX16-NPEPL1;COG3;GCC2;SORL1;OPTN
regulation of cell cycle phase transition (GO:1901987)	14.2553	RB1;MDC1;APP;BUB1B;SMC5;PSMD8;CDC20;MTBP;PSMD6;PSMD7;LSM11;CDC23;CHEK2;PSMD2;PSMD3;PSMD1;KNTC1;FBXO5;NBN;GTSE1;IER3;RPS6;MSH2;PSME3;PSME1;RPL24;PSME2;ANAPC1;BLM;PSMD12;PSMD11;PSMD14;PSMD13;PRKDC;ANAPC10;CCNB1;CLSPN;NAE1;NEK6;RCC2;PLK1;CDC7;CDC6;INO80;SMARCA4;CDK4;CDK2;MDM2;BCL2;NABP2;CDK1;PSMG2;BCL2L1;EZH2;CDKN1A;PKD2;PRPF19;GSG2;CASP2;DLGAP5;H2AFY;PLRG1;SMC1A;PSMA5;DDB1;CCNA2;PSMA6;PSMA3;PSMA4;R…		protein methylation (GO:0006479)	1.75538	KMT2E;SETD2;PRMT2;KMT2A;SETD1B;KMT2C;SETDB2;ARID4A;BAZ2A;ARID4B;PRDM2;ASH1L;SUV420H1;PCMTD2;MECP2;OGT;EZH1;PCMTD1
regulation of mitotic cell cycle phase transition (GO:1901990)	13.9659	RB1;MDC1;APP;BUB1B;SMC5;PSMD8;CDC20;MTBP;PSMD6;PSMD7;LSM11;CDC23;PSMD2;PSMD3;PSMD1;KNTC1;FBXO5;NBN;GTSE1;IER3;RPS6;MSH2;PSME3;PSME1;RPL24;PSME2;ANAPC1;BLM;PSMD12;PSMD11;PSMD14;PSMD13;PRKDC;ANAPC10;CCNB1;CLSPN;NAE1;NEK6;RCC2;PLK1;CDC7;CDC6;INO80;SMARCA4;CDK4;CDK2;MDM2;BCL2;NABP2;CDK1;PSMG2;BCL2L1;EZH2;CDKN1A;PKD2;GSG2;CASP2;DLGAP5;PLRG1;SMC1A;PSMA5;DDB1;CCNA2;PSMA6;PSMA3;PSMA4;RAD51C;ESPL1;PSMA1;P…		protein alkylation (GO:0008213)	1.75538	KMT2E;SETD2;PRMT2;KMT2A;SETD1B;KMT2C;SETDB2;ARID4A;BAZ2A;ARID4B;PRDM2;ASH1L;SUV420H1;MECP2;PCMTD2;OGT;EZH1;PCMTD1
negative regulation of cell cycle process (GO:0010948)	13.712	RB1;MDC1;CCNF;BUB1B;SMC3;NUBP1;PSMD8;CDC20;MTBP;PSMD6;CDC23;PSMD7;CHEK2;PSMD2;CHEK1;PSMD3;PSMD1;KNTC1;FBXO5;NBN;GTSE1;IER3;RPS6;SETMAR;MIF;MSH2;PSME3;PSME1;RPL24;PSME2;AURKAIP1;ANAPC1;BLM;PSMD12;PSMD11;PSMD14;PSMD13;PRKDC;FBXO43;ANAPC10;CCNB1;CLSPN;NAE1;PLK1;LIF;SMARCA4;CDK4;CDK2;MDM2;NABP2;CDK1;BCL2;PSMG2;BCL2L1;EZH2;CDKN1A;BRCA1;PRPF19;PKD2;GSG2;CASP2;H2AFY;SMC1A;PSMA5;CCNA2;PSMA6;PSMA3;PSMA4;E…		glycerophospholipid metabolic process (GO:0006650)	1.75538	SMG1;SLC27A1;MTMR3;SLC44A2;PIK3CB;PIK3R1;PLA2G6;PLD1;CHKB-CPT1B;MECP2;INPP5A;INPP5D;ACP6;INPP5K;PIP4K2A;GPCPD1;INPP4A;SH3YL1;PIKFYVE;PI4KA;PIK3C3;ATM;PIGL;PLCH2;MPPE1;PIGG;SERINC3;LPIN2;SERINC5;PNPLA2
RNA splicing, via transesterification reactions with bulged adenosine as nucleophile (GO:0000377)	13.5367	DBR1;EIF4A3;HNRNPU;HNRNPR;DDX41;PRPF19;EFTUD2;PTBP1;SNRPD2;SNRPD1;RSRC1;CWC22;MAGOH;SNRPD3;RBM17;AQR;NCBP1;NCBP2;PLRG1;SMC1A;GTF2F2;PRPF4;DDX39A;NHP2L1;FRG1;SRSF2;SRSF3;GEMIN5;SRSF4;SNRPA1;HNRNPH2;PPIH;DNAJC8;GEMIN7;SNRPF;SNRPC;SRSF7;SKIV2L2;SNRPA;SRSF9;SNRPB;SF3B4;SF3B3;RBM8A;DHX9;SF3B6;CSTF2;SRSF1;PRPF8;POLR2B;POLR2C;DHX35;POLR2D;POLR2E;SNRPB2;RALY;POLR2H;POLR2I;HNRNPA1;SRSF10;DCPS;POLR2K;POLR2…		phosphatidylinositol biosynthetic process (GO:0006661)	1.75538	SLC27A1;MTMR3;PIK3CB;PIK3R1;INPP4A;SH3YL1;PIKFYVE;INPP5D;PI4KA;PIP4K2A;INPP5K;ATM;PIK3C3;MPPE1;PIGL;PIGG
mRNA splicing, via spliceosome (GO:0000398)	13.5367	DBR1;EIF4A3;HNRNPU;HNRNPR;DDX41;PRPF19;EFTUD2;PTBP1;SNRPD2;SNRPD1;RSRC1;CWC22;MAGOH;SNRPD3;RBM17;AQR;NCBP1;NCBP2;PLRG1;SMC1A;GTF2F2;PRPF4;DDX39A;NHP2L1;FRG1;SRSF2;SRSF3;GEMIN5;SRSF4;SNRPA1;HNRNPH2;PPIH;DNAJC8;GEMIN7;SNRPF;SNRPC;SRSF7;SKIV2L2;SNRPA;SRSF9;SNRPB;SF3B4;SF3B3;RBM8A;DHX9;SF3B6;SRSF1;CSTF2;PRPF8;POLR2B;POLR2C;DHX35;POLR2D;POLR2E;SNRPB2;RALY;POLR2H;POLR2I;HNRNPA1;SRSF10;DCPS;POLR2K;POLR2…		regulation of Rho GTPase activity (GO:0032319)	1.38058	ITSN2;ARFGEF1;PLEKHG3;BCAS3;EPHA4;DOCK9;ARHGEF18;ARAP1;ARHGAP15;ARHGAP35;ARHGAP4;BCR;FGD3;AKAP13;DOCK11;ABR;OBSCN;BCL6;SPATA13;ARHGEF1;RICTOR;NCKAP1L;MCF2L2;ARHGEF6
chromosome organization (GO:0051276)	13.1574	DCLRE1B;FEN1;PINX1;NCAPG2;SMC5;SMC3;SMC2;SGOL2;AIFM1;GSG2;MYC;RUVBL2;FBXO4;NUSAP1;NEK2;STRA13;NBN;POLE;NDC1;RFC5;RFC3;RFC4;PARP1;LIG1;RFC1;RFC2;SMC1A;KNSTRN;CIT;MSH6;RAD51D;RAD51C;ESPL1;MSH2;KIFC1;FANCD2;DKC1;DMC1;DNA2;PRIM2;BLM;HDAC2;PCNA;PRKDC;PRIM1;CDCA5;MIS12;NCAPG;CDCA8;PDS5B;PDS5A;CENPA;NCAPH;BAG6;POLD3;POLD1;POLD2;MCMBP;RAD54L;BUB3;NAA50;CENPV;ACD;CENPW;SPAG5;NCAPH2;PTGES3;PLK1;RPA1;RPA2;I…
negative regulation of cell cycle phase transition (GO:1901988)	12.7832	RB1;MDC1;CDKN1A;BUB1B;PKD2;PRPF19;PSMD8;CDC20;MTBP;PSMD6;CDC23;PSMD7;CHEK2;GSG2;PSMD2;PSMD3;PSMD1;CASP2;KNTC1;FBXO5;NBN;GTSE1;IER3;H2AFY;RPS6;SMC1A;PSMA5;CCNA2;PSMA6;PSMA3;PSMA4;PSMA1;MSH2;PSMA2;PSME3;PSME1;RPL24;PSME2;ANAPC1;BLM;PSMD12;PSMD11;PSMD14;PSMD13;PRKDC;PRCC;ANAPC10;PSMA7;AURKB;PSMB6;PSMB7;MUC1;PSMB4;CCNB1;PSMB5;PSMB2;PSMB3;PSMB1;CLSPN;BUB3;NAE1;RPS27A;BUB1;E2F7;PLK1;CDC5L;RPA2;PSMB8;PS…
mRNA processing (GO:0006397)	12.5087	APP;DBR1;GEMIN2;POP4;EIF4A3;HNRNPU;HNRNPR;EFTUD2;LSM11;PPP4R2;SNRPD2;SNRPD1;KHSRP;CWC22;MAGOH;SNRPD3;MTPAP;CMTR2;CCRN4L;AQR;GTF2F2;PRPF4;DDX39A;SRSF2;SNRNP27;GEMIN5;SRSF3;SRSF4;PPIH;SNRNP25;GEMIN7;SNRPF;SNRPC;SRSF7;SNRPA;SRSF9;SNRPB;SLBP;KHDRBS1;RBM8A;DHX9;CSTF2;PRPF8;PDCD11;DHX35;SMN1;RBM10;HSPA8;CPSF4;PNPT1;PRPF38A;FUS;NONO;CPSF3;ALYREF;CPSF2;LSM1;CNOT10;MAGOHB;LSM5;LSM4;LSM3;SRPK1;LSM2;HNRNPL;…
negative regulation of mitotic cell cycle phase transition (GO:1901991)	12.0361	RB1;MDC1;CDKN1A;BUB1B;PKD2;PSMD8;CDC20;MTBP;PSMD6;PSMD7;CDC23;GSG2;PSMD2;PSMD3;PSMD1;CASP2;KNTC1;FBXO5;NBN;GTSE1;IER3;RPS6;SMC1A;PSMA5;CCNA2;PSMA6;PSMA3;PSMA4;PSMA1;MSH2;PSMA2;PSME3;PSME1;RPL24;PSME2;ANAPC1;BLM;PSMD12;PSMD11;PSMD14;PSMD13;PRKDC;PRCC;PSMA7;ANAPC10;AURKB;PSMB6;PSMB7;MUC1;PSMB4;CCNB1;PSMB5;PSMB2;PSMB3;PSMB1;CLSPN;BUB3;NAE1;RPS27A;BUB1;E2F7;PLK1;RPA2;PSMB8;PSMB9;SMARCA4;MAD2L2;PSMC5;…
ncRNA processing (GO:0034470)	12.0361	MOCS3;POP7;DDX47;POP1;POP4;SUV39H1;RPP30;RRP1;EIF4A3;RTCB;FCF1;C14ORF166;RRP9;FBL;RPS17;DGCR8;CPSF3L;PUS3;ALG9;RPS7;NSUN4;IMP3;DIMT1;METTL1;DIS3;PUS1;NSUN2;ELAC2;DDX56;RPS6;IMP4;FTSJ2;QTRTD1;PUS7;FTSJ1;FTSJ3;QTRT1;CIRH1A;KARS;DKC1;FRG1;RPP21;GEMIN4;NHP2;NAF1;SKIV2L2;DDX1;NOP2;HEATR1;SRRT;NOLC1;NOL9;NOC4L;RBFA;HSD17B10;RPF1;NOL6;EXOSC7;EXOSC5;EXOSC10;PDCD11;ERI1;PES1;EXOSC9;EXOSC8;GAR1;RRP36;DROSH…
DNA replication (GO:0006260)	11.8763	FEN1;MCM7;MCM8;DSCC1;PINX1;MCM10;BRCA1;CHTF18;CHAF1B;CHAF1A;CHEK1;POLE;RFC5;RFC3;RMI2;SUPT16H;RFC4;LIG1;RFC1;RFC2;RMI1;RECQL;CDC25C;CDC25A;DNAJC2;DBF4;DKC1;CINP;MCM3;MCM4;MCM5;DNA2;MCM6;DTL;PPIA;MCM2;SLBP;BLM;RNASEH2A;SET;NFIX;RECQL4;POLD3;CDC45;ORC6;ORC1;POLD1;ORC3;POLD2;MCMBP;RBBP7;CLSPN;DTD1;MGME1;GINS2;POLQ;CDT1;RRM1;RRM2;PTGES3;GINS3;GINS4;RPA1;RPA2;CDC7;NAP1L1;CDC6;SSRP1;POLA1;POLA2;NASP;KI…
RNA splicing (GO:0008380)	11.807	DBR1;GEMIN2;RTCB;EIF4A3;HNRNPU;HNRNPR;C14ORF166;EFTUD2;PPP4R2;SNRPD2;SNRPD1;KHSRP;CWC22;MAGOH;SNRPD3;AQR;GTF2F2;PRPF4;DDX39A;SRSF2;SNRNP27;SRSF3;GEMIN5;SRSF4;PPIH;SNRNP25;GEMIN7;SNRPF;SNRPC;SRSF7;SNRPA;SRSF9;SNRPB;RBM8A;DHX9;DDX1;CSTF2;PRPF8;DHX35;RBM10;IVNS1ABP;HSPA8;PRPF38A;FUS;NONO;CPSF3;ALYREF;CPSF2;LSM1;MAGOHB;LSM5;LSM4;LSM3;SRPK1;LSM2;HNRNPL;HNRNPM;HNRNPF;HNRNPD;RNPS1;RBM28;DDX46;DDX47;DDX4…
anaphase-promoting complex-dependent proteasomal ubiquitin-dependent protein catabolic process (GO:0031145)	11.802	BUB1B;PSMD8;CDC20;PSMD6;PSMD7;CDC23;PSMD2;PSMD3;PSMD1;FBXO5;SKP2;CIT;PSMA5;PSMA6;PSMA3;PSMA4;PSMA1;PSMA2;PSME3;PSME1;PSME2;ANAPC1;PSMD12;PSMD11;PSMD14;PSMD13;CUL1;ANAPC10;PSMA7;AURKB;AURKA;PSMB6;PSMB7;PSMB4;CCNB1;PSMB5;PSMB2;PSMB3;PSMB1;BUB3;RPS27A;PLK1;PSMB8;PSMB9;PSMC5;PSMC3;PSMC4;PSMC1;CDK2;PSMC2;CDK1;MAD2L1
negative regulation of cell cycle (GO:0045786)	11.6597	RB1;MDC1;GMNN;CCNF;BUB1B;SMC3;NUBP1;PSMD8;CDC20;MTBP;PSMD6;PSMD7;CDC23;PSMD2;CHEK2;MYC;PSMD3;CHEK1;PSMD1;KNTC1;FBXO5;NBN;GTSE1;IER3;RPS6;SETMAR;MIF;RUNX3;MSH2;PSME3;PSME1;PSME2;RPL24;AURKAIP1;KIF20B;ANAPC1;KHDRBS1;BLM;PSMD12;PSMD11;PSMD14;PSMD13;PRKDC;CUL1;HTRA2;FBXO43;ANAPC10;CCNB1;NAE1;CLSPN;BARD1;PNPT1;DDIAS;PLK1;LIF;DHCR24;SMARCA4;CDK7;CDK6;CDK5;CDK4;CDK2;MDM2;NABP2;CDK1;BCL2;PSMG2;CALR;EIF4G…
ribonucleoside monophosphate metabolic process (GO:0009161)	11.6597	EIF4A3;NUDT1;ATP5C1;PSMD6;RUVBL2;PPAT;LONP1;KIF21A;DDX18;RECQL;DDX10;CHD1L;GTF2F2;ATP5J2;MSH6;ACLY;MSH2;MSH5;CMPK1;HPRT1;DNA2;KIF20A;KIF20B;BLM;DHX9;DDX1;GMPS;AK2;ATP5J;AK4;ATP5I;AK6;ATP5O;DHX30;ATP5B;BRIP1;RNF213;DHX33;KIF3B;KIF3A;DHX35;FIGNL1;HLTF;ATP5D;G3BP1;MYH10;MDN1;HSPA8;RTEL1-TNFRSF6B;HSPA5;SMARCA5;INO80;PAICS;SMARCA2;SMARCA4;CDK7;KIF18A;KIF18B;KIF4B;KIF4A;MNAT1;DDX49;ABCD3;DDX46;DDX47;DD…
nucleoside monophosphate metabolic process (GO:0009123)	11.5704	EIF4A3;NUDT1;ATP5C1;PSMD6;RUVBL2;PPAT;LONP1;KIF21A;DDX18;RECQL;DDX10;CHD1L;GTF2F2;ATP5J2;MSH6;ACLY;MSH2;MSH5;CMPK1;HPRT1;DNA2;KIF20A;KIF20B;BLM;DHX9;DDX1;GMPS;AK2;ATP5J;AK4;ATP5I;AK6;ATP5O;ATP5B;DHX30;BRIP1;RNF213;DHX33;KIF3B;KIF3A;DHX35;FIGNL1;HLTF;ATP5D;G3BP1;MYH10;MDN1;HSPA8;RTEL1-TNFRSF6B;HSPA5;SMARCA5;INO80;PAICS;SMARCA2;SMARCA4;KIF18A;CDK7;KIF18B;KIF4B;KIF4A;MNAT1;DDX49;ABCD3;DDX46;DDX47;DD…
negative regulation of mitotic cell cycle (GO:0045930)	11.5125	RB1;MDC1;BTG3;CDKN1A;BUB1B;PKD2;PSMD8;CDC20;MTBP;PSMD6;PSMD7;CDC23;CHEK2;GSG2;PSMD2;CHEK1;PSMD3;PSMD1;CASP2;KNTC1;FBXO5;NBN;GTSE1;IER3;RPS6;SMC1A;PSMA5;CCNA2;PSMA6;PSMA3;PSMA4;PSMA1;MSH2;PSMA2;PSME3;PSME1;RPL24;PSME2;AURKAIP1;ANAPC1;BLM;PSMD12;PSMD11;PSMD14;PSMD13;PRKDC;PRCC;PSMA7;ANAPC10;AURKB;PSMB6;PSMB7;MUC1;PSMB4;CCNB1;PSMB5;PSMB2;PSMB3;PSMB1;CLSPN;BUB3;NAE1;RPS27A;BUB1;E2F7;PLK1;RPA2;PSMB8;N…
purine ribonucleoside monophosphate metabolic process (GO:0009167)	11.3941	EIF4A3;NUDT1;ATP5C1;PSMD6;RUVBL2;PPAT;LONP1;KIF21A;DDX18;RECQL;DDX10;CHD1L;GTF2F2;ATP5J2;MSH6;ACLY;MSH2;MSH5;HPRT1;DNA2;KIF20A;KIF20B;BLM;DHX9;DDX1;GMPS;AK2;ATP5J;AK4;ATP5I;AK6;ATP5O;DHX30;ATP5B;BRIP1;RNF213;DHX33;KIF3B;KIF3A;DHX35;FIGNL1;HLTF;ATP5D;G3BP1;MYH10;MDN1;HSPA8;RTEL1-TNFRSF6B;HSPA5;SMARCA5;INO80;PAICS;SMARCA2;SMARCA4;KIF18A;CDK7;KIF18B;KIF4B;KIF4A;MNAT1;DDX49;ABCD3;DDX46;DDX47;DDX12P;K…
purine nucleoside monophosphate metabolic process (GO:0009126)	11.3418	EIF4A3;NUDT1;ATP5C1;PSMD6;RUVBL2;PPAT;LONP1;KIF21A;DDX18;RECQL;DDX10;CHD1L;GTF2F2;ATP5J2;MSH6;ACLY;MSH2;MSH5;HPRT1;DNA2;KIF20A;KIF20B;BLM;DHX9;DDX1;GMPS;AK2;ATP5J;AK4;ATP5I;AK6;ATP5O;DHX30;ATP5B;BRIP1;RNF213;DHX33;KIF3B;KIF3A;DHX35;FIGNL1;HLTF;ATP5D;G3BP1;MYH10;MDN1;HSPA8;RTEL1-TNFRSF6B;HSPA5;SMARCA5;INO80;PAICS;SMARCA2;SMARCA4;KIF18A;CDK7;KIF18B;KIF4B;KIF4A;MNAT1;DDX49;ABCD3;DDX46;DDX47;DDX12P;K…
rRNA metabolic process (GO:0016072)	11.0659	DDX47;POP4;SUV39H1;RRP1;EIF4A3;FCF1;RRP9;FBL;RPS17;RPS7;NSUN4;IMP3;DIMT1;DIS3;DDX56;RPS6;IMP4;FTSJ2;FTSJ3;CIRH1A;DKC1;FRG1;NHP2;GEMIN4;NAF1;SKIV2L2;NOP2;HEATR1;NOLC1;NOL9;NOC4L;RBFA;RPF1;NOL6;EXOSC7;EXOSC5;EXOSC10;PDCD11;ERI1;PES1;EXOSC9;EXOSC8;GAR1;RRP36;DROSHA;EXOSC2;DCAF13;NOP56;NOP14;NOP58;NIFK;KRR1;RPL35A;RRP1B;NPM3;BYSL;BOP1;LAS1L;NOL11;RPS21;NOP10;RPS24;MPHOSPH6
regulation of ubiquitin-protein ligase activity involved in mitotic cell cycle (GO:0051439)	11.028	BUB1B;CDC20;PSMD8;PSMD6;CDC23;PSMD7;PSMD2;PSMD3;PSMD1;FBXO5;PSMA5;PSMA6;PSMA3;PSMA4;PSMA1;PSMA2;PSME3;PSME1;PSME2;ANAPC1;PSMD12;PSMD11;PSMD14;PSMD13;CUL1;ANAPC10;PSMA7;PSMB6;PSMB7;PSMB4;CCNB1;PSMB5;PSMB2;PSMB3;PSMB1;BUB3;RPS27A;PLK1;PSMB8;PSMB9;MAD2L2;PSMC5;PSMC3;PSMC4;PSMC1;CDK2;PSMC2;CDK1;MAD2L1
rRNA processing (GO:0006364)	10.935	DDX47;POP4;SUV39H1;RRP1;EIF4A3;FCF1;RRP9;FBL;RPS17;RPS7;NSUN4;IMP3;DIMT1;DIS3;DDX56;RPS6;IMP4;FTSJ2;FTSJ3;CIRH1A;DKC1;FRG1;GEMIN4;NHP2;NAF1;SKIV2L2;NOP2;HEATR1;NOLC1;NOL9;NOC4L;RBFA;RPF1;NOL6;EXOSC7;EXOSC5;EXOSC10;PDCD11;ERI1;PES1;EXOSC9;EXOSC8;GAR1;RRP36;EXOSC2;DCAF13;NOP56;NOP14;NOP58;KRR1;RPL35A;RRP1B;NPM3;BYSL;BOP1;LAS1L;NOL11;RPS21;NOP10;RPS24;MPHOSPH6
DNA recombination (GO:0006310)	10.6836	MDC1;FEN1;MCM8;HMGB2;HMGB3;SMC5;BRCA1;HMGB1;RBPJ;BRCA2;EME1;SFR1;EXO1;RUVBL2;RUVBL1;NBN;POLE;GEN1;RFC5;RFC3;RFC4;LIG1;RFC1;RFC2;H2AFX;ACTL6A;RECQL;NSMCE1;SETMAR;LIG3;CCNB1IP1;MSH6;SUPV3L1;MMS22L;RAD51D;RAD51C;MSH2;MSH5;DMC1;DNA2;RHNO1;INO80C;PRIM2;BLM;PAXIP1;PCNA;PSMD14;PRKDC;PRIM1;RAD54B;HSPD1;RECQL4;RAD51AP1;POLD3;PSMC3IP;POLD1;RAD21;POLD2;RBBP8;RAD54L;NHEJ1;KLHDC3;NONO;RPA1;RPA2;APEX2;MND1;INO…
signal transduction in response to DNA damage (GO:0042770)	10.4663	CDKN1A;BRCA1;BRCA2;FOXM1;PRPF19;PSMD8;PSMD6;PSMD7;CHEK2;PSMD2;PSMD3;PSMD1;CASP2;NBN;GTSE1;MIF;SMC1A;PSMA5;PSMA6;PSMA3;PSMA4;PSMA1;PSMA2;PSME3;PSME1;PSME2;PSMD12;PAXIP1;PSMD11;PSMD14;PSMD13;PRKDC;PSMA7;PSMB6;PSMB7;MUC1;PSMB4;PSMB5;PSMB2;PSMB3;PSMB1;RPS27A;E2F7;CDC5L;PSMB8;BATF;PSMB9;MAD2L2;PSMC5;PSMC3;PSMC4;PSMC1;CDK2;PSMC2;BCL3;MDM2
negative regulation of ubiquitin-protein ligase activity involved in mitotic cell cycle (GO:0051436)	10.2867	PSMD12;PSMD11;PSMD14;PSMD13;BUB1B;ANAPC10;PSMA7;PSMD8;CDC20;PSMB6;PSMB7;PSMD6;PSMB4;PSMD7;CDC23;PSMB5;PSMB2;PSMB3;PSMD2;PSMD3;PSMB1;PSMD1;FBXO5;BUB3;RPS27A;PSMB8;PSMB9;MAD2L2;PSMA5;PSMA6;PSMA3;PSMC5;PSMA4;PSMA1;PSMC3;PSMA2;PSMC4;PSMC1;PSME3;PSMC2;PSME1;PSME2;ANAPC1;MAD2L1
negative regulation of ligase activity (GO:0051352)	10.2135	PSMD12;PSMD11;PSMD14;PSMD13;BUB1B;PARK7;ANAPC10;PSMA7;PSMB6;PSMD8;CDC20;PSMB7;PSMD6;PSMB4;PSMB5;PSMD7;CDC23;PSMB2;PSMB3;PSMD2;PSMB1;PSMD3;PSMD1;FBXO5;BUB3;RPS27A;LIMK1;PSMB8;PSMB9;PSMA5;MAD2L2;PSMA6;PSMA3;PSMC5;PSMA4;PSMA1;PSMC3;PSMA2;PSMC4;PSMC1;PSME3;PSMC2;PSME1;PSME2;ANAPC1;MAD2L1
negative regulation of ubiquitin-protein transferase activity (GO:0051444)	10.2135	PSMD12;PSMD11;PSMD14;PSMD13;BUB1B;PARK7;ANAPC10;PSMA7;PSMB6;PSMD8;CDC20;PSMB7;PSMD6;PSMB4;CDC23;PSMB5;PSMD7;PSMB2;PSMB3;PSMD2;PSMB1;PSMD3;PSMD1;FBXO5;BUB3;RPS27A;LIMK1;PSMB8;PSMB9;PSMA5;MAD2L2;PSMA6;PSMA3;PSMC5;PSMA4;PSMA1;PSMC3;PSMA2;PSMC4;PSMC1;PSME3;PSMC2;PSME1;PSME2;ANAPC1;MAD2L1
signal transduction involved in DNA damage checkpoint (GO:0072422)	10.1979	CDKN1A;PSMD12;PSMD11;PSMD14;PRKDC;PSMD13;PRPF19;PSMA7;PSMB6;PSMD8;PSMB7;PSMD6;MUC1;PSMB4;PSMD7;PSMB5;PSMB2;PSMB3;PSMD2;CHEK2;PSMB1;PSMD3;PSMD1;CASP2;RPS27A;GTSE1;CDC5L;PSMB8;PSMB9;PSMA5;PSMA6;PSMA3;PSMC5;PSMA4;PSMA1;PSMC3;PSMA2;PSMC4;PSMC1;PSME3;CDK2;PSMC2;MDM2;PSME1;PSME2
signal transduction involved in DNA integrity checkpoint (GO:0072401)	10.1979	CDKN1A;PSMD12;PSMD11;PSMD14;PRKDC;PSMD13;PRPF19;PSMA7;PSMB6;PSMD8;PSMB7;MUC1;PSMB4;PSMD6;PSMB5;PSMD7;PSMB2;PSMB3;PSMD2;CHEK2;PSMB1;PSMD3;CASP2;PSMD1;RPS27A;GTSE1;CDC5L;PSMB8;PSMB9;PSMA5;PSMA6;PSMA3;PSMC5;PSMA4;PSMA1;PSMC3;PSMA2;PSMC4;PSMC1;PSME3;CDK2;PSMC2;MDM2;PSME1;PSME2
nucleoside monophosphate catabolic process (GO:0009125)	10.1236	EIF4A3;NUDT1;ATP5C1;PSMD6;RUVBL2;LONP1;KIF21A;DDX18;RECQL;DDX10;CHD1L;GTF2F2;ATP5J2;MSH6;ACLY;MSH2;MSH5;HPRT1;DNA2;KIF20A;KIF20B;BLM;DHX9;DDX1;ATP5J;ATP5I;AK6;ATP5O;DHX30;ATP5B;BRIP1;RNF213;KIF3B;DHX33;KIF3A;DHX35;HLTF;ATP5D;G3BP1;MYH10;MDN1;HSPA8;RTEL1-TNFRSF6B;HSPA5;SMARCA5;INO80;SMARCA2;SMARCA4;KIF18A;CDK7;KIF18B;KIF4B;KIF4A;MNAT1;DDX49;ABCD3;DDX46;DDX47;DDX12P;KIF14;OLA1;CHD4;KIF11;IDE;DNPH1;…
signal transduction involved in cell cycle checkpoint (GO:0072395)	10.0619	CDKN1A;PSMD12;PSMD11;PSMD14;PRKDC;PSMD13;PRPF19;PSMA7;PSMB6;PSMD8;PSMB7;MUC1;PSMB4;PSMD6;PSMB5;PSMD7;PSMB2;PSMB3;PSMD2;CHEK2;PSMB1;PSMD3;CASP2;PSMD1;RPS27A;GTSE1;CDC5L;PSMB8;PSMB9;PSMA5;PSMA6;PSMA3;PSMC5;PSMA4;PSMA1;PSMC3;PSMA2;PSMC4;PSMC1;PSME3;CDK2;PSMC2;MDM2;PSME1;PSME2
ATP catabolic process (GO:0006200)	10.0614	EIF4A3;NUDT1;ATP5C1;PSMD6;RUVBL2;LONP1;KIF21A;DDX18;RECQL;DDX10;CHD1L;GTF2F2;ATP5J2;MSH6;ACLY;MSH2;MSH5;KIF20A;DNA2;KIF20B;BLM;DHX9;DDX1;ATP5J;ATP5I;AK6;ATP5O;ATP5B;DHX30;BRIP1;RNF213;DHX33;KIF3B;KIF3A;DHX35;G3BP1;HLTF;ATP5D;MYH10;MDN1;HSPA8;RTEL1-TNFRSF6B;HSPA5;SMARCA5;INO80;SMARCA2;SMARCA4;CDK7;KIF18A;KIF18B;KIF4B;KIF4A;MNAT1;DDX49;ABCD3;DDX46;DDX47;DDX12P;KIF14;OLA1;CHD4;KIF11;IDE;KIF15;DHX15;…
ribonucleoside monophosphate catabolic process (GO:0009158)	10.0521	EIF4A3;NUDT1;ATP5C1;PSMD6;RUVBL2;LONP1;KIF21A;DDX18;RECQL;DDX10;CHD1L;GTF2F2;ATP5J2;MSH6;ACLY;MSH2;MSH5;HPRT1;DNA2;KIF20A;KIF20B;BLM;DHX9;DDX1;ATP5J;ATP5I;AK6;ATP5O;DHX30;ATP5B;BRIP1;RNF213;KIF3B;DHX33;KIF3A;DHX35;HLTF;ATP5D;G3BP1;MYH10;MDN1;HSPA8;RTEL1-TNFRSF6B;HSPA5;SMARCA5;INO80;SMARCA2;SMARCA4;KIF18A;CDK7;KIF18B;KIF4B;KIF4A;MNAT1;DDX49;ABCD3;DDX46;DDX47;DDX12P;KIF14;OLA1;CHD4;KIF11;IDE;KIF15;…
purine ribonucleoside monophosphate catabolic process (GO:0009169)	10.0521	EIF4A3;NUDT1;ATP5C1;PSMD6;RUVBL2;LONP1;KIF21A;DDX18;RECQL;DDX10;CHD1L;GTF2F2;ATP5J2;MSH6;ACLY;MSH2;MSH5;HPRT1;DNA2;KIF20A;KIF20B;BLM;DHX9;DDX1;ATP5J;ATP5I;AK6;ATP5O;ATP5B;DHX30;BRIP1;RNF213;KIF3B;DHX33;KIF3A;DHX35;HLTF;ATP5D;G3BP1;MYH10;MDN1;HSPA8;RTEL1-TNFRSF6B;HSPA5;SMARCA5;INO80;SMARCA2;SMARCA4;CDK7;KIF18A;KIF18B;KIF4B;KIF4A;MNAT1;DDX49;ABCD3;DDX46;DDX47;DDX12P;KIF14;OLA1;CHD4;KIF11;IDE;KIF15;…
purine nucleoside monophosphate catabolic process (GO:0009128)	9.99335	EIF4A3;NUDT1;ATP5C1;PSMD6;RUVBL2;LONP1;KIF21A;DDX18;RECQL;DDX10;CHD1L;GTF2F2;ATP5J2;MSH6;ACLY;MSH2;MSH5;HPRT1;DNA2;KIF20A;KIF20B;BLM;DHX9;DDX1;ATP5J;ATP5I;AK6;ATP5O;ATP5B;DHX30;BRIP1;RNF213;KIF3B;DHX33;KIF3A;DHX35;HLTF;ATP5D;G3BP1;MYH10;MDN1;HSPA8;RTEL1-TNFRSF6B;HSPA5;SMARCA5;INO80;SMARCA2;SMARCA4;KIF18A;CDK7;KIF18B;KIF4B;KIF4A;MNAT1;DDX49;ABCD3;DDX46;DDX47;DDX12P;KIF14;OLA1;CHD4;KIF11;IDE;KIF15;…
DNA strand elongation (GO:0022616)	9.82683	DCLRE1B;PRIM2;FEN1;PCNA;MCM7;MCM8;PRIM1;POLD3;CDC45;POLD1;POLD2;RFC5;GINS1;GINS2;RFC3;RFC4;RFC1;LIG1;RFC2;GINS4;RPA1;RPA2;LIG3;POLA1;POLA2;RPA3;MCM3;MCM4;MCM5;DNA2;MCM6;MCM2
positive regulation of cell cycle process (GO:0090068)	9.81245	RB1;APP;CDKN1A;SMC5;BRCA1;PKD2;PSMD8;MTBP;PSMD6;PSMD7;LSM11;PSMD2;PSMD3;NUSAP1;PSMD1;CASP2;GTSE1;DLGAP5;GEN1;MED1;KIF23;PLRG1;RHOA;PSMA5;IL1A;PSMA6;DYNC1LI1;PSMA3;PSMA4;RAD51C;ESPL1;PSMA1;PSMA2;PSME3;PSME1;BIRC5;PSME2;PKP4;RHNO1;PSMD12;PSMD11;PSMD14;PSMD13;ROCK2;DBF4B;AIF1;PSMA7;AURKB;AURKA;PSMB6;PSMB7;MUC1;PSMB4;PSMB5;PSMB2;PSMB3;PSMB1;RPS27A;ECT2;E2F7;E2F8;PLK4;RANBP1;CENPV;RCC2;PLK1;CDC7;CDC6;…
DNA damage response, signal transduction by p53 class mediator (GO:0030330)	9.80655	CDKN1A;BRCA1;FOXM1;BRCA2;PSMD8;PSMD6;PSMD7;PSMD2;PSMD3;PSMD1;CASP2;NBN;GTSE1;MIF;PSMA5;PSMA6;PSMA3;PSMA4;PSMA1;PSMA2;PSME3;PSME1;PSME2;PSMD12;PAXIP1;PSMD11;PSMD14;PSMD13;PSMA7;PSMB6;PSMB7;MUC1;PSMB4;PSMB5;PSMB2;PSMB3;PSMB1;RPS27A;E2F7;PSMB8;PSMB9;BATF;PSMC5;PSMC3;PSMC4;PSMC1;CDK2;PSMC2;BCL3;MDM2
DNA strand elongation involved in DNA replication (GO:0006271)	9.70957	PRIM2;FEN1;PCNA;MCM7;MCM8;PRIM1;POLD3;CDC45;POLD1;POLD2;RFC5;GINS1;GINS2;RFC3;RFC4;RFC1;LIG1;RFC2;GINS4;RPA1;RPA2;LIG3;POLA1;POLA2;RPA3;MCM3;MCM4;MCM5;DNA2;MCM6;MCM2
positive regulation of ubiquitin-protein ligase activity involved in mitotic cell cycle (GO:0051437)	9.64308	PSMD12;PSMD11;PSMD14;PSMD13;CUL1;ANAPC10;PSMA7;PSMD8;CDC20;PSMB6;PSMB7;PSMD6;CCNB1;PSMB4;PSMD7;CDC23;PSMB5;PSMB2;PSMB3;PSMD2;PSMD3;PSMB1;PSMD1;FBXO5;RPS27A;PLK1;PSMB8;PSMB9;PSMA5;PSMA6;PSMA3;PSMC5;PSMA4;PSMA1;PSMC3;PSMA2;PSMC4;PSMC1;PSME3;PSMC2;PSME1;CDK1;PSME2;ANAPC1
regulation of G1/S transition of mitotic cell cycle (GO:2000045)	9.64178	RB1;CDKN1A;PKD2;PSMD8;MTBP;PSMD6;PSMD7;LSM11;GSG2;PSMD2;PSMD3;PSMD1;CASP2;GTSE1;PLRG1;PSMA5;PSMA6;PSMA3;PSMA4;PSMA1;PSMA2;PSME3;PSME1;PSME2;PSMD12;PSMD11;PSMD14;PSMD13;PRKDC;AIF1;PSMA7;PSMB6;PSMB7;MUC1;PSMB4;PSMB5;PSMB2;PSMB3;PSMB1;E2F1;RPS27A;E2F7;RPA2;INO80;CDC6;PSMB8;PSMB9;SMARCA4;PSMC5;PSMC3;PSMC4;RFWD3;APEX1;PSMC1;CDK2;PSMC2;MDM2;BCL2;PTPN6;EZH2
ATP metabolic process (GO:0046034)	9.64118	EIF4A3;NUDT1;ATP5C1;PSMD6;RUVBL2;LONP1;KIF21A;DDX18;RECQL;DDX10;CHD1L;GTF2F2;ATP5J2;MSH6;ACLY;MSH2;MSH5;DNA2;KIF20A;KIF20B;BLM;DHX9;DDX1;AK2;ATP5J;AK4;ATP5I;AK6;ATP5O;DHX30;ATP5B;BRIP1;RNF213;KIF3B;DHX33;KIF3A;DHX35;FIGNL1;HLTF;ATP5D;G3BP1;MYH10;MDN1;HSPA8;RTEL1-TNFRSF6B;HSPA5;SMARCA5;INO80;SMARCA2;SMARCA4;KIF18A;CDK7;KIF18B;KIF4B;KIF4A;MNAT1;DDX49;ABCD3;DDX46;DDX47;DDX12P;KIF14;OLA1;CHD4;KIF11;A…
signal transduction involved in mitotic DNA integrity checkpoint (GO:1902403)	9.64118	CDKN1A;PSMD12;PSMD11;PSMD14;PRKDC;PSMD13;PSMA7;PSMB6;PSMD8;PSMB7;PSMD6;MUC1;PSMB4;PSMD7;PSMB5;PSMB2;PSMB3;CHEK2;PSMD2;PSMB1;PSMD3;PSMD1;CASP2;RPS27A;GTSE1;PSMB8;PSMB9;PSMA5;PSMA6;PSMA3;PSMC5;PSMA4;PSMA1;PSMC3;PSMA2;PSMC4;PSMC1;PSME3;CDK2;PSMC2;MDM2;PSME1;PSME2
signal transduction involved in mitotic cell cycle checkpoint (GO:0072413)	9.64118	CDKN1A;PSMD12;PSMD11;PSMD14;PRKDC;PSMD13;PSMA7;PSMB6;PSMD8;PSMB7;PSMD6;MUC1;PSMB4;PSMD7;PSMB5;PSMB2;PSMB3;CHEK2;PSMD2;PSMB1;PSMD3;PSMD1;CASP2;RPS27A;GTSE1;PSMB8;PSMB9;PSMA5;PSMA6;PSMA3;PSMC5;PSMA4;PSMA1;PSMC3;PSMA2;PSMC4;PSMC1;PSME3;CDK2;PSMC2;MDM2;PSME1;PSME2
signal transduction involved in mitotic DNA damage checkpoint (GO:1902402)	9.64118	CDKN1A;PSMD12;PSMD11;PSMD14;PRKDC;PSMD13;PSMA7;PSMB6;PSMD8;PSMB7;PSMD6;MUC1;PSMB4;PSMD7;PSMB5;PSMB2;PSMB3;CHEK2;PSMD2;PSMB1;PSMD3;PSMD1;CASP2;RPS27A;GTSE1;PSMB8;PSMB9;PSMA5;PSMA6;PSMA3;PSMC5;PSMA4;PSMA1;PSMC3;PSMA2;PSMC4;PSMC1;PSME3;CDK2;PSMC2;MDM2;PSME1;PSME2
RNA catabolic process (GO:0006401)	9.52912	RPL4;FEN1;RPL3;RNH1;RPL32;POP1;EIF4A3;RPLP0;SMG9;PPP2R2A;RPL10A;SMG8;RPL9;SMG5;RPL6;RPL7A;RPS17;KHSRP;MAGOH;RPL35;RPL37;MTPAP;RPS13;CCRN4L;RPS9;NCBP1;RPS7;RPL21;NCBP2;DIS3;RPS5;RPL23;PABPC4;RPS6;RPL13A;PATL1;SUPV3L1;RPL24;ETF1;DNA2;RNASEH2C;RNASEH2A;RPL10;RBM8A;GSPT1;EXOSC7;EXOSC5;EXOSC10;ERI1;EXOSC9;POLD1;PPP1R8;EXOSC8;POLR2D;DROSHA;RPL15;RPS2;RPS27A;DCPS;EXOSC2;EIF4E;RPL41;PNPT1;LSM1;RPL35A;RPL…
regulation of ligase activity (GO:0051340)	9.52798	BUB1B;PARK7;PSMD8;CDC20;PSMD6;CDC23;PSMD7;PSMD2;PSMD3;PSMD1;FBXO5;PSMA5;PSMA6;PSMA3;PSMA4;PSMA1;PSMA2;PSME3;PSME1;PSME2;ANAPC1;PSMD12;PSMD11;PSMD14;PSMD13;CUL1;ANAPC10;PSMA7;PSMB6;PSMB7;PSMB4;CCNB1;PSMB5;PSMB2;PSMB3;PSMB1;BUB3;RPS27A;NHEJ1;FEM1A;PLK1;LIMK1;PSMB8;PSMB9;MAD2L2;PSMC5;PSMC3;PSMC4;PSMC1;CDK2;PSMC2;CDK1;GCLM;MAD2L1
positive regulation of cell cycle (GO:0045787)	9.48238	RB1;APP;CDKN1A;SMC5;BRCA1;BRCA2;PKD2;PSMD8;MTBP;CCND3;PSMD6;PSMD7;CCND2;LSM11;PSMD2;PSMD3;NUSAP1;PIM1;PSMD1;CASP2;GTSE1;DLGAP5;GEN1;MED1;KIF23;PLRG1;RHOA;HCFC1;PSMA5;IL1A;PSMA6;DYNC1LI1;PSMA3;PSMA4;RAD51C;ESPL1;PSMA1;PSMA2;PSME3;PSME1;BIRC5;PSME2;PKP4;RHNO1;PSMD12;PSMD11;PSMD14;PSMD13;ROCK2;DBF4B;AIF1;PSMA7;AURKB;AURKA;PSMB6;PSMB7;MUC1;PSMB4;CCNB1;PSMB5;BCL2L11;PSMB2;PSMB3;PSMB1;EIF4EBP1;RPS27A;E…
regulation of cell cycle G1/S phase transition (GO:1902806)	9.48238	RB1;CDKN1A;PKD2;PSMD8;MTBP;PSMD6;PSMD7;LSM11;GSG2;PSMD2;PSMD3;PSMD1;CASP2;GTSE1;PLRG1;PSMA5;PSMA6;PSMA3;PSMA4;PSMA1;PSMA2;PSME3;PSME1;PSME2;PSMD12;PSMD11;PSMD14;PSMD13;PRKDC;AIF1;PSMA7;PSMB6;PSMB7;MUC1;PSMB4;PSMB5;PSMB2;PSMB3;PSMB1;E2F1;RPS27A;E2F7;RPA2;INO80;CDC6;PSMB8;PSMB9;SMARCA4;PSMC5;PSMC3;PSMC4;RFWD3;APEX1;PSMC1;CDK2;PSMC2;MDM2;BCL2;PTPN6;EZH2
negative regulation of G1/S transition of mitotic cell cycle (GO:2000134)	9.33924	RB1;CDKN1A;PKD2;PSMD8;PSMD6;PSMD7;GSG2;PSMD2;PSMD3;PSMD1;CASP2;GTSE1;PSMA5;PSMA6;PSMA3;PSMA4;PSMA1;PSMA2;PSME3;PSME1;PSME2;PSMD12;PSMD11;PSMD14;PSMD13;PRKDC;PSMA7;PSMB6;PSMB7;MUC1;PSMB4;PSMB5;PSMB2;PSMB3;PSMB1;RPS27A;E2F7;RPA2;PSMB8;PSMB9;SMARCA4;PSMC5;PSMC3;PSMC4;RFWD3;PSMC1;CDK2;PSMC2;MDM2;BCL2;EZH2
negative regulation of cell cycle G1/S phase transition (GO:1902807)	9.33924	RB1;CDKN1A;PKD2;PSMD8;PSMD6;PSMD7;GSG2;PSMD2;PSMD3;CASP2;PSMD1;GTSE1;PSMA5;PSMA6;PSMA3;PSMA4;PSMA1;PSMA2;PSME3;PSME1;PSME2;PSMD12;PSMD11;PSMD14;PRKDC;PSMD13;PSMA7;PSMB6;PSMB7;MUC1;PSMB4;PSMB5;PSMB2;PSMB3;PSMB1;RPS27A;E2F7;RPA2;PSMB8;PSMB9;SMARCA4;PSMC5;PSMC3;PSMC4;RFWD3;PSMC1;CDK2;PSMC2;MDM2;BCL2;EZH2
signal transduction involved in mitotic G1 DNA damage checkpoint (GO:0072431)	9.33924	CDKN1A;PSMD12;PSMD11;PSMD14;PRKDC;PSMD13;PSMA7;PSMD8;PSMB6;PSMB7;PSMD6;MUC1;PSMB4;PSMD7;PSMB5;PSMB2;PSMB3;PSMD2;PSMB1;PSMD3;PSMD1;CASP2;RPS27A;GTSE1;PSMB8;PSMB9;PSMA5;PSMA6;PSMA3;PSMC5;PSMA4;PSMA1;PSMC3;PSMA2;PSMC4;PSMC1;PSME3;CDK2;PSMC2;MDM2;PSME1;PSME2
intracellular signal transduction involved in G1 DNA damage checkpoint (GO:1902400)	9.33924	CDKN1A;PSMD12;PSMD11;PSMD14;PRKDC;PSMD13;PSMA7;PSMB6;PSMD8;PSMB7;MUC1;PSMB4;PSMD6;PSMB5;PSMD7;PSMB2;PSMB3;PSMD2;PSMB1;PSMD3;CASP2;PSMD1;RPS27A;GTSE1;PSMB8;PSMB9;PSMA5;PSMA6;PSMA3;PSMC5;PSMA4;PSMA1;PSMC3;PSMA2;PSMC4;PSMC1;PSME3;CDK2;PSMC2;MDM2;PSME1;PSME2
regulation of ubiquitin-protein transferase activity (GO:0051438)	9.2984	BUB1B;PARK7;PSMD8;CDC20;PSMD6;CDC23;PSMD7;PSMD2;PSMD3;PSMD1;FBXO5;PSMA5;PSMA6;PSMA3;PSMA4;PSMA1;PSMA2;PSME3;PSME1;PSME2;ANAPC1;PSMD12;PSMD11;PSMD14;PSMD13;CUL1;ANAPC10;PSMA7;PSMB6;PSMB7;PSMB4;CCNB1;PSMB5;PSMB2;PSMB3;PSMB1;BUB3;RPS27A;FEM1A;PLK1;LIMK1;PSMB8;PSMB9;MAD2L2;PSMC5;PSMC3;PSMC4;PSMC1;CDK2;PSMC2;CDK1;MAD2L1
chromosome segregation (GO:0007059)	9.26821	MIS12;HJURP;KIF11;BRCA1;SKA3;SKA1;SMC2;SKA2;DSN1;SGOL1;RAD21;NUF2;NUSAP1;RCC1;NEK2;NUP43;BUB3;BUB1;CENPW;SPAG5;NEK6;PLK1;INO80;ESCO2;MLH1;SMC1A;KNSTRN;NDC80;SRPK1;CIT;CENPF;STAG1;MIS18A;KIF18B;ESPL1;KIFC1;INCENP;MSH5;FAM96B;FAM96A;BIRC5;KIF2C;CENPN;SLC25A5;SPC25;MAD2L1;ARL8B;NUP37
DNA damage response, signal transduction by p53 class mediator resulting in cell cycle arrest (GO:0006977)	9.02639	CDKN1A;PSMD12;PSMD11;PSMD14;PSMD13;PSMA7;PSMD8;PSMB6;PSMB7;PSMD6;MUC1;PSMB4;PSMD7;PSMB5;PSMB2;PSMB3;PSMD2;PSMD3;PSMB1;PSMD1;CASP2;RPS27A;GTSE1;PSMB8;PSMB9;PSMA5;PSMA6;PSMA3;PSMC5;PSMA4;PSMA1;PSMC3;PSMA2;PSMC4;PSMC1;PSME3;PSMC2;CDK2;PSME1;MDM2;PSME2
negative regulation of protein ubiquitination (GO:0031397)	9.00982	BUB1B;PARK7;PSMD8;CDC20;PSMD6;CDC23;PSMD7;PSMD2;PSMD3;PSMD1;FBXO5;PRMT3;GTPBP4;PSMA5;PSMA6;PSMA3;PSMA4;PSMA1;PSMA2;PSME3;CRY1;PSME1;PSME2;ANAPC1;PSMD12;PSMD11;PSMD14;PSMD13;ANAPC10;PSMA7;PSMB6;PSMB7;PSMB4;PSMB5;PSMB2;PSMB3;PSMB1;BUB3;RPS27A;CAV1;GLMN;LIMK1;PSMB8;PSMB9;PER2;DNAJA1;MAD2L2;PSMC5;CDK5;PSMC3;PSMC4;PSMC1;PSMC2;MAD2L1
spindle organization (GO:0007051)	8.98654	DCTN6;CHD4;KIF11;SMC3;AURKA;HAUS8;KIF3B;ASUN;HAUS7;CHEK2;STMN1;CEP72;RCC1;FLNA;MYBL2;NEK2;FBXO5;MAP4;PCNT;SAC3D1;MAP9;RANBP1;SPAG5;NEK6;NEK7;HAUS4;HAUS3;HAUS6;INO80;HAUS5;SMC1A;KNSTRN;CKAP5;NDC80;HAUS2;RHOA;HAUS1;ESPL1;KIF2A;KIFC1;AUNIP;RAN;SPC25
regulation of cellular amine metabolic process (GO:0033238)	8.83305	SCARB1;PSMD12;PSMD11;PSMD14;PSMD13;ODC1;LPCAT1;PARK7;PSMA7;PSMB6;PSMD8;PSMB7;PSMB4;PSMD6;PSMB5;PSMD7;PSMB2;PSMB3;PSMD2;PSMB1;PSMD3;PSMD1;LDLR;NQO1;PRKCD;ACSL3;PSMB8;AZIN1;PSMB9;PSMA5;NR4A2;PSMA6;PSMA3;PSMC5;PSMA4;PSMA1;PSMC3;PSMA2;PSMC4;PSMC1;PSME3;PSMC2;PSME1;PSME2;HPRT1
negative regulation of protein modification by small protein conjugation or removal (GO:1903321)	8.36832	BUB1B;PARK7;CDC20;PSMD8;PSMD6;PSMD7;CDC23;PSMD2;PSMD3;PSMD1;FBXO5;PRMT3;GTPBP4;PSMA5;PSMA6;PSMA3;PSMA4;PSMA1;PSMA2;PSME3;PSME1;CRY1;PSME2;ANAPC1;PSMD12;PSMD11;PSMD14;PSMD13;ANAPC10;PSMA7;PSMB6;PSMB7;PSMB4;PSMB5;PSMB2;PSMB3;PSMB1;BUB3;RPS27A;CAV1;GLMN;LIMK1;PSMB8;PSMB9;PER2;DNAJA1;MAD2L2;PSMC5;CDK5;PSMC3;PSMC4;PSMC1;PSMC2;MAD2L1
regulation of cellular amino acid metabolic process (GO:0006521)	8.32829	PSMD12;PSMD11;PSMD14;PSMD13;ODC1;PARK7;PSMA7;PSMD8;PSMB6;PSMB7;PSMD6;PSMB4;PSMD7;PSMB5;PSMB2;PSMB3;PSMD2;PSMD3;PSMB1;PSMD1;NQO1;AZIN1;PSMB8;PSMB9;PSMA5;PSMA6;PSMA3;PSMC5;PSMA4;PSMA1;PSMC3;PSMA2;PSMC4;PSMC1;PSME3;PSMC2;PSME1;PSME2
signal transduction by p53 class mediator (GO:0072331)	8.24722	CDKN1A;BRCA1;BRCA2;FOXM1;PSMD8;PSMD6;PSMD7;PSMD2;PSMD3;PSMD1;CASP2;NBN;GTSE1;AEN;MIF;PSMA5;PSMA6;PSMA3;PSMA4;PSMA1;MSH2;PSMA2;PSME3;PSME1;PSME2;PSMD12;PAXIP1;PSMD11;PSMD14;PSMD13;PSMA7;BAG6;PSMB6;PSMB7;MUC1;PSMB4;PSMB5;PSMB2;PSMB3;PSMB1;E2F1;PMAIP1;E2F2;RPS27A;E2F7;PSMB8;BATF;PSMB9;PSMC5;MYBBP1A;PSMC3;PSMC4;PSMC1;CDK2;PSMC2;BCL3;MDM2
antigen processing and presentation of exogenous antigen (GO:0019884)	8.23597	ARF1;CLTC;KIF11;IFI30;KIF15;PSMD8;SEC61A1;PSMD6;PSMD7;ACTR1B;PSMD2;PSMD3;PSMD1;AP1S3;SEC61B;SEC13;AP1B1;KIF23;KIF22;DYNLL1;DYNLL2;PSMA5;PSMA6;PSMA3;PSMA4;KIF2A;PSMA1;PSMA2;PSME3;CANX;PSME1;PSME2;KIF2C;DCTN6;PSMD12;PSMD11;PSMD14;PSMD13;PSMA7;PSMB6;PSMB7;PSMB4;KLC2;PSMB5;KIF3B;PSMB2;KIF3A;PSMB3;PSMB1;AP2S1;RPS27A;SEC24A;AP3D1;PSMB8;PSMB9;CENPE;KIF18A;PSMC5;PSMC3;KIF4B;PSMC4;KIF4A;PSMC1;PSMC2;CALR;H…
antigen processing and presentation of exogenous peptide antigen (GO:0002478)	8.0528	ARF1;CLTC;KIF11;IFI30;KIF15;PSMD8;SEC61A1;PSMD6;PSMD7;ACTR1B;PSMD2;PSMD3;PSMD1;AP1S3;SEC61B;SEC13;AP1B1;KIF23;KIF22;DYNLL1;DYNLL2;PSMA5;PSMA6;PSMA3;PSMA4;KIF2A;PSMA1;PSMA2;PSME3;CANX;PSME1;PSME2;KIF2C;DCTN6;PSMD12;PSMD11;PSMD14;PSMD13;PSMA7;PSMB6;PSMB7;PSMB4;KLC2;PSMB5;KIF3B;PSMB2;KIF3A;PSMB3;PSMB1;AP2S1;RPS27A;SEC24A;PSMB8;PSMB9;CENPE;KIF18A;PSMC5;PSMC3;KIF4B;PSMC4;KIF4A;PSMC1;PSMC2;CALR;HLA-DRB…
positive regulation of ligase activity (GO:0051351)	8.0528	PSMD12;PSMD11;PSMD14;PSMD13;CUL1;ANAPC10;PSMA7;CDC20;PSMB6;PSMD8;PSMB7;PSMB4;PSMD6;CCNB1;CDC23;PSMB5;PSMD7;PSMB2;PSMB3;PSMD2;PSMB1;PSMD3;PSMD1;FBXO5;RPS27A;NHEJ1;PLK1;PSMB8;PSMB9;PSMA5;PSMA6;PSMA3;PSMC5;PSMA4;PSMA1;PSMC3;PSMA2;PSMC4;PSME3;PSMC1;PSMC2;CDK1;PSME1;PSME2;GCLM;ANAPC1
positive regulation of cell cycle arrest (GO:0071158)	8.02881	CDKN1A;PSMD12;PSMD11;PSMD14;PSMD13;BRCA1;PKD2;PSMA7;PSMB6;PSMD8;PSMB7;MUC1;PSMB4;PSMD6;PSMB5;PSMD7;PSMB2;PSMB3;PSMD2;PSMB1;PSMD3;PSMD1;CASP2;RPS27A;GTSE1;PSMB8;PSMB9;PSMA5;PSMA6;PSMA3;PSMC5;PSMA4;PSMA1;PSMC3;MYBBP1A;PSMA2;PSMC4;PSMC1;PSME3;CDK2;PSMC2;MDM2;PSME1;PSME2
mRNA catabolic process (GO:0006402)	8.01119	RPL4;RPL3;RNH1;RPL32;EIF4A3;RPLP0;SMG9;PPP2R2A;RPL10A;SMG8;RPL9;SMG5;RPL6;RPL7A;RPS17;KHSRP;MAGOH;RPL35;RPL37;MTPAP;RPS13;CCRN4L;RPS9;NCBP1;RPS7;RPL21;NCBP2;DIS3;RPS5;RPL23;RPS6;RPL13A;PATL1;SUPV3L1;RPL24;ETF1;RPL10;RBM8A;GSPT1;EXOSC7;EXOSC5;EXOSC10;ERI1;EXOSC9;EXOSC8;POLR2D;RPL15;RPS2;RPS27A;DCPS;EXOSC2;EIF4E;RPL41;PNPT1;LSM1;RPL35A;RPL23A;CNOT10;MLH1;LSM5;LSM4;LSM3;LSM2;RPS26;CNOT1;RQCD1;RNPS1;…
regulation of cell cycle arrest (GO:0071156)	7.85894	CDKN1A;BRCA1;FOXM1;PKD2;PSMD8;PSMD6;PSMD7;PSMD2;PSMD3;PSMD1;CASP2;GTSE1;SETMAR;MIF;PSMA5;PSMA6;PSMA3;PSMA4;PSMA1;PSMA2;PSME3;PSME1;PSME2;PSMD12;PSMD11;PSMD14;PSMD13;PSMA7;PSMB6;PSMB7;MUC1;PSMB4;PSMB5;PSMB2;PSMB3;PSMB1;RPS27A;PSMB8;PSMB9;PSMC5;CDK5;PSMC3;MYBBP1A;PSMC4;CDK4;PSMC1;PSMC2;CDK2;MDM2
positive regulation of ubiquitin-protein transferase activity (GO:0051443)	7.79827	PSMD12;PSMD11;PSMD14;PSMD13;CUL1;ANAPC10;PSMA7;PSMB6;PSMD8;CDC20;PSMB7;PSMB4;PSMD6;CCNB1;CDC23;PSMB5;PSMD7;PSMB2;PSMB3;PSMD2;PSMB1;PSMD3;PSMD1;FBXO5;RPS27A;PLK1;PSMB8;PSMB9;PSMA5;PSMA6;PSMA3;PSMC5;PSMA4;PSMA1;PSMC3;PSMA2;PSMC4;PSMC1;PSME3;PSMC2;CDK1;PSME1;PSME2;ANAPC1
RNA transport (GO:0050658)	7.47623	AHCTF1;NUP107;NXT1;NUP188;EIF4A3;PHAX;C14ORF166;SMG5;GLE1;KHSRP;MAGOH;AGFG1;NDC1;SEC13;NCBP1;NUP210;NUP133;NCBP2;CKAP5;NUP93;DDX39A;NUP50;SRSF2;SRSF3;SRSF4;SRSF7;SRSF9;SLBP;NUP205;ENY2;SEH1L;RBM8A;MRPL18;EIF5A2;SRSF1;NUP160;NUP85;POLR2D;G3BP2;NUP88;NUP43;HNRNPA1;SRSF10;EIF4E;RAE1;PNPT1;NUP155;ALYREF;CPSF3;CPSF2;NUP153;MAGOHB;LRPPRC;SNUPN;MYO1C;NUP35;RNPS1;BUD13;NUPL1;NUP37
nucleic acid transport (GO:0050657)	7.47623	AHCTF1;NUP107;NXT1;NUP188;EIF4A3;PHAX;C14ORF166;SMG5;GLE1;KHSRP;MAGOH;AGFG1;NDC1;SEC13;NCBP1;NUP210;NUP133;NCBP2;CKAP5;NUP93;DDX39A;NUP50;SRSF2;SRSF3;SRSF4;SRSF7;SRSF9;SLBP;NUP205;ENY2;SEH1L;RBM8A;MRPL18;EIF5A2;SRSF1;NUP160;NUP85;POLR2D;G3BP2;NUP88;NUP43;HNRNPA1;SRSF10;EIF4E;RAE1;PNPT1;NUP155;ALYREF;CPSF3;CPSF2;NUP153;MAGOHB;LRPPRC;SNUPN;MYO1C;NUP35;RNPS1;BUD13;NUPL1;NUP37
establishment of RNA localization (GO:0051236)	7.47623	AHCTF1;NUP107;NXT1;NUP188;EIF4A3;PHAX;C14ORF166;SMG5;GLE1;KHSRP;MAGOH;AGFG1;NDC1;SEC13;NCBP1;NUP210;NUP133;NCBP2;CKAP5;NUP93;DDX39A;NUP50;SRSF2;SRSF3;SRSF4;SRSF7;SRSF9;SLBP;NUP205;ENY2;SEH1L;RBM8A;MRPL18;EIF5A2;SRSF1;NUP160;NUP85;POLR2D;G3BP2;NUP88;NUP43;HNRNPA1;SRSF10;EIF4E;RAE1;PNPT1;NUP155;ALYREF;CPSF3;CPSF2;NUP153;MAGOHB;LRPPRC;SNUPN;MYO1C;NUP35;RNPS1;BUD13;NUPL1;NUP37
nuclear-transcribed mRNA catabolic process (GO:0000956)	7.45992	RPL4;RPL3;RPL32;EIF4A3;RPLP0;SMG9;PPP2R2A;RPL10A;SMG8;RPL9;SMG5;RPL6;RPL7A;RPS17;MAGOH;RPL35;RPL37;MTPAP;RPS13;CCRN4L;RPS9;NCBP1;RPS7;RPL21;NCBP2;DIS3;RPS5;RPL23;RPS6;RPL13A;PATL1;RPL24;ETF1;RPL10;RBM8A;GSPT1;EXOSC7;EXOSC5;EXOSC10;ERI1;EXOSC9;EXOSC8;POLR2D;RPL15;RPS2;RPS27A;DCPS;EXOSC2;EIF4E;RPL41;LSM1;RPL35A;RPL23A;CNOT10;MLH1;LSM5;LSM4;LSM3;LSM2;RPS26;CNOT1;RQCD1;RNPS1;RPS21;RPS24;RPL26L1;EIF4G1
nucleobase-containing compound transport (GO:0015931)	7.3593	AHCTF1;SLC35B4;NUP107;NXT1;NUP188;SLC35B1;EIF4A3;PHAX;C14ORF166;SMG5;GLE1;KHSRP;MAGOH;AGFG1;NDC1;SEC13;NCBP1;NUP210;NUP133;NCBP2;CKAP5;NUP93;DDX39A;SLC25A19;NUP50;SRSF2;SRSF3;SRSF4;SLC29A1;SRSF7;SLC25A6;SRSF9;SLBP;NUP205;ENY2;SEH1L;RBM8A;MRPL18;EIF5A2;SRSF1;NUP160;NUP85;POLR2D;G3BP2;NUP88;NUP43;HNRNPA1;SRSF10;EIF4E;RAE1;SLC35A2;PNPT1;NUP155;ALYREF;CPSF3;CPSF2;NUP153;MAGOHB;LRPPRC;SNUPN;MYO1C;NUP3…
antigen processing and presentation of peptide antigen (GO:0048002)	7.31178	ARF1;CLTC;KIF11;IFI30;KIF15;PSMD8;SEC61A1;PSMD6;PSMD7;ACTR1B;PSMD2;PSMD3;PSMD1;AP1S3;SEC61B;SEC13;AP1B1;KIF23;KIF22;DYNLL1;DYNLL2;PSMA5;PSMA6;PSMA3;PSMA4;KIF2A;PSMA1;PSMA2;PSME3;CANX;PSME1;PSME2;KIF2C;DCTN6;PSMD12;PSMD11;PSMD14;PSMD13;PSMA7;PSMB6;PSMB7;PSMB4;KLC2;PSMB5;KIF3B;PSMB2;PSMB3;KIF3A;PSMB1;AP2S1;RPS27A;BCAP31;SEC24A;PSMB8;PSMB9;CENPE;PSMC5;KIF18A;PSMC3;KIF4B;PSMC4;KIF4A;PSMC1;PSMC2;CALR;…
regulation of protein ubiquitination (GO:0031396)	7.28226	BUB1B;PARK7;BRCA1;PSMD8;CDC20;PSMD6;PSMD7;CDC23;SUMO3;PSMD2;PSMD3;FBXO4;PSMD1;STRA13;FBXO5;PRMT3;GTPBP4;PSMA5;PSMA6;PSMA3;PSMA4;PSMA1;PSMA2;PSME3;CRY1;PSME1;PSME2;ANAPC1;BIRC3;PSMD12;PAXIP1;PSMD11;PSMD14;PSMD13;CUL1;HSPBP1;PSMA7;ANAPC10;PSMB6;PSMB7;PSMB4;CCNB1;PSMB5;PSMB2;PSMB3;PSMB1;BUB3;RPS27A;FANCI;NDFIP2;HSPA5;FEM1A;CAV1;SIAH2;GLMN;LIMK1;PLK1;PSMB8;PSMB9;PER2;DNAJA1;MAD2L2;AIMP2;PSMC5;PSMC3;C…
proteasomal protein catabolic process (GO:0010498)	7.28226	GSK3A;FAF1;CCNF;BUB1B;KEAP1;PRPF19;PSMD8;CDC20;PSMD6;PSMD7;CDC23;PSMD2;PSMD3;FBXO4;PSMD1;FBXO6;FBXO5;SEC61B;SKP2;RAD23A;RBX1;CIT;PSMA5;DDB1;PSMA6;PSMA3;RNF126;PSMA4;PSMA1;PSMA2;PSME3;PSME1;PSME2;ANAPC1;PSMD12;PSMD11;RNF34;PSMD14;PSMD13;DERL3;CUL1;PSMA7;ANAPC10;AURKB;HSP90B1;AURKA;PSMB6;PSMB7;FOXRED2;PSMB4;CCNB1;PSMB5;PSMB2;PSMB3;PSMB1;PMAIP1;BUB3;RPS27A;HSPA5;PLK1;ERLIN1;PSMB8;PSMB9;PSMC5;PSMC3;P…
cell cycle checkpoint (GO:0000075)	7.24556	DCLRE1B;RB1;MDC1;BUB1B;CASC5;BRCA1;CDC20;MTBP;CDC23;CHEK2;CHEK1;PEA15;KNTC1;FBXO6;SPDL1;NBN;IER3;H2AFX;RPS6;SMC1A;CCNA2;CCNE2;MSH2;BIRC5;RPL24;DNA2;DTL;ANAPC1;RHNO1;BLM;PRCC;ANAPC10;AURKB;BRIP1;CCNB1;CDC45;RBBP8;E2F1;CLSPN;BUB3;NAE1;BUB1;CDT1;NEK6;PLK1;RPA2;PTPN11;CDC6;FANCG;MAD2L2;CENPF;RFWD3;CDK2;NABP2;CDK1;RAD1;INTS7;PSMG2;BCL2L1;MAD2L1
antigen processing and presentation (GO:0019882)	7.01004	ARF1;CLTC;KIF11;IFI30;KIF15;ICAM1;PSMD8;SEC61A1;PSMD6;PSMD7;ACTR1B;PSMD2;PSMD3;CTSH;PSMD1;AP1S3;SEC61B;SEC13;AP1B1;KIF23;KIF22;DYNLL1;DYNLL2;PSMA5;PSMA6;PSMA3;PSMA4;KIF2A;IFNG;PSMA1;PSMA2;PSME3;CANX;PSME1;PSME2;KIF2C;DCTN6;PSMD12;PSMD11;PSMD14;PSMD13;PSMA7;RELB;PSMB6;PSMB7;PSMB4;KLC2;PSMB5;KIF3B;PSMB2;PSMB3;KIF3A;PSMB1;AP2S1;RPS27A;MICB;BCAP31;SEC24A;AP3D1;RAB27A;PSMB8;PSMB9;RAB10;CENPE;PSMC5;KIF…
translational initiation (GO:0006413)	6.91538	RPL4;RPL3;RPL32;RPLP0;RPL10A;RPL9;RPL6;RPL7A;RPS17;RPL35;DENR;RPL37;EIF2B1;RPS13;EIF2A;EIF5B;RPS9;RPS7;RPL21;EIF1AX;RPS5;RPL23;RPS6;RPL13A;RPL24;RPL10;LARP1;EIF4EBP1;RPL15;RPS2;RPS27A;EIF4E;ABCF1;EIF2B3;RPL41;EIF2B2;RPL35A;RPL23A;EIF2S2;EIF2S1;RPS26;EIF3M;EIF6;EIF3I;EIF3J;EIF3C;EIF4G3;EIF3D;RPS21;EIF3A;EIF4G2;RPS24;RPL26L1;EIF3B;EIF4G1
mitotic recombination (GO:0006312)	6.89691	PRIM2;FEN1;PCNA;PRIM1;SMC5;RAD54B;POLD3;POLD1;POLD2;POLE;RFC5;RFC3;RFC4;RFC1;LIG1;RFC2;RPA1;RPA2;POLA1;POLA2;RAD51;ERCC1;RPA3;POLE2;DNA2
proteasome-mediated ubiquitin-dependent protein catabolic process (GO:0043161)	6.83989	GSK3A;FAF1;CCNF;BUB1B;PSMD8;CDC20;PSMD6;CDC23;PSMD7;PSMD2;PSMD3;FBXO4;PSMD1;FBXO6;FBXO5;SEC61B;SKP2;RAD23A;RBX1;CIT;PSMA5;DDB1;PSMA6;RNF126;PSMA3;PSMA4;PSMA1;PSMA2;PSME3;PSME1;PSME2;ANAPC1;PSMD12;PSMD11;RNF34;PSMD14;PSMD13;DERL3;CUL1;AURKB;ANAPC10;PSMA7;HSP90B1;AURKA;PSMB6;PSMB7;FOXRED2;PSMB4;CCNB1;PSMB5;PSMB2;PSMB3;PSMB1;BUB3;RPS27A;HSPA5;PLK1;ERLIN1;PSMB8;PSMB9;PSMC5;PSMC3;PSMC4;PSMC1;CDK2;DNAJ…
positive regulation of protein ubiquitination (GO:0031398)	6.68395	BRCA1;CDC20;PSMD8;PSMD6;CDC23;PSMD7;SUMO3;PSMD2;PSMD3;FBXO4;PSMD1;STRA13;FBXO5;PSMA5;PSMA6;PSMA3;PSMA4;PSMA1;PSMA2;PSME3;PSME1;PSME2;ANAPC1;BIRC3;PSMD12;PAXIP1;PSMD11;PSMD14;PSMD13;CUL1;HSPBP1;ANAPC10;PSMA7;PSMB6;PSMB7;PSMB4;CCNB1;PSMB5;PSMB2;PSMB3;PSMB1;RPS27A;FANCI;NDFIP2;HSPA5;PLK1;PSMB8;PSMB9;AIMP2;PSMC5;PSMC3;PSMC4;DNAJA3;PSMC1;PSMC2;CDK1
antigen processing and presentation of exogenous peptide antigen via MHC class I, TAP-dependent (GO:0002479)	6.68028	PSMD12;PSMD11;PSMD14;PSMD13;PSMA7;PSMD8;PSMB6;SEC61A1;PSMB7;PSMD6;PSMB4;PSMD7;PSMB5;PSMB2;PSMB3;PSMD2;PSMD3;PSMB1;PSMD1;SEC61B;RPS27A;PSMB8;PSMB9;PSMA5;PSMA6;PSMA3;PSMC5;PSMA4;PSMA1;PSMC3;PSMA2;PSMC4;PSMC1;PSME3;PSMC2;PSME1;PSME2;CALR
mRNA transport (GO:0051028)	6.64751	AHCTF1;NUP107;NUP188;EIF4A3;SMG5;GLE1;KHSRP;MAGOH;AGFG1;NDC1;SEC13;NCBP1;NUP210;NUP133;NCBP2;NUP93;DDX39A;NUP50;SRSF2;SRSF3;SRSF4;SRSF7;SRSF9;SLBP;NUP205;ENY2;SEH1L;RBM8A;EIF5A2;SRSF1;NUP160;NUP85;POLR2D;G3BP2;NUP88;NUP43;HNRNPA1;SRSF10;EIF4E;RAE1;NUP155;ALYREF;CPSF3;CPSF2;NUP153;MAGOHB;LRPPRC;MYO1C;NUP35;BUD13;RNPS1;NUPL1;NUP37
antigen processing and presentation of exogenous peptide antigen via MHC class I (GO:0042590)	6.64751	PSMD12;PSMD11;PSMD14;PSMD13;IFI30;PSMA7;PSMB6;PSMD8;PSMB7;SEC61A1;PSMB4;PSMD6;PSMB5;PSMD7;PSMB2;PSMB3;PSMD2;PSMB1;PSMD3;PSMD1;SEC61B;RPS27A;PSMB8;PSMB9;PSMA5;PSMA6;PSMA3;PSMC5;PSMA4;PSMA1;PSMC3;PSMA2;PSMC4;PSMC1;PSME3;PSMC2;PSME1;PSME2;CALR
regulation of protein modification by small protein conjugation or removal (GO:1903320)	6.53239	BUB1B;PARK7;BRCA1;CDC20;PSMD8;PSMD6;CDC23;PSMD7;SUMO3;PSMD2;PSMD3;FBXO4;PSMD1;STRA13;FBXO5;PRMT3;GTPBP4;PSMA5;PSMA6;PSMA3;PSMA4;PSMA1;PSMA2;PSME3;CRY1;PSME1;PSME2;ANAPC1;BIRC3;PSMD12;PAXIP1;PSMD11;PSMD14;PSMD13;CUL1;HSPBP1;ANAPC10;PSMA7;PSMB6;PSMB7;PSMB4;CCNB1;PSMB5;PSMB2;PSMB3;PSMB1;BUB3;RPS27A;FANCI;EGR1;NDFIP2;HSPA5;FEM1A;CAV1;SIAH2;PLK1;LIMK1;GLMN;PSMB8;PSMB9;PER2;DNAJA1;MAD2L2;AIMP2;PSMC5;CD…
telomere maintenance via semi-conservative replication (GO:0032201)	6.52386	RFC5;PRIM2;RFC3;FEN1;RFC4;PCNA;RFC1;LIG1;RFC2;PRIM1;RPA1;RPA2;POLD3;POLA1;POLA2;POLD1;RPA3;POLE2;POLD2;DNA2;POLE
mitotic nuclear envelope disassembly (GO:0007077)	6.36331	NUP205;SEH1L;NUP107;NUP188;NUP160;CCNB2;CCNB1;NUP85;LMNA;NUP88;BANF1;NUP43;EMD;RAE1;NUP133;NUP210;NUP155;NEK6;PLK1;NUP153;NUP93;NUP50;CDK1;NUP35;NUPL1;NUP37
protein catabolic process (GO:0030163)	6.33026	GSK3A;FAF1;CCNF;BUB1B;KEAP1;IDE;PRPF19;PSMD8;CDC20;PSMD6;PSMD7;CDC23;CHEK2;PSMD2;PSMD3;FBXO4;LONP1;PSMD1;FBXO6;FBXO5;SEC61B;SKP2;LYPLA1;RAD23A;RBX1;CIT;PSMA5;DDB1;PSMA6;PSMA3;RNF126;PSMA4;PSMA1;PSMA2;PSME3;PSME1;PSME2;ANAPC1;PSMD12;PSMD11;RNF34;PSMD14;PSMD13;DERL3;CUL1;HTRA2;CLN6;PSMA7;ANAPC10;AURKB;HSP90B1;AURKA;PSMB6;PSMB7;FOXRED2;PSMB4;CCNB1;PSMB5;PSMB2;PSMB3;PSMB1;PMAIP1;BUB3;RPS27A;LDLR;HSPA…
chromatin remodeling (GO:0006338)	6.25584	RB1;INO80C;SUV39H2;HDAC2;SMARCB1;SUPT4H1;HJURP;CASC5;CHD4;CENPA;CHRAC1;MYC;RUVBL2;CHEK1;SCMH1;RUVBL1;SMARCAD1;OIP5;RBBP7;CENPU;HELLS;SMARCC1;CENPV;PBRM1;CENPW;ACTL6A;MBD2;SMARCA5;HMGA1;INO80;CHD1L;BAZ1B;FOXP3;SMARCA2;SMARCA4;KAT2B;KAT2A;MIS18A;CENPH;NASP;CENPI;CENPK;ANP32E;CENPN;CENPO;CENPP;CENPQ;ITGB3BP
double-strand break repair (GO:0006302)	6.25578	MDC1;FEN1;BLM;PSMD14;PRKDC;MCM8;DDX1;CDCA5;SMC5;BRCA1;BRCA2;PRPF19;RAD54B;RAD51AP1;BRIP1;SFR1;CHEK2;RAD21;RBBP8;RAD54L;NBN;NHEJ1;GEN1;LIG1;PARP1;DTX3L;H2AFX;SMARCA5;RPA1;SETMAR;RPA2;LIG3;INO80;ESCO2;BAZ1B;MLH1;PALB2;MAD2L2;POLA1;MMS22L;RAD51D;RAD51C;RAD51;MSH2;ERCC1;RPA3;NABP2
telomere maintenance via recombination (GO:0000722)	6.25578	RFC5;PRIM2;RFC3;FEN1;RFC4;PCNA;RFC1;LIG1;RFC2;PRIM1;RPA1;RPA2;SMC5;POLD3;POLA1;POLA2;POLD1;RPA3;POLE2;POLD2;DNA2;POLE
ribonucleoprotein complex biogenesis (GO:0022613)	6.23669	RPLP0;ISG20L2;NOC4L;SDAD1;AATF;RPL7A;RPS17;PES1;RRS1;DROSHA;SURF6;RRP36;BRIX1;ABCF1;NOP14;RPS7;RPS6;RPL35A;MINA;GNL2;GNL1;GTPBP4;NLE1;GNL3;BOP1;EBNA1BP2;LSG1;EIF6;NHP2L1;MRTO4;NAF1;RPS21;RPS24
protein localization to organelle (GO:0033365)	6.17352	RB1;RPL4;SRP19;IPO11;MTCH2;RPL3;RPL32;BUB1B;CASC5;RPL10A;RPL9;IPO7;RPL6;IPO5;MTBP;RPS17;IPO9;KPNA6;DAG1;BCAP29;RPL35;PMPCA;RPL37;KPNA2;KPNA3;RPS13;RPS9;RPS7;RPL21;RPS5;RPL23;RPS6;ESCO2;RPL24;KPNB1;RPN2;RPN1;GRPEL1;ASUN;RAD21;BAG1;HSPA9;RPL41;ACD;NUP155;HSPA4;RCC2;PLK1;SNUPN;RPS26;AHI1;CDK1;MDM2;CEP83;SRPRB;CALR;RPS21;RPS24;EZH2;RPLP0;SRP54;SNX10;BICD1;RPL7A;SEC61A1;SUMO3;GSG2;CHAMP1;SPDL1;SEC61B;…
telomere maintenance (GO:0000723)	6.11436	DCLRE1B;PRIM2;FEN1;BLM;PCNA;PRKDC;PRIM1;PINX1;SMC5;POLD3;POLD1;POLD2;FBXO4;NBN;POLE;RFC5;ACD;RFC3;RFC4;RFC1;LIG1;PARP1;RFC2;PTGES3;RPA1;RPA2;POLA1;RAD51D;POLA2;DKC1;RPA3;POLE2;DNA2
antigen processing and presentation of peptide antigen via MHC class I (GO:0002474)	6.07429	PSMD12;PSMD11;PSMD14;PSMD13;IFI30;PSMA7;PSMB6;PSMD8;PSMB7;SEC61A1;PSMB4;PSMD6;PSMB5;PSMD7;PSMB2;PSMB3;PSMD2;PSMB1;PSMD3;PSMD1;SEC61B;RPS27A;BCAP31;SEC13;SEC24A;PSMB8;PSMB9;PSMA5;PSMA6;PSMA3;PSMC5;PSMA4;PSMA1;PSMC3;PSMA2;PSMC4;PSMC1;PSME3;CANX;PSMC2;PSME1;PSME2;CALR;SEC24D
nuclear envelope disassembly (GO:0051081)	6.0645	NUP205;SEH1L;NUP107;NUP188;NUP160;CCNB2;CCNB1;NUP85;LMNA;NUP88;BANF1;NUP43;EMD;RAE1;NUP133;NUP210;NUP155;NEK6;PLK1;NUP153;NUP93;NUP50;CDK1;NUP35;NUPL1;NUP37
membrane disassembly (GO:0030397)	6.0645	NUP205;SEH1L;NUP107;NUP188;NUP160;CCNB2;CCNB1;NUP85;LMNA;NUP88;BANF1;NUP43;EMD;RAE1;NUP133;NUP210;NUP155;NEK6;PLK1;NUP153;NUP93;NUP50;CDK1;NUP35;NUPL1;NUP37
nucleocytoplasmic transport (GO:0006913)	6.03581	IPO11;NUP107;NXT1;CSE1L;PHAX;IPO7;SMG5;IPO5;GLE1;IPO9;RSRC1;MAGOH;KPNA6;DAG1;MLX;KPNA2;KPNA3;JAK3;AGFG1;NCBP1;NUP133;NCBP2;RPL23;NUTF2;LSG1;DDX39A;SRSF2;SRSF3;SRSF4;SRSF7;KPNB1;SRSF9;SLBP;NUP205;ENY2;SET;RBM8A;SRSF1;NMD3;SDAD1;NUP160;RBM15B;POLR2D;LMNA;HNRNPA1;SRSF10;RAE1;EIF4E;HSPA9;EGR2;NOP58;NUP155;CPSF3;ALYREF;STAT3;CPSF2;NUP153;SNUPN;MYBBP1A;EIF6;CDK5;RNPS1;BUD13;CAMK1;CALR;NUPL1;RAN
telomere organization (GO:0032200)	6.00565	DCLRE1B;PRIM2;BLM;FEN1;PCNA;PRKDC;PRIM1;PINX1;SMC5;POLD3;POLD1;POLD2;FBXO4;NBN;POLE;RFC5;ACD;RFC3;RFC4;RFC1;LIG1;PARP1;RFC2;PTGES3;RPA1;RPA2;POLA1;POLA2;RAD51D;DKC1;RPA3;POLE2;DNA2
protein-DNA complex subunit organization (GO:0071824)	5.82215	SMARCB1;HMGB2;HJURP;CASC5;IPO4;CHAF1B;CHAF1A;RUVBL1;OIP5;HIST1H1A;HIST1H1B;BRD2;SMARCC1;SUPT16H;H2AFY;H2AFX;HAT1;POLR1E;HIST1H2BB;ITGB3BP;ASF1B;MCM2;HIST1H2BN;HIST1H2BM;GTF2A2;SET;CENPA;RBBP7;CENPU;CENPV;CENPW;H3F3A;HMGA1;SMARCA5;RPA1;RPA2;NAP1L1;SMARCA4;MIS18A;RAD51;CENPH;NASP;CENPI;RPA3;CENPK;ANP32E;CENPN;ANP32B;CENPO;CENPP;CENPQ
DNA conformation change (GO:0071103)	5.80545	BLM;MCM7;DHX9;DDX1;CDCA5;NCAPG2;DDX12P;HMGB2;NCAPG;CHD4;HMGB1;NCAPH;SMC2;RAD54B;RECQL4;BRIP1;AIFM1;RUVBL2;RUVBL1;G3BP1;NUSAP1;ASCC3;NBN;RTEL1-TNFRSF6B;NCAPH2;RECQL;HMGA1;INO80;CHD1L;SRPK1;SUPV3L1;RAD51;HAT1;CDK1;MCM3;MCM4;NCAPD2;MCM5;NCAPD3;DNA2;MCM6;MCM2
positive regulation of protein modification by small protein conjugation or removal (GO:1903322)	5.80378	BRCA1;CDC20;PSMD8;PSMD6;CDC23;PSMD7;SUMO3;PSMD2;PSMD3;FBXO4;PSMD1;STRA13;FBXO5;PSMA5;PSMA6;PSMA3;PSMA4;PSMA1;PSMA2;PSME3;PSME1;PSME2;ANAPC1;BIRC3;PSMD12;PAXIP1;PSMD11;PSMD14;PSMD13;CUL1;HSPBP1;ANAPC10;PSMA7;PSMB6;PSMB7;PSMB4;CCNB1;PSMB5;PSMB2;PSMB3;PSMB1;RPS27A;FANCI;NDFIP2;HSPA5;PLK1;PSMB8;PSMB9;AIMP2;PSMC5;PSMC3;PSMC4;DNAJA3;PSMC1;PSMC2;CDK1
chromatin assembly or disassembly (GO:0006333)	5.75202	SUV39H2;HJURP;CASC5;CENPA;IPO4;CHAF1B;HIRIP3;CHAF1A;RUVBL1;OIP5;RBBP7;HELLS;CENPU;CENPV;CENPW;H3F3A;HMGA1;SMARCA5;BAZ1B;MIS18A;CENPH;NASP;CENPI;CENPK;HAT1;CENPN;CENPO;CENPP;CENPQ;ITGB3BP;ASF1B
nuclear transport (GO:0051169)	5.72683	IPO11;NUP107;NXT1;CSE1L;PHAX;IPO7;SMG5;IPO5;GLE1;IPO9;RSRC1;MAGOH;KPNA6;DAG1;MLX;KPNA2;KPNA3;JAK3;AGFG1;NCBP1;NUP133;NCBP2;RPL23;NUTF2;LSG1;DDX39A;SRSF2;SRSF3;SRSF4;SRSF7;KPNB1;SRSF9;SLBP;NUP205;ENY2;SET;RBM8A;SRSF1;NMD3;SDAD1;NUP160;RBM15B;POLR2D;LMNA;HNRNPA1;SRSF10;RAE1;EIF4E;HSPA9;EGR2;NOP58;NUP155;CPSF3;ALYREF;STAT3;CPSF2;NUP153;SNUPN;MYBBP1A;EIF6;CDK5;RNPS1;BUD13;CAMK1;CALR;NUPL1;RAN
protein-DNA complex assembly (GO:0065004)	5.65067	HIST1H2BN;HIST1H2BM;GTF2A2;SET;HMGB2;HJURP;CASC5;CENPA;IPO4;CHAF1B;CHAF1A;RUVBL1;OIP5;RBBP7;HIST1H1A;HIST1H1B;CENPU;BRD2;CENPV;CENPW;H2AFY;H2AFX;H3F3A;SMARCA5;RPA1;RPA2;NAP1L1;MIS18A;RAD51;CENPH;NASP;CENPI;RPA3;CENPK;HAT1;POLR1E;CENPN;ANP32B;CENPO;CENPP;HIST1H2BB;CENPQ;ITGB3BP;ASF1B;MCM2
cell cycle G2/M phase transition (GO:0044839)	5.60396	LIN54;CDKN1A;CCP110;PPP2R2A;FOXM1;CHEK2;ENSA;CHEK1;NEK2;MYBL2;SKP2;RAB8A;LIN52;HSP90AA1;BORA;CEP135;DYNLL1;CDC25C;MASTL;CKAP5;HAUS2;CDC25A;CIT;CCNA2;MELK;BIRC5;MAPRE1;KHDRBS1;CUL1;LIN9;PKMYT1;ARPP19;AURKA;CCNB2;CCNB1;CEP72;RPS27A;PCNT;CEP78;PLK4;ODF2;CEP152;PLK1;NEDD1;CENPF;CDK7;CENPJ;ALMS1;CDK2;CDK1;MNAT1
G2/M transition of mitotic cell cycle (GO:0000086)	5.60396	LIN54;CDKN1A;CCP110;PPP2R2A;FOXM1;CHEK2;ENSA;CHEK1;NEK2;MYBL2;SKP2;RAB8A;LIN52;HSP90AA1;BORA;CEP135;DYNLL1;CDC25C;MASTL;CKAP5;HAUS2;CDC25A;CIT;CCNA2;MELK;BIRC5;MAPRE1;KHDRBS1;CUL1;LIN9;PKMYT1;ARPP19;AURKA;CCNB2;CCNB1;CEP72;RPS27A;PCNT;CEP78;PLK4;ODF2;CEP152;PLK1;NEDD1;CENPF;CDK7;CENPJ;ALMS1;CDK2;CDK1;MNAT1
spindle assembly (GO:0051225)	5.59233	CHD4;KIF11;AURKA;HAUS8;KIF3B;HAUS7;CHEK2;RCC1;FLNA;MYBL2;NEK2;FBXO5;SAC3D1;MAP9;NEK6;NEK7;HAUS4;HAUS3;HAUS6;INO80;HAUS5;RHOA;HAUS2;HAUS1;KIFC1
microtubule cytoskeleton organization (GO:0000226)	5.56244	RB1;GPSM2;DOCK7;CASC5;CHD4;KIF11;SMC3;BICD1;SGOL1;CHEK2;STMN1;CHAMP1;NUSAP1;DAG1;RCC1;NEK2;MYBL2;SPDL1;FBXO5;HAUS4;KIF24;HAUS3;HAUS6;HAUS5;SMC1A;CKAP5;KNSTRN;RHOA;HAUS2;HAUS1;KIF2A;ESPL1;KIFC1;BIRC5;KIF2C;KIF20A;GAPDH;DCTN6;SEH1L;CNP;CENPA;AURKB;AURKA;HAUS8;KIF3B;ASUN;HAUS7;BLOC1S2;LMNA;CEP72;FLNA;MAP4;BUB3;SRGAP2;PCNT;SAC3D1;MAP9;RANBP1;SPAG5;NEK6;PLK1;NEK7;INO80;NDC80;KIF18A;KIF18B;PRC1;CENPJ;C…
DNA replication-independent nucleosome assembly (GO:0006336)	5.56087	CENPU;CENPW;H3F3A;SMARCA5;HJURP;CASC5;CENPA;IPO4;MIS18A;CENPH;NASP;CENPI;CENPK;RUVBL1;HAT1;CENPN;OIP5;CENPO;RBBP7;CENPP;CENPQ;ITGB3BP;ASF1B
DNA replication-independent nucleosome organization (GO:0034724)	5.56087	CENPU;CENPW;H3F3A;SMARCA5;HJURP;CASC5;CENPA;IPO4;MIS18A;CENPH;NASP;CENPI;CENPK;RUVBL1;HAT1;CENPN;OIP5;CENPO;RBBP7;CENPP;CENPQ;ITGB3BP;ASF1B
DNA-templated transcription, termination (GO:0006353)	5.56087	SLBP;RBM8A;SRSF1;CSTF2;LSM11;MAGOH;POLR2E;SNRPD3;POLR2H;POLR2K;POLR2L;NCBP1;NCBP2;ALYREF;CPSF3;CPSF2;GTF2H3;NUDT21;CDK7;POLR3B;POLR3C;POLR1A;POLR3D;POLR3E;POLR1C;POLR3F;SRSF2;POLR3G;SRSF3;POLR3H;SRSF4;RNPS1;SNRPF;MNAT1;POLR3K;SRSF7;SRSF9;SNRPB
protein complex disassembly (GO:0043241)	5.4949	RPL4;RPL3;SMARCB1;RPL32;RPLP0;RPL10A;RPL9;RPL6;RPL7A;RPS17;STMN1;RPL35;RPL37;RPS13;SMARCC1;SUPT16H;RPS9;RPS7;RPL21;RPS5;RPL23;RPS6;KIF24;RPL13A;KIF2A;DNAJC6;RPL24;KIF2C;ETF1;SET;RPL10;GSPT1;ICT1;RPL15;RPS2;RPS27A;HSPA8;RPL41;MICAL3;HMGA1;RPL35A;RPL23A;SMARCA4;RPS26;KIF18A;KIF18B;RPS21;RPS24;RPL26L1
transcription-coupled nucleotide-excision repair (GO:0006283)	5.4066	PCNA;POLD3;POLR2B;POLD1;POLR2C;POLD2;POLR2D;POLR2E;POLR2H;POLR2I;POLE;POLR2K;POLR2L;RFC5;RFC3;RFC4;RFC1;LIG1;RFC2;RPA1;RPA2;GTF2H3;CDK7;ERCC1;RPA3;POLE2;MNAT1
chromatin remodeling at centromere (GO:0031055)	5.4066	HELLS;CENPU;CENPV;CENPW;SMARCA5;HJURP;CASC5;CENPA;MIS18A;CENPH;CENPI;CENPK;RUVBL1;CENPN;OIP5;CENPO;RBBP7;CENPP;CENPQ;ITGB3BP
macromolecular complex disassembly (GO:0032984)	5.39878	RPL4;RPL3;SMARCB1;RPL32;GFM2;RPLP0;RPL10A;RPL9;RPL6;RPL7A;RPS17;STMN1;RPL35;DENR;RPL37;RPS13;SMARCC1;SUPT16H;RPS9;RPS7;RPL21;RPS5;RPL23;RPS6;KIF24;RPL13A;KIF2A;DNAJC6;RPL24;KIF2C;ETF1;SET;RPL10;GSPT1;ICT1;RPL15;RPS2;RPS27A;HSPA8;RPL41;MICAL3;HMGA1;RPL35A;RPL23A;SMARCA4;RPS26;KIF18A;KIF18B;RPS21;RPS24;RPL26L1
SRP-dependent cotranslational protein targeting to membrane (GO:0006614)	5.39878	RPL4;SRP19;RPL3;RPN2;RPL10;RPL32;RPN1;RPLP0;SRP54;RPL10A;RPL9;RPL6;RPL7A;SEC61A1;RPS17;SRP72;RPL35;RPL15;RPS2;SEC61B;RPL37;RPS27A;RPS13;SEC11C;RPL41;RPS9;RPS7;RPL21;RPS5;RPL23;RPS6;RPL35A;RPL13A;RPL23A;SRP68;SRP9;RPS26;SPCS1;SRPRB;RPL24;RPS21;RPS24;RPL26L1
ribonucleoprotein complex assembly (GO:0022618)	5.37708	GEMIN2;PHAX;PRPF19;BICD1;RPS17;SNRPD2;SNRPD1;OGFOD1;C1QBP;DENR;SNRPD3;CCRN4L;EIF2A;PRMT5;NCBP1;NCBP2;RPS6;PATL1;SHQ1;GEMIN4;STRAP;GEMIN5;RPL24;GEMIN7;SNRPF;SNRPC;SRSF9;SNRPB;NUFIP1;DDX1;NIP7;SRSF1;DDX20;PRPF8;BMS1;POLR2D;SMN1;SRSF10;SF3A3;ERAL1;SNUPN;EIF3M;EIF6;EIF3I;EIF3J;PRPF31;EIF3C;EIF3D;EIF3A;EIF3B
nuclear-transcribed mRNA catabolic process, nonsense-mediated decay (GO:0000184)	5.34763	RPL4;RPL3;RPL10;RBM8A;RPL32;EIF4A3;RPLP0;SMG9;PPP2R2A;RPL10A;RPL9;SMG8;SMG5;RPL6;GSPT1;RPL7A;RPS17;EXOSC10;MAGOH;RPL35;RPL15;RPS2;RPL37;RPS27A;RPS13;RPL41;RPS9;NCBP1;RPS7;RPL21;NCBP2;RPS5;RPL23;RPS6;RPL35A;RPL13A;RPL23A;RPS26;RPL24;RNPS1;ETF1;RPS21;RPS24;RPL26L1;EIF4G1
cellular component biogenesis (GO:0044085)	5.28725	RPLP0;ISG20L2;NOC4L;AATF;SDAD1;RPL7A;RPS17;AIFM1;PES1;RRS1;DROSHA;RRP36;SURF6;BRIX1;ABCF1;NOP14;RPS7;RPS6;RPL35A;MINA;GNL2;BCS1L;GNL1;NLE1;GTPBP4;GNL3;BOP1;EBNA1BP2;LSG1;NDUFS8;EIF6;NHP2L1;NDUFAF4;NDUFS5;MRTO4;NAF1;RPS21;RPS24
protein localization to endoplasmic reticulum (GO:0070972)	5.269	RPL4;SRP19;RPL3;RPN2;RPL10;RPL32;RPN1;RPLP0;SRP54;RPL10A;RPL9;RPL6;RPL7A;SEC61A1;RPS17;SRP72;BCAP29;RPL35;RPL15;RPS2;SEC61B;RPL37;RPS27A;RPS13;SEC11C;BCAP31;RPL41;RPS9;RPS7;RPL21;RPS5;RPL23;RPS6;RPL35A;RPL13A;RPL23A;SRP68;SRP9;RPS26;SPCS1;SRPRB;RPL24;RPS21;RPS24;RPL26L1
cotranslational protein targeting to membrane (GO:0006613)	5.23757	RPL4;SRP19;RPL3;RPN2;RPL10;RPL32;RPN1;RPLP0;SRP54;RPL10A;RPL9;RPL6;RPL7A;SEC61A1;RPS17;SRP72;RPL35;RPL15;RPS2;SEC61B;RPL37;RPS27A;RPS13;SEC11C;RPS9;RPL41;RPS7;RPL21;RPS5;RPL23;RPS6;RPL35A;RPL13A;RPL23A;SRP68;SRP9;RPS26;SPCS1;SRPRB;RPL24;RPS21;RPS24;RPL26L1
nuclear envelope organization (GO:0006998)	5.22729	NUP205;NUP107;SEH1L;NUP188;PPP2R2A;NUP160;CCNB2;CCNB1;NUP85;LMNA;NUP43;BANF1;NUP88;EMD;RAE1;NUP133;NUP210;NUP155;NEK6;PLK1;NUP153;NUP93;REEP4;NUP50;CDK1;NUP35;NUPL1;NUP37
ATP-dependent chromatin remodeling (GO:0043044)	5.22729	HDAC2;SMARCB1;HJURP;CASC5;CHD4;CENPA;RUVBL1;SMARCAD1;OIP5;RBBP7;CENPU;SMARCC1;CENPW;ACTL6A;MBD2;SMARCA5;SMARCA4;MIS18A;CENPH;NASP;CENPI;CENPK;ANP32E;CENPN;CENPO;CENPP;CENPQ;ITGB3BP
ribonucleoprotein complex subunit organization (GO:0071826)	5.19812	GFM2;GEMIN2;PHAX;PRPF19;BICD1;RPS17;SNRPD2;SNRPD1;OGFOD1;C1QBP;DENR;SNRPD3;CCRN4L;EIF2A;PRMT5;NCBP1;NCBP2;RPS6;PATL1;SHQ1;GEMIN4;STRAP;GEMIN5;RPL24;GEMIN7;SNRPF;SNRPC;SRSF9;SNRPB;NUFIP1;DDX1;NIP7;SRSF1;DDX20;PRPF8;BMS1;POLR2D;SMN1;SRSF10;SF3A3;ERAL1;SNUPN;EIF3M;EIF6;EIF3I;EIF3J;PRPF31;EIF3C;EIF3D;EIF3A;EIF3B
establishment of protein localization to endoplasmic reticulum (GO:0072599)	5.18074	RPL4;SRP19;RPL3;RPN2;RPL10;RPL32;RPN1;RPLP0;SRP54;RPL10A;RPL9;RPL6;RPL7A;SEC61A1;RPS17;SRP72;RPL35;RPS2;RPL15;SEC61B;RPL37;RPS27A;RPS13;SEC11C;RPS9;RPL41;RPS7;RPL21;RPS5;RPL23;RPS6;RPL35A;RPL13A;RPL23A;SRP68;SRP9;RAB10;RPS26;SPCS1;SRPRB;RPL24;RPS21;RPS24;RPL26L1
protein targeting to ER (GO:0045047)	5.16601	RPL4;SRP19;RPL3;RPN2;RPL10;RPL32;RPN1;RPLP0;SRP54;RPL10A;RPL9;RPL6;RPL7A;SEC61A1;RPS17;SRP72;RPL35;RPL15;RPS2;SEC61B;RPL37;RPS27A;RPS13;SEC11C;RPS9;RPL41;RPS7;RPL21;RPS5;RPL23;RPS6;RPL35A;RPL13A;RPL23A;SRP68;SRP9;RPS26;SPCS1;SRPRB;RPL24;RPS21;RPS24;RPL26L1
microtubule-based process (GO:0007017)	5.15276	RB1;APP;CASC5;CCP110;SMC3;CHEK2;STMN1;NUSAP1;DAG1;RCC1;KIF21A;NEK2;FBXO5;GTSE1;CEP135;KNSTRN;DYNC1LI1;KIF20A;KIF20B;SEH1L;CNP;HIF1A;BLOC1S5;KLC2;KIF3B;ASUN;KIF3A;BLOC1S2;CEP72;MAP4;SRGAP2;SAC3D1;MAP9;PLK4;NEK6;NEK7;PLK1;INO80;NDC80;KIF18A;KIF18B;KIF4B;KIF4A;CDK1;SASS6;SPIRE1;GPSM2;DOCK7;KIF14;CHD4;KIF11;BICD1;KIF15;SGOL1;OPA1;CHAMP1;MYBL2;SPDL1;AP3S1;DLGAP5;ACTR3;HAUS4;KIF24;HAUS3;KIF23;HAUS6;KIF…
nucleotide-excision repair (GO:0006289)	5.14351	DCLRE1A;PCNA;BRCA2;POLD3;POLR2B;POLD1;POLR2C;POLD2;POLR2D;POLR2E;POLR2H;POLR2I;POLE;POLR2K;POLR2L;RFC5;RFC3;RFC4;RFC1;LIG1;RFC2;RPA1;RPA2;RAD23A;FANCC;LIG3;GTF2H3;DDB1;CDK7;NEIL3;ERCC1;RPA3;POLE2;MNAT1
telomere maintenance via telomere lengthening (GO:0010833)	5.12278	RFC5;PRIM2;FEN1;RFC3;RFC4;PCNA;RFC1;LIG1;RFC2;PRIM1;PINX1;RPA1;RPA2;POLD3;POLA1;POLA2;DKC1;POLD1;RPA3;POLE2;POLD2;DNA2;POLE
centrosome organization (GO:0051297)	5.10873	ROCK2;CCP110;KIF11;BRCA1;BRCA2;PKD2;AURKA;SGOL1;HAUS8;KIF3B;HAUS7;NEK2;SAC3D1;PLK4;SLC16A1;CEP135;CEP152;PLK1;HAUS4;HAUS3;HAUS6;HAUS5;CKAP5;HAUS2;HAUS1;KIAA0101;CENPJ;CDK2;CDK1;SASS6;SSX2IP
cellular component disassembly (GO:0022411)	5.09003	RPL4;SMARCB1;NUP107;RPL3;NUP188;RPL32;GFM2;RPLP0;HMGB2;HMGB1;RPL10A;RPL9;RPL6;LMNB1;RPL7A;RPS17;CASP3;BSG;STMN1;FLOT1;RPL35;BANF1;DENR;RPL37;DNM1L;EMD;RPS13;SMARCC1;RPS9;DFFA;SUPT16H;NUP210;RPS7;RPL21;NUP133;RPS5;RPL23;RPS6;PRKCD;KIF24;RPL13A;NUP93;KIF2A;ADAM15;DNAJC6;NUP50;RPL24;COL6A3;ADAM9;KIF2C;ETF1;KPNB1;NUP205;SET;SEH1L;RPL10;FURIN;GSPT1;NUP160;CCNB2;CCNB1;NUP85;ICT1;LMNA;NUP88;NUP43;RPL15;…
cellular protein complex disassembly (GO:0043624)	5.01315	RPL4;RPL3;RPL10;RPL32;RPLP0;RPL10A;RPL9;RPL6;GSPT1;RPL7A;RPS17;ICT1;STMN1;RPL35;RPL15;RPS2;RPL37;RPS27A;RPS13;HSPA8;RPS9;RPL41;RPS7;RPL21;RPS5;RPL23;RPS6;MICAL3;KIF24;RPL35A;RPL13A;RPL23A;RPS26;KIF18A;KIF18B;KIF2A;DNAJC6;RPL24;KIF2C;ETF1;RPS21;RPS24;RPL26L1
nuclear export (GO:0051168)	4.91217	SLBP;ENY2;NUP107;NXT1;RBM8A;CSE1L;SRSF1;PHAX;NMD3;SDAD1;SMG5;NUP160;GLE1;MAGOH;POLR2D;HNRNPA1;SRSF10;EIF4E;RAE1;AGFG1;HSPA9;EGR2;NCBP1;NUP155;NUP133;NCBP2;ALYREF;CPSF3;CPSF2;NUTF2;LSG1;DDX39A;EIF6;SRSF2;SRSF3;SRSF4;RNPS1;BUD13;CALR;SRSF7;RAN;SRSF9
negative regulation of transferase activity (GO:0051348)	4.85253	RB1;CDKN1A;GSK3A;PINX1;BUB1B;HSPB1;PARK7;DUSP14;PSMD8;CDC20;PSMD6;PSMD7;CDC23;PSMD2;CASP3;PSMD3;PSMD1;FBXO5;DUSP5;H2AFY;PRKCD;DUSP6;DUSP7;PSMA5;KAT2B;PSMA6;PSMA3;PSMA4;PSMA1;PSMA2;PSME3;PSME1;PSME2;ITGB1BP1;PHPT1;ANAPC1;PSMD12;PSMD11;PSMD14;PSMD13;GPS1;GSTP1;HMGCR;PSMA7;ANAPC10;PSMB6;PRDX3;SOCS3;PSMB7;PSMB4;SOCS1;PSMB5;PSMB2;PSMB3;PSMB1;MBIP;CSK;BUB3;RPS27A;SOCS4;CDKN2D;CDKN2C;CAV1;LIMK1;PLK1;PSM…
nucleic acid phosphodiester bond hydrolysis (GO:0090305)	4.84183	DCLRE1B;DBR1;FEN1;POP7;POP1;POP4;RPP30;HMGB2;HMGB1;EME1;AIFM1;EXO1;CASP3;SMARCAD1;CCRN4L;GEN1;DFFA;REXO1;NCBP1;DIS3;ELAC2;SETMAR;AEN;REXO2;SND1;NEIL3;RAD51C;RPP21;DNA2;KPNB1;BLM;RNASEH2A;DDX1;CSTF2;ISG20L2;ENDOD1;HRSP12;EXOSC7;EXOSC5;EXOSC10;ERI1;ERI2;EXOSC9;POLD1;PPP1R8;G3BP1;RBBP8;DROSHA;RPP14;EXOSC2;MGME1;NOP14;PNPT1;FANCM;CPSF3;CPSF2;RPP40;HMGA1;APEX2;BOP1;POLA1;LOC81691;CNOT1;APEX1;ERCC1;CYC…
tRNA metabolic process (GO:0006399)	4.83234	CARS;MOCS3;POP7;POP1;POP4;RPP30;RTCB;EPRS;C14ORF166;NARS;FBL;RARS;NARS2;EARS2;PUS3;ALG9;METTL1;PUS1;ELAC2;NSUN2;DARS2;QTRTD1;PUS7;FTSJ1;QTRT1;LARS2;KARS;PPA1;RPP21;GARS;DDX1;HSD17B10;PTGES3L-AARSD1;LCMT2;IARS2;HARS;RPP14;FDXACB1;DARS;SSB;RPP40;AIMP1;AIMP2;MARS;IARS;DUS1L;FARSA;GRSF1;FARSB;AARS
nucleosome organization (GO:0034728)	4.80398	HIST1H2BN;HIST1H2BM;SET;SMARCB1;HMGB2;HJURP;CASC5;CENPA;IPO4;CHAF1B;CHAF1A;RUVBL1;OIP5;RBBP7;HIST1H1A;HIST1H1B;CENPU;BRD2;SMARCC1;SUPT16H;CENPW;H2AFY;H2AFX;H3F3A;HMGA1;SMARCA5;NAP1L1;SMARCA4;MIS18A;CENPH;NASP;CENPI;CENPK;HAT1;ANP32E;CENPN;ANP32B;CENPO;CENPP;HIST1H2BB;CENPQ;ITGB3BP;ASF1B;MCM2
CENP-A containing nucleosome assembly (GO:0034080)	4.74762	CENPU;CENPW;SMARCA5;HJURP;CASC5;CENPA;MIS18A;CENPH;CENPI;CENPK;RUVBL1;CENPN;OIP5;CENPO;RBBP7;CENPP;CENPQ;ITGB3BP
nucleosome assembly (GO:0006334)	4.60225	HIST1H2BN;HIST1H2BM;SET;HMGB2;HJURP;CASC5;CENPA;IPO4;CHAF1B;CHAF1A;RUVBL1;OIP5;RBBP7;HIST1H1A;HIST1H1B;BRD2;CENPU;CENPW;H2AFY;H2AFX;H3F3A;SMARCA5;NAP1L1;MIS18A;CENPH;NASP;CENPI;CENPK;HAT1;CENPN;ANP32B;CENPO;CENPP;HIST1H2BB;CENPQ;ITGB3BP;ASF1B;MCM2
spliceosomal snRNP assembly (GO:0000387)	4.50455	PRMT5;NCBP1;NCBP2;GEMIN2;DDX20;PHAX;PRPF19;PRPF8;SNUPN;SNRPD2;SNRPD1;GEMIN4;STRAP;GEMIN5;PRPF31;SMN1;SNRPF;SNRPD3;GEMIN7;SNRPC;SRSF10;SNRPB
microtubule organizing center organization (GO:0031023)	4.48404	ROCK2;CCP110;KIF11;BRCA1;BRCA2;PKD2;AURKA;SGOL1;KIF3B;HAUS8;HAUS7;NEK2;SAC3D1;PLK4;SLC16A1;CEP135;CEP152;PLK1;HAUS4;HAUS3;HAUS6;HAUS5;CKAP5;HAUS2;HAUS1;KIAA0101;CENPJ;CDK2;CDK1;SASS6;SSX2IP
ribosome biogenesis (GO:0042254)	4.46547	RPLP0;ISG20L2;NOC4L;MINA;GNL2;AATF;GNL1;GTPBP4;GNL3;RPL7A;BOP1;LSG1;EBNA1BP2;NHP2L1;MRTO4;RRS1;DROSHA;SURF6;BRIX1;NAF1;ABCF1
DNA duplex unwinding (GO:0032508)	4.46547	BLM;MCM7;DHX9;DDX1;DDX12P;CHD4;RAD54B;RECQL4;BRIP1;RUVBL2;RUVBL1;G3BP1;NBN;ASCC3;RTEL1-TNFRSF6B;HMGA1;RECQL;INO80;CHD1L;SUPV3L1;RAD51;MCM3;MCM4;MCM5;DNA2;MCM6;MCM2
mitotic spindle organization (GO:0007052)	4.43479	DCTN6;KIF11;SMC3;SMC1A;NDC80;RHOA;AURKA;KIF2A;KIF3B;ASUN;CHEK2;STMN1;RCC1;FLNA;MYBL2;NEK2;MAP4;MAP9;RAN;SPC25
histone exchange (GO:0043486)	4.43479	CENPU;CENPW;SMARCA5;HJURP;CASC5;CENPA;MIS18A;CENPH;NASP;CENPI;RUVBL1;CENPK;ANP32E;CENPN;OIP5;CENPO;RBBP7;CENPP;CENPQ;ITGB3BP
RNA export from nucleus (GO:0006405)	4.29326	SLBP;ENY2;NUP107;NXT1;RBM8A;SRSF1;PHAX;SMG5;NUP160;GLE1;MAGOH;POLR2D;HNRNPA1;SRSF10;RAE1;EIF4E;AGFG1;NCBP1;NUP133;NUP155;NCBP2;CPSF3;ALYREF;CPSF2;DDX39A;SRSF2;SRSF3;SRSF4;RNPS1;BUD13;SRSF7;SRSF9
DNA geometric change (GO:0032392)	4.24614	BLM;MCM7;DHX9;DDX1;DDX12P;CHD4;RAD54B;RECQL4;BRIP1;RUVBL2;RUVBL1;G3BP1;NBN;ASCC3;RTEL1-TNFRSF6B;HMGA1;RECQL;INO80;CHD1L;SUPV3L1;RAD51;MCM3;MCM4;MCM5;MCM6;DNA2;MCM2
regulation of nuclear division (GO:0051783)	4.15435	RB1;BUB1B;PDXP;SMC5;PKMYT1;FBXO43;ANAPC10;AURKA;CDC20;CDC23;CHEK1;NUSAP1;RCC1;KNTC1;NEK2;BUB3;FBXO5;BUB1;DLGAP5;MAP9;PRMT5;RANBP1;BORA;NEK6;PLK1;LIF;OSM;CDC6;CDC25C;CIT;MAD2L2;CENPE;IL1A;ANLN;CENPF;ESPL1;MSH2;BIRC5;RAD1;PSMG2;CALR;AURKAIP1;KIF20B;EIF4G3;ANAPC1;MAD2L1
transcription from RNA polymerase III promoter (GO:0006383)	4.04755	IVNS1ABP;GTF3C2;GTF3C4;GTF3C5;GTF3C6;ICE2;GTF3A;SNAPC5;POLR3B;SNAPC1;POLR3C;POLR3D;POLR1C;SNAPC4;POLR3E;POLR3F;POLR2E;POLR3G;POLR3H;POLR2H;POLR3K;POLR2K;POLR2L
regulation of chromosome segregation (GO:0051983)	4.01984	RB1;CDCA5;BUB1B;SMC5;ANAPC10;AURKB;CDC20;CCNB1;CDC23;NEK2;FBXO5;BUB3;ECT2;BUB1;DLGAP5;SPAG5;RCC2;PLK1;CDC6;KNSTRN;CIT;MAD2L2;CENPF;ESPL1;KIF2C;PSMG2;ANAPC1;MAD2L1
RNA 3'-end processing (GO:0031123)	3.94309	APP;SLBP;RBM8A;SRSF1;EIF4A3;CSTF2;LSM11;ERI1;MAGOH;SNRPD3;MTPAP;EIF4E;PNPT1;NCBP1;NCBP2;ALYREF;CPSF3;ELAC2;CPSF2;CNOT10;MLH1;SUPV3L1;NUDT21;CNOT1;SRSF2;RQCD1;SRSF3;PAF1;SRSF4;RNPS1;SNRPF;GRSF1;SRSF7;RPS21;EIF4G1;SRSF9;SNRPB
tRNA aminoacylation for protein translation (GO:0006418)	3.88998	CARS;DARS;ALG9;DARS2;EPRS;PTGES3L-AARSD1;AIMP1;NARS;AIMP2;LARS2;KARS;PPA1;RARS;MARS;NARS2;IARS2;GARS;HARS;IARS;FARSA;EARS2;FDXACB1;FARSB;AARS
regulation of cell division (GO:0051302)	3.88267	RB1;BUB1B;CCP110;SMC5;BRCA2;FGF2;CDC20;CDC23;MYC;CHEK1;NUSAP1;RCC1;KNTC1;NEK2;FBXO5;DLGAP5;PRMT5;BORA;KIF23;PRPF40A;CDC25C;RHOA;CIT;ASPM;IL1A;ESPL1;MSH2;BIRC5;PKP4;ITGB1BP1;AURKAIP1;KIF20B;ANAPC1;BLM;PDXP;PKMYT1;FBXO43;ANAPC10;AURKB;AURKA;BUB3;ECT2;BUB1;MAP9;E2F7;E2F8;RANBP1;CENPV;NEK6;PLK1;LIF;OSM;CABLES1;CDC6;CABLES2;MAD2L2;CENPE;ANLN;CENPF;KIF18B;RAD1;PSMG2;CALR;EIF4G3;MAD2L1
translational termination (GO:0006415)	3.88267	RPL4;RPL3;RPL10;RPL32;RPLP0;RPL10A;RPL9;RPL6;GSPT1;RPL7A;RPS17;ICT1;RPL35;RPL15;RPS2;RPL37;RPS27A;RPS13;RPL41;RPS9;RPS7;RPL21;RPS5;RPL23;RPS6;RPL35A;RPL13A;RPL23A;RPS26;RPL24;ETF1;RPS21;RPS24;RPL26L1
nucleotide-excision repair, DNA gap filling (GO:0006297)	3.87777	RFC5;RFC3;RFC4;PCNA;RFC1;LIG1;RFC2;RPA1;RPA2;POLD3;POLA1;POLD1;RPA3;POLE2;POLD2;POLE
mRNA 3'-end processing (GO:0031124)	3.86974	APP;SLBP;RBM8A;SRSF1;CSTF2;EIF4A3;LSM11;MAGOH;SNRPD3;MTPAP;EIF4E;PNPT1;NCBP1;NCBP2;CPSF3;ALYREF;CPSF2;CNOT10;MLH1;NUDT21;CNOT1;RQCD1;SRSF2;PAF1;SRSF3;SRSF4;RNPS1;SNRPF;GRSF1;SRSF7;EIF4G1;SRSF9;SNRPB
mRNA export from nucleus (GO:0006406)	3.83295	SLBP;ENY2;NUP107;RBM8A;SRSF1;SMG5;NUP160;GLE1;MAGOH;POLR2D;SRSF10;EIF4E;RAE1;AGFG1;NCBP1;NUP133;NUP155;NCBP2;CPSF3;ALYREF;CPSF2;DDX39A;SRSF2;SRSF3;SRSF4;RNPS1;BUD13;SRSF7;SRSF9
regulation of mitosis (GO:0007088)	3.79103	RB1;BUB1B;PDXP;SMC5;PKMYT1;ANAPC10;AURKA;CDC20;CDC23;CHEK1;NUSAP1;RCC1;NEK2;KNTC1;BUB3;FBXO5;BUB1;DLGAP5;MAP9;PRMT5;RANBP1;BORA;NEK6;PLK1;CDC6;CDC25C;CIT;MAD2L2;CENPE;IL1A;ANLN;CENPF;ESPL1;BIRC5;PSMG2;AURKAIP1;KIF20B;ANAPC1;MAD2L1
respiratory electron transport chain (GO:0022904)	3.79103	COX7B;NDUFB6;NDUFB10;NDUFA11;NDUFB11;NDUFB3;ATP5A1;NDUFB2;NDUFB1;ATP5C1;ATP5J;ATP5I;ETFA;ATP5O;COX5B;COX5A;ATP5G1;ATP5B;ATP5D;CYC1;NDUFV1;COX8A;NDUFA9;NDUFA6;NDUFA2;NDUFA1;COQ9;ATP5F1;COQ7;SDHB;ATP5J2;NDUFS8;MYBBP1A;NDUFS6;NDUFS5;NDUFAB1;NDUFS3;CYCS;DLD
chromatin modification (GO:0016568)	3.79093	RB1;SMARCB1;KDM1A;HJURP;CASC5;FBL;RUVBL2;MYC;RUVBL1;SCMH1;CHEK1;SMARCAD1;OIP5;PIM3;SMARCC1;SETMAR;CHD1L;FOXP3;HCFC1;MORF4L2;HAT1;ASF1B;INO80C;ENY2;DNMT1;PAXIP1;L3MBTL2;SUPT4H1;PHB;BAG6;HLTF;MBIP;NAA50;CBX6;DR1;SMARCA5;HMGA1;INO80;SMARCA2;SMARCA4;COPRS;NASP;CDK2;ANP32E;CDK1;PAF1;RCOR1;EZH2;SUV39H2;SETD3;SETD8;SUV39H1;CHD4;BRCA2;ING2;GSG2;JARID2;KDM6B;BRD2;PRMT5;HELLS;PBRM1;H2AFY;DTX3L;PRMT1;EED;NC…
ribonucleoside monophosphate biosynthetic process (GO:0009156)	3.76451	PRPS2;PRPS1;STOML2;ATP5A1;GMPS;AK2;ATP5J;ATP5C1;ATP5I;AK4;ATP5G3;ATP5O;PFAS;ATP5G1;ATP5B;ATIC;PPAT;ATP5D;ADSL;CAD;ATP5F1;PAICS;ATP5J2;APRT;DHODH;IMPDH1;IMPDH2;CMPK1;HPRT1;ALDOA;GART
recombinational repair (GO:0000725)	3.74979	MDC1;BLM;PSMD14;MCM8;SMC5;BRCA1;BRCA2;RAD54B;RAD51AP1;SFR1;RBBP8;RAD54L;NBN;GEN1;LIG1;H2AFX;RPA1;RPA2;INO80;PALB2;MMS22L;RAD51D;RAD51C;RAD51;RPA3;NABP2;RHNO1
regulation of DNA metabolic process (GO:0051052)	3.63441	GSK3A;CDKN1A;CSF2;DSCC1;PINX1;GMNN;BRCA1;BRCA2;SMC3;FOXM1;PPP4R2;AIFM1;CHEK2;CASP3;MYC;CHEK1;LONP1;SMARCAD1;NBN;RAC1;KPNA2;IER3;DFFA;H2AFX;SETMAR;LIG3;SIRT6;CACYBP;ESCO2;SMC1A;FOXP3;GTPBP4;MSH6;DNAJC2;IFNG;MSH2;DNA2;BLM;STOML2;PAXIP1;PCNA;PARPBP;CEBPG;DBF4B;PDS5A;RAD51AP1;CCNB1;FIGNL1;E2F7;E2F8;CDT1;ACD;GZMA;ALYREF;RPA2;CDC7;CDC6;INO80;DEK;MLH1;IL3;MIS18A;RAD51;ERCC1;APEX1;CDK2;CDK1;NF2;CALR;RAD18
electron transport chain (GO:0022900)	3.58493	COX7B;NDUFB6;NDUFB10;NDUFA11;NDUFB11;NDUFB3;ATP5A1;NDUFB2;NDUFB1;ATP5C1;ATP5J;ATP5I;ETFA;ATP5O;COX5B;COX5A;ATP5G1;ATP5B;ATP5D;CYC1;NDUFV1;COX8A;NDUFA9;NDUFA6;NDUFA2;NDUFA1;COQ9;ATP5F1;COQ7;SDHB;ATP5J2;NDUFS8;MYBBP1A;NDUFS6;NDUFS5;NDUFAB1;NDUFS3;CYCS;DLD
amino acid activation (GO:0043038)	3.58486	CARS;DARS;ALG9;DARS2;EPRS;PTGES3L-AARSD1;AIMP1;NARS;AIMP2;LARS2;KARS;PPA1;RARS;MARS;NARS2;IARS2;GARS;HARS;IARS;FARSA;EARS2;FDXACB1;AARS;FARSB
tRNA aminoacylation (GO:0043039)	3.58486	CARS;DARS;ALG9;DARS2;EPRS;PTGES3L-AARSD1;AIMP1;NARS;AIMP2;LARS2;KARS;PPA1;RARS;MARS;NARS2;IARS2;GARS;IARS;HARS;FARSA;EARS2;FDXACB1;FARSB;AARS
purine nucleoside monophosphate biosynthetic process (GO:0009127)	3.56959	PRPS2;STOML2;ATP5A1;GMPS;AK2;ATP5J;ATP5C1;ATP5I;AK4;ATP5G3;ATP5O;PFAS;ATP5G1;ATP5B;ATIC;PPAT;ATP5D;ADSL;ATP5F1;PAICS;ATP5J2;APRT;IMPDH1;IMPDH2;HPRT1;ALDOA;GART
purine ribonucleoside monophosphate biosynthetic process (GO:0009168)	3.56959	PRPS2;STOML2;ATP5A1;GMPS;AK2;ATP5J;ATP5C1;ATP5I;AK4;ATP5G3;ATP5O;PFAS;ATP5G1;ATP5B;ATIC;PPAT;ATP5D;ADSL;ATP5F1;PAICS;ATP5J2;APRT;IMPDH1;IMPDH2;HPRT1;ALDOA;GART
establishment of chromosome localization (GO:0051303)	3.56959	ACTR3;SEH1L;CDCA5;PINX1;CDCA8;KATNB1;MLH1;CENPE;CENPF;KIF18A;CCNB1;CDC23;RRS1;BIRC5;SPDL1;DLGAP5
DNA replication initiation (GO:0006270)	3.56959	PRIM2;MCM7;PRIM1;POLA1;POLA2;CDC45;CCNE2;ORC1;CCNE1;POLE2;MCM3;MCM4;MCM5;MCM6;POLE;MCM2
double-strand break repair via homologous recombination (GO:0000724)	3.47416	MDC1;BLM;PSMD14;MCM8;SMC5;BRCA1;BRCA2;RAD54B;RAD51AP1;SFR1;RBBP8;RAD54L;NBN;GEN1;LIG1;H2AFX;RPA1;RPA2;INO80;PALB2;MMS22L;RAD51D;RAD51;RAD51C;RPA3;NABP2
DNA integrity checkpoint (GO:0031570)	3.46584	MDC1;BLM;BRCA1;BRIP1;CDC45;CHEK2;PEA15;CHEK1;RBBP8;E2F1;FBXO6;NBN;NAE1;CLSPN;IER3;CDT1;NEK6;PLK1;H2AFX;RPA2;PTPN11;CDC6;CCNA2;MSH2;RFWD3;CDK2;CDK1;RAD1;INTS7;DNA2;DTL;RHNO1
cofactor metabolic process (GO:0051186)	3.40745	MOCS2;MOCS3;ALAS1;APIP;CPOX;GPHN;NADK2;ATIC;PNP;SPR;NAMPT;ME1;IDH3B;ACOT9;CBR1;ELOVL1;G6PD;ACOT7;DCXR;ACSL4;ELOVL6;PGD;SLC5A6;ACLY;NIF3L1;MTHFD1;MTHFD2;PCCB;HMBS;MVD;SUCLG1;FAR1;FAR2;GART;FXN;BLVRA;GCDH;FECH;SHMT2;SHMT1;IREB2;PDXP;HMGCR;ACACA;MTHFD1L;MAT2A;PMVK;PNPO;PDSS1;SLC19A1;CBR3;PDHA1;GCH1;MDH1;MDH2;COQ9;COQ7;COQ4;RPIA;COQ3;COQ2;PC;SUCLA2;SLC25A39;GPAM;FASN;SLC25A32
establishment of protein localization to organelle (GO:0072594)	3.38621	RPL4;SRP19;IPO11;RPL3;RPL32;RPLP0;SRP54;RPL10A;RPL9;IPO7;RPL6;IPO5;RPL7A;SEC61A1;RPS17;IPO9;RUVBL2;KPNA6;DAG1;RPL35;PMPCA;SEC61B;RPL37;KPNA2;JAK3;KPNA3;HIST1H1B;RPS13;RPS9;HSP90AA1;RPS7;RPL21;H2AFY;RPS5;RPL23;RPS6;RPL13A;SRP9;RPL24;KPNB1;SLC25A6;RPL10;RPN2;COX18;RPN1;GRPEL1;SRP72;LMNA;MFN2;RPL15;RPS2;RPS27A;SEC11C;HSPA9;RPL41;NOP58;NUP155;MTX1;HSPA4;MTX2;STAT3;RPL35A;RPL23A;SRP68;SNUPN;RPS26;RAB1…
posttranscriptional regulation of gene expression (GO:0010608)	3.38557	APP;EIF4A3;HNRNPU;PARK7;IFI30;EPRS;CHEK2;OGFOD1;MAGOH;EIF2A;CCRN4L;RPS9;RPS5;NGDN;PRKCD;ATP1B3;GTPBP4;HCFC1;LARS2;ILF3;GUF1;MAPKAPK5;PPIB;KHDRBS1;RBM8A;PRKDC;DHX9;DDX1;EIF5A2;IREB2;BAG6;LARP1;EIF4EBP1;RBM10;ISOC2;EIF2B3;EIF2B2;PLK1;CNOT10;MEX3D;EIF2S1;CNOT1;CDK4;CAPRIN1;BCL3;MDM2;BCL2;HNRNPD;IARS;NF2;CALR;SELT;EIF4G3;EIF4G2;EIF4G1;AARS;HSPB1;ELAVL1;RBM3;C1QBP;CTSH;EIF2B1;HIST1H1B;EIF5B;NCBP1;NCBP…
protein targeting to membrane (GO:0006612)	3.37065	RPL4;SRP19;RPL3;RPN2;RPL10;RPL32;RPN1;RPLP0;SRP54;RPL10A;RPL9;RPL6;RPL7A;SEC61A1;RPS17;SRP72;BSG;RPL35;RPL15;RPS2;SEC61B;RPL37;RPS27A;RPS13;SEC11C;ATG3;RPL41;RPS9;ICMT;RPS7;RPL21;RPS5;RPL23;RPS6;RPL35A;RPL13A;RPL23A;SRP68;SRP9;RPS26;MYO1C;SPCS1;SRPRB;RPL24;RPS21;RPS24;RPL26L1
translational elongation (GO:0006414)	3.36678	RPL4;GFM1;ELOF1;RPL3;RPL10;RPL32;GFM2;EIF5A2;RPLP0;RPL10A;RPL9;RPL6;EEF1B2;RPL7A;RPS17;RPL35;RPL15;RPS2;RPL37;RPS27A;RPS13;RPL41;RPS9;RPS7;RPL21;RPS5;RPL23;RPS6;RPL35A;RPL13A;RPL23A;EEF1A1;RPS26;RPL24;SELT;RPS21;RPS24;RPL26L1
viral transcription (GO:0019083)	3.29212	RPL4;RPL3;RPL10;RPL32;RPLP0;RPL10A;RPL9;RPL6;RPL7A;RPS17;RPL35;RPS2;RPL15;RPL37;RPS27A;RPS13;RPS9;RPL41;RPS7;RPL21;RPS5;RPL23;RPS6;RPL35A;RPL13A;RPL23A;RPS26;RPL24;RPS21;RPS24;RPL26L1
protein localization to chromosome (GO:0034502)	3.27354	RB1;ACD;RCC2;PLK1;BUB1B;CASC5;ESCO2;CENPA;AURKB;MTBP;RAD21;GSG2;CHAMP1;CDK1;SPDL1;EZH2
regulation of cellular ketone metabolic process (GO:0010565)	3.23592	SLC35B4;PARK7;BRCA1;PSMD8;PSMD6;PSMD7;PSMD2;PSMD3;PSMD1;ACADM;DLAT;SREBF1;PSMA5;KAT2B;PSMA6;KAT2A;PSMA3;PSMA4;PSMA1;PSMA2;PSME3;PSME1;PSME2;DLD;PSMD12;PSMD11;PSMD14;PSMD13;ODC1;ARPP19;PSMA7;PSMB6;PSMB7;PSMB4;ACN9;PSMB5;PSMB2;PSMB3;PSMB1;NQO1;PDHA1;CAV1;PSMB8;AZIN1;PSMB9;PSMC5;PDP2;PSMC3;PSMC4;PSMC1;PSMC2
nucleoside monophosphate biosynthetic process (GO:0009124)	3.21837	PRPS2;PRPS1;STOML2;ATP5A1;GMPS;AK2;ATP5J;ATP5C1;ATP5I;AK4;ATP5G3;ATP5O;PFAS;ATP5G1;ATP5B;ATIC;PPAT;ATP5D;ADSL;CAD;ATP5F1;PAICS;ATP5J2;APRT;DHODH;IMPDH1;IMPDH2;CMPK1;HPRT1;ALDOA;GART
mitotic sister chromatid segregation (GO:0000070)	3.21712	SPAG5;PLK1;INO80;SMC1A;KNSTRN;NDC80;CIT;KIF18B;ESPL1;KIFC1;NUSAP1;NEK2;BUB3;MAD2L1
mitotic cell cycle checkpoint (GO:0007093)	3.19862	RB1;MDC1;BLM;PRCC;BUB1B;ANAPC10;AURKB;CDC20;MTBP;CCNB1;CDC23;KNTC1;CLSPN;BUB3;NBN;NAE1;BUB1;IER3;PLK1;RPS6;RPA2;SMC1A;MAD2L2;CCNA2;CENPF;MSH2;RFWD3;CDK2;NABP2;CDK1;RPL24;PSMG2;ANAPC1;BCL2L1;MAD2L1
DNA-templated transcription, elongation (GO:0006354)	3.1752	ENY2;GTF2A2;SUPT4H1;POLR2B;POLR2C;POLR2D;POLR2E;POLR2H;NELFCD;POLR2I;POLR2K;POLR2L;SUPT16H;NCBP1;NCBP2;ADRM1;SSRP1;GTF2H3;GTF2F2;ELL2;CDK7;POLR3B;POLR3C;POLR1A;POLR3D;POLR3E;POLR1C;POLR3F;POLR3G;POLR3H;MNAT1;POLR3K
negative regulation of protein modification process (GO:0031400)	3.14235	RB1;CDKN1A;KDM1A;BUB1B;HSPB1;PARK7;BRCA1;DUSP14;PSMD8;CDC20;PSMD6;PSMD7;CDC23;PSMD2;CASP3;PSMD3;PSMD1;FBXO5;JARID2;DUSP5;G6PD;H2AFY;PRMT3;PRKCD;FOXP3;GTPBP4;DUSP6;DUSP7;PSMA5;KAT2B;PSMA6;PSMA3;PSMA4;PSMA1;PSMA2;PSME3;MTF2;CRY1;PSME1;STRAP;PSME2;ITGB1BP1;ANAPC1;DNMT1;PSMD12;PSMD11;SET;PSMD14;PSMD13;PRKDC;GPS1;GSTP1;HMGCR;PSMA7;ANAPC10;PSMB6;SOCS3;PSMB7;PSMB4;CCNB1;SOCS1;PSMB5;PSMB2;PSMB3;BAG1;PSMB…
cofactor biosynthetic process (GO:0051188)	3.1362	GCDH;MOCS2;MOCS3;ALAS1;FECH;IREB2;CPOX;ACACA;GPHN;NADK2;ATIC;PNP;SPR;MAT2A;MTHFD1L;NAMPT;ME1;PNPO;PDSS1;ELOVL1;ACOT7;PDHA1;GCH1;ACSL4;ELOVL6;COQ9;COQ7;COQ4;ACLY;COQ3;NIF3L1;COQ2;SUCLA2;SLC25A39;MTHFD1;MTHFD2;FASN;HMBS;FXN;GART
coenzyme metabolic process (GO:0006732)	3.09164	MOCS2;MOCS3;APIP;GPHN;NADK2;ATIC;PNP;SPR;NAMPT;ME1;IDH3B;ACOT9;ELOVL1;G6PD;ACOT7;DCXR;ACSL4;ELOVL6;PGD;SLC5A6;ACLY;MTHFD1;MTHFD2;FAR1;SUCLG1;MVD;FAR2;GART;GCDH;SHMT2;SHMT1;HMGCR;ACACA;MTHFD1L;MAT2A;PMVK;PNPO;PDSS1;SLC19A1;CBR3;PDHA1;GCH1;MDH1;MDH2;COQ9;COQ7;RPIA;COQ4;COQ3;COQ2;SUCLA2;GPAM;FASN;SLC25A32
protein localization to chromosome, centromeric region (GO:0071459)	3.09157	RB1;MTBP;RCC2;GSG2;CHAMP1;CDK1;BUB1B;CASC5;SPDL1;CENPA;AURKB
regulation of translation (GO:0006417)	3.05331	APP;EIF4A3;HSPB1;EPRS;ELAVL1;RBM3;C1QBP;OGFOD1;MAGOH;EIF2B1;EIF2A;EIF5B;RPS9;NCBP1;NCBP2;RPS5;NGDN;RPL13A;SRP9;RHOA;LARS2;ILF3;GUF1;MAPKAPK5;ETF1;GAPDH;KHDRBS1;RBM8A;DDX1;EIF5A2;SRSF1;IREB2;HRSP12;LARP1;POLR2D;EIF4EBP1;GCN1L1;IARS2;EIF4E;ABCF1;EIF2B3;EIF2B2;CNOT10;EIF2S1;LRPPRC;PER2;EIF3M;CNOT1;CDK4;CAPRIN1;EIF3I;EIF3J;BCL3;HNRNPD;RQCD1;IARS;CALR;EIF3C;SELT;EIF3D;EIF4G3;EIF3A;EIF4G2;METAP1;EIF3B;…
cellular amino acid metabolic process (GO:0006520)	3.05331	CARS;ASNSD1;GLDC;APIP;SQRDL;PLOD1;EPRS;PFAS;NARS;ATIC;SPR;AUH;RARS;PPAT;NARS2;PHGDH;EIF2B1;ENOPH1;EARS2;PSPH;MED1;G6PD;GPX1;ALG9;CAD;DARS2;CTPS1;ASRGL1;SLC5A6;HPDL;LARS2;SLC25A15;SLC7A5;MTAP;MTHFD1;KARS;MTHFD2;PPA1;SMS;SLC25A10;GARS;BCAT1;GART;DLD;BCAT2;GCDH;AHCY;OAT;SHMT2;GSTP1;GLO1;SHMT1;ODC1;GMPS;HSD17B10;PTGES3L-AARSD1;SRR;PRDX4;MTHFD1L;MAT2A;IARS2;HARS;DTD1;SLC19A1;FDXACB1;DARS;EIF2B2;GCH1;G…
negative regulation of cell division (GO:0051782)	3.05331	BLM;BUB1B;FBXO43;ANAPC10;AURKB;CDC20;CDC23;MYC;CHEK1;FBXO5;BUB3;BUB1;E2F7;E2F8;PLK1;LIF;OSM;MAD2L2;ASPM;CENPF;MSH2;RAD1;PSMG2;AURKAIP1;ANAPC1;MAD2L1
transcription elongation from RNA polymerase III promoter (GO:0006385)	3.05331	POLR3B;POLR3C;POLR3D;POLR3E;POLR1C;POLR3F;POLR2E;POLR3G;POLR3H;POLR2H;POLR3K;POLR2K;POLR2L
termination of RNA polymerase III transcription (GO:0006386)	3.05331	POLR3B;POLR3C;POLR3D;POLR3E;POLR1C;POLR3F;POLR2E;POLR3G;POLR3H;POLR2H;POLR3K;POLR2K;POLR2L
termination of RNA polymerase II transcription (GO:0006369)	3.04736	SLBP;NCBP1;RBM8A;NCBP2;CPSF3;ALYREF;CPSF2;SRSF1;CSTF2;NUDT21;LSM11;MAGOH;SRSF2;SRSF3;SRSF4;RNPS1;SNRPF;SNRPD3;SRSF7;SRSF9;SNRPB
small molecule biosynthetic process (GO:0044283)	3.03989	ACAA2;ASNSD1;APIP;MSMO1;PARK7;BRCA1;PLOD1;FGF2;NANP;NSDHL;SPTLC1;PNP;ATIC;C14ORF1;IMPA2;PHGDH;ACADM;EIF2B1;ENOPH1;PSPH;ELOVL1;G6PD;ACOT7;PTGIS;HMGCS1;AKR1A1;ELOVL6;MIF;ACSL3;MTAP;MTHFD1;MTHFD2;IMPAD1;PCCB;PTPLAD1;MVD;BCAT1;GART;SLC27A2;BCAT2;IDI1;PRPS1;AHCY;OAT;SHMT2;SHMT1;HMGCR;PTPLB;ACACA;SRR;EBP;CYB5R3;MTHFD1L;MAT2A;RDH10;PMVK;PNPO;PDSS1;CHST14;EIF2B2;CHKA;GOT1;MMAA;GCH1;MMAB;GSS;PTGES3;CNBP;G…
meiotic cell cycle process (GO:1903046)	2.97546	PSMD13;BRCA2;SMC2;RAD54B;AURKA;BAG6;SGOL2;ING2;SGOL1;RAD21;STRA13;FBXO5;NDC1;ACTR3;KLHDC3;FANCM;PLK1;LIG3;MLH1;CCNB1IP1;MSH6;RAD51D;RAD51C;RAD51;ESPL1;MSH2;FANCD2;MSH5;DMC1;CKS2;SPIRE1;RAD1
generation of precursor metabolites and energy (GO:0006091)	2.93753	GPI;COX7B;GSK3A;NDUFA11;FASTKD1;FASTKD2;FASTKD3;GBE1;SLC2A1;ATP5C1;ETFA;ENO1;ATP5G1;HK2;PPP1CC;MYC;MLX;PGM2;ACADM;PGM1;COX8A;ADSL;PHKA1;BPGM;ATP5F1;SDHB;ATP5J2;ACLY;PKM;NDUFS8;MSH2;NDUFS6;NDUFS5;NDUFS3;MTFR2;SLC25A5;ALDOA;FXN;DLD;GAPDH;SLC25A14;SLC25A6;FECH;NDUFB6;NDUFB10;NDUFB11;COX17;ATP5A1;NDUFB3;AK2;NDUFB2;NDUFB1;ADCY3;ATP5J;ATP5I;IQGAP1;ADCY1;COX5B;ATP5O;COX5A;ACACA;ATP5B;LDHA;RAP1A;GNG2;ATP…
organelle assembly (GO:0070925)	2.92078	CCP110;CASC5;CHD4;SNX10;KIF11;BICD1;CHEK2;OGFOD1;C1QBP;RCC1;NEK2;STRA13;MYBL2;FBXO5;RAB8A;EIF2A;CCRN4L;IQCB1;ATG3;CEP135;HAUS4;KIF24;HAUS3;HAUS6;RPGRIP1L;HAUS5;HAUS2;RHOA;PATL1;HAUS1;KIFC1;IFT46;RAB1A;SRF;NIP7;MIS12;CENPA;AURKA;ARL13B;HAUS8;KIF3B;HAUS7;KIF3A;BMS1;POC1B;FLNA;EMC6;E2F4;PCNT;MYH10;SAC3D1;MAP9;PLK4;CENPW;CEP152;NEK6;NEK7;INO80;RAB11A;CENPE;AHI1;ANLN;SEC23IP;CENPF;EIF6;CENPH;CENPJ;SAS…
cell division (GO:0051301)	2.91536	CDC123;NOTCH1;CCDC124;DIXDC1;GNAI3;AATF;SKA1;CKS1B;SKA2;CCNB2;PPP1CC;CCND3;ING2;DSN1;CCNB1;CCND2;SENP5;MAP4;ACTR3;SEPT11;LIG1;SPAG5;CABLES1;CDC7;PRPF40A;CABLES2;SEPT3;ASPM;CDK7;CDK6;CCNE2;CDK5;CCNE1;CDK4;CENPJ;CINP;BIRC5;MCM5;ARF6;ARL8B
protein polyubiquitination (GO:0000209)	2.86332	BRCA1;PRPF19;PSMD8;PSMD6;CDC23;PSMD7;RUSC1;PSMD2;PSMD3;FBXO4;PSMD1;SKP2;PSMA5;PSMA6;RNF167;RNF126;PSMA3;PSMA4;PSMA1;PSMA2;PSME3;PSME1;PSME2;DTL;ANAPC1;PSMD12;PSMD11;RNF34;PSMD14;PSMD13;ANAPC10;PSMA7;PSMB6;PSMB7;PSMB4;PSMB5;PSMB2;PSMB3;PSMB1;RPS27A;BARD1;HUWE1;PSMB8;PSMB9;PSMC5;PSMC3;PSMC4;NEDD4;PSMC1;PSMC2;BCL2
regulation of mitotic metaphase/anaphase transition (GO:0030071)	2.86129	RB1;NEK6;PLK1;BUB1B;SMC5;CDC6;ANAPC10;MAD2L2;CDC20;CENPE;CENPF;CDC23;ESPL1;FBXO5;PSMG2;BUB3;BUB1;DLGAP5;ANAPC1;MAD2L1
viral life cycle (GO:0019058)	2.84781	RPL4;RPL3;RPL10;RPL32;RPLP0;FURIN;RPL10A;RPL9;RPL6;RPL7A;RPS17;RPL35;RPL15;RPS2;RPL37;RPS27A;RPS13;CPSF4;RPL41;RPS9;RPS7;RPL21;RPS5;RPL23;RPS6;RPL35A;RPL13A;RPL23A;RPS26;RPL24;RPS21;PPIA;RAN;RPS24;KPNB1;RPL26L1;SLC25A6
regulation of transcription involved in G1/S transition of mitotic cell cycle (GO:0000083)	2.83108	RB1;CDT1;PCNA;RRM2;CDC6;POLA1;CDC45;ORC1;CCNE1;CDK1;E2F1;FBXO5;E2F4;E2F6;E2F7
sister chromatid segregation (GO:0000819)	2.77889	SPAG5;PLK1;INO80;SMC1A;KNSTRN;NDC80;CIT;KIF18B;ESPL1;KIFC1;NUSAP1;NEK2;BUB3;MAD2L1
ribonucleoside biosynthetic process (GO:0042455)	2.76686	PRPS2;STOML2;AMD1;ATP5A1;GMPS;AK2;ATP5J;ATP5C1;ATP5I;AK4;ATP5G3;ATP5O;ATP5G1;ACACA;ADAL;ATP5B;MAT2A;ATP5D;ADSL;ACOT7;CAD;CTPS1;QTRTD1;ATP5F1;ATP5J2;APRT;NME1;DHODH;QTRT1;MTAP;IMPDH1;IMPDH2;CMPK1;HPRT1;ALDOA
regulation of metaphase/anaphase transition of cell cycle (GO:1902099)	2.76518	RB1;NEK6;PLK1;BUB1B;SMC5;CDC6;ANAPC10;MAD2L2;CDC20;CENPE;CENPF;CDC23;ESPL1;FBXO5;PSMG2;BUB3;BUB1;DLGAP5;ANAPC1;MAD2L1
metaphase plate congression (GO:0051310)	2.7178	CENPE;CENPF;KIF18A;CCNB1;SEH1L;CDC23;CDCA5;PINX1;RRS1;CDCA8;SPDL1;MLH1
microtubule cytoskeleton organization involved in mitosis (GO:1902850)	2.7178	RB1;SEH1L;KIF3B;CHEK2;CHAMP1;FLNA;MYBL2;NEK2;KIF11;MAP9;RHOA
negative regulation of organelle organization (GO:0010639)	2.66892	ACAA2;KDM1A;CCNF;BUB1B;BRCA1;NUBP1;CDC20;CDC23;OPA1;STMN1;CHEK1;NEK2;FBXO5;JARID2;IER3;GPX1;H2AFY;PRKCD;SETMAR;FOXP3;ESPL1;MSH2;MTF2;PPIF;FKBP4;MAPRE1;SLC25A5;PFN1;AURKAIP1;FXN;ANAPC1;DNMT1;SET;KATNB1;FBXO43;HIGD1A;ANAPC10;PARL;AURKB;AURKA;LIMA1;CCNB1;LMNA;BUB3;BUB1;ACD;PRELID1;PLK1;RDX;LIF;OSM;MAD2L2;CENPF;ERCC1;CAPZA2;RAD1;PSMG2;BCOR;BCL2L1;MAD2L1
7-methylguanosine mRNA capping (GO:0006370)	2.64773	RNGTT;NCBP1;NCBP2;GTF2H3;GTF2F2;CDK7;POLR2B;POLR2C;POLR2D;POLR2E;POLR2H;MNAT1;POLR2I;POLR2K;CMTR2;POLR2L
nucleotide biosynthetic process (GO:0009165)	2.5706	ATP5C1;ATP5G3;ATP5G1;PFAS;GMPPB;NADK2;PNP;ATIC;PPAT;NAMPT;ME1;GNPNAT1;MB21D1;ADSL;ACOT7;CAD;CTPS1;ATP5F1;APRT;NME1;ATP5J2;DCTD;KARS;MTHFD1;CMPK1;GARS;HPRT1;ALDOA;GART;PRPS2;PRPS1;DTYMK;STOML2;ATP5A1;GMPS;AK2;ADCY3;ATP5J;AK4;ATP5I;ADCY1;ATP5O;ACACA;ATP5B;GMDS;ATP5D;RRM1;RRM2;PMM2;GFPT1;PAICS;DHODH;IMPDH1;IMPDH2
positive regulation of type I interferon production (GO:0032481)	2.54371	PRKDC;DHX9;DDX41;HSPD1;IFIH1;POLR2E;POLR2H;LRRFIP1;RPS27A;POLR2K;MB21D1;POLR2L;CHUK;NFKB1;NFKB2;NFKBIA;POLR3B;POLR3C;POLR3D;IRF1;POLR3E;POLR1C;POLR3F;POLR3G;POLR3H;POLR3K;NFKBIB
DNA damage checkpoint (GO:0000077)	2.54371	MDC1;BLM;BRCA1;BRIP1;CHEK2;CHEK1;PEA15;RBBP8;E2F1;FBXO6;CLSPN;NBN;IER3;NEK6;PLK1;H2AFX;RPA2;PTPN11;CCNA2;MSH2;RFWD3;CDK2;CDK1;RAD1;INTS7;DTL;RHNO1
nucleobase biosynthetic process (GO:0046112)	2.54224	ADAL;PRPS1;PPAT;SHMT1;CAD;GMPS;HPRT1;PAICS;GART;APRT;DHODH
nucleoside phosphate biosynthetic process (GO:1901293)	2.53724	ATP5C1;ATP5G3;PFAS;ATP5G1;GMPPB;NADK2;ATIC;PNP;PPAT;NAMPT;ME1;GNPNAT1;MB21D1;ADSL;ACOT7;CAD;CTPS1;ATP5F1;ATP5J2;APRT;NME1;DCTD;MTHFD1;KARS;CMPK1;GARS;HPRT1;ALDOA;GART;PRPS2;PRPS1;DTYMK;STOML2;ATP5A1;GMPS;AK2;ADCY3;ATP5J;ATP5I;AK4;ADCY1;ATP5O;ACACA;ATP5B;GMDS;ATP5D;RRM1;RRM2;PMM2;GFPT1;PAICS;DHODH;IMPDH1;IMPDH2
RNA capping (GO:0036260)	2.53724	RNGTT;NCBP1;NCBP2;GTF2H3;GTF2F2;CDK7;POLR2B;POLR2C;POLR2D;POLR2E;POLR2H;MNAT1;POLR2I;POLR2K;CMTR2;POLR2L
7-methylguanosine RNA capping (GO:0009452)	2.53724	RNGTT;NCBP1;NCBP2;GTF2H3;GTF2F2;CDK7;POLR2B;POLR2C;POLR2D;POLR2E;POLR2H;MNAT1;POLR2I;POLR2K;CMTR2;POLR2L
nucleoside biosynthetic process (GO:0009163)	2.52594	PRPS2;STOML2;ATP5A1;AMD1;GMPS;AK2;ATP5J;ATP5C1;ATP5I;AK4;ATP5G3;ATP5O;ATP5G1;ACACA;ADAL;ATP5B;MAT2A;ATP5D;ADSL;ACOT7;CAD;CTPS1;QTRTD1;ATP5F1;ATP5J2;APRT;NME1;DHODH;QTRT1;DCTD;MTAP;IMPDH1;IMPDH2;CMPK1;HPRT1;ALDOA
protein N-linked glycosylation via asparagine (GO:0018279)	2.49687	B4GALT2;RPN2;DERL3;RPN1;MAGT1;MANEA;GMPPB;LMAN1;FUT8;MLEC;GNPNAT1;ALG8;SEC13;SEC24A;ALG9;PMM2;ALG5;GFPT1;SRD5A3;ALG3;ALG1;DPM1;DAD1;DOLPP1;CANX;STT3A;MVD;STT3B;CALR;SEC24D;B4GALT5
alpha-amino acid biosynthetic process (GO:1901607)	2.49687	OAT;AHCY;ASNSD1;SHMT2;SHMT1;APIP;PLOD1;SRR;ATIC;MTHFD1L;PHGDH;EIF2B1;ENOPH1;PSPH;EIF2B2;GCH1;GOT1;GOT2;PYCR1;MTAP;MTHFD1;MTHFD2;PSAT1;ALDH18A1;GART
positive regulation of mitotic cell cycle phase transition (GO:1901992)	2.49687	RB1;APP;RCC2;PLK1;CDC7;SMC5;DBF4B;CDC6;PLRG1;AIF1;MTBP;LSM11;RAD51C;ESPL1;CDK4;APEX1;MDM2;DLGAP5
glycosyl compound biosynthetic process (GO:1901659)	2.47404	PRPS2;STOML2;ATP5A1;AMD1;GMPS;AK2;ATP5J;ATP5C1;ATP5I;AK4;ATP5G3;ATP5O;ATP5G1;ACACA;ADAL;ATP5B;MAT2A;ATP5D;ADSL;ACOT7;CAD;CTPS1;QTRTD1;ATP5F1;ATP5J2;APRT;NME1;DHODH;QTRT1;DCTD;MTAP;IMPDH1;IMPDH2;CMPK1;HPRT1;ALDOA
organophosphate biosynthetic process (GO:0090407)	2.46351	PI4K2B;MOCS2;ARF1;PIGU;MOCS3;LPGAT1;PITPNB;HEXB;LPCAT1;ATP5C1;ATP5G3;ATP5G1;PFAS;FGF2;GPHN;PIGX;GMPPB;NADK2;SPTLC1;PNP;ATIC;PPAT;NAMPT;ME1;GNPNAT1;MB21D1;G6PD;ADSL;ACOT7;CAD;CTPS1;ATP5F1;APRT;ATP5J2;NME1;DCTD;DPM1;INPP4B;NIF3L1;MTHFD1;KARS;PIGA;CMPK1;GARS;FAR1;MVD;HPRT1;ALDOA;GART;AGPAT5;PRPS2;IDI1;PRPS1;MTMR2;DTYMK;STOML2;AGPAT9;ATP5A1;GMPS;AK2;ADCY3;ATP5J;AK4;ATP5I;ADCY1;ATP5O;MTMR4;ACACA;AGPAT…
regulation of mitochondrion organization (GO:0010821)	2.43816	GSK3A;STOML2;ACAA2;MIEF1;HIGD1A;PARL;BCL2L11;OPA1;FAM162A;C1QBP;LMNA;LONP1;E2F1;PMAIP1;DNM1L;IER3;PRELID1;GPX1;SIVA1;GZMB;DYNLL1;DYNLL2;LRPPRC;DHODH;INF2;HAX1;PPIF;BCL2;SLC25A5;FXN;BCL2L1
peptidyl-asparagine modification (GO:0018196)	2.43816	B4GALT2;RPN2;DERL3;RPN1;MAGT1;MANEA;GMPPB;LMAN1;FUT8;MLEC;GNPNAT1;SEC13;ALG8;SEC24A;ALG9;PMM2;SRD5A3;ALG5;GFPT1;ALG3;ALG1;DPM1;DAD1;DOLPP1;CANX;STT3A;MVD;STT3B;CALR;SEC24D;B4GALT5
spindle checkpoint (GO:0031577)	2.40229	PLK1;BUB1B;CASC5;ANAPC10;AURKB;MAD2L2;CDC20;MTBP;CENPF;CCNB1;CDC23;BIRC5;PSMG2;BUB3;SPDL1;BUB1;ANAPC1;MAD2L1
mitochondrial ATP synthesis coupled proton transport (GO:0042776)	2.39056	ATP5B;STOML2;ATP5A1;ATP5D;ATP5C1;ATP5J;ATP5I;ATP5O;ATP5F1;ATP5G1;ATP5J2
mitotic metaphase plate congression (GO:0007080)	2.38265	CENPE;CCNB1;KIF18A;SEH1L;CDC23;CDCA5;PINX1;RRS1;CDCA8;SPDL1
coenzyme biosynthetic process (GO:0009108)	2.3804	GCDH;MOCS2;MOCS3;GPHN;ACACA;NADK2;ATIC;PNP;SPR;MTHFD1L;MAT2A;NAMPT;PNPO;ME1;PDSS1;ELOVL1;ACOT7;PDHA1;GCH1;ACSL4;ELOVL6;COQ9;COQ7;COQ4;ACLY;COQ3;COQ2;MTHFD1;MTHFD2;FASN;GART
anatomical structure homeostasis (GO:0060249)	2.37586	DCLRE1B;FEN1;CSF1;PINX1;LPCAT1;HSPB1;SMC5;ACTG1;FBXO4;CTSH;NBN;RAC1;POLE;RFC5;RFC3;RFC4;LIG1;PARP1;RFC1;RFC2;RAD51D;DKC1;STRAP;DNA2;ALDOA;PRIM2;BLM;FH;PCNA;PRKDC;EPAS1;PRIM1;SRF;ILDR2;HIF1A;ACACA;POLD3;PRDX1;POLD1;POLD2;BARD1;ACD;HOMER2;PTGES3;RPA1;RPA2;SOD1;POLA1;POLA2;POLE2;RPA3;CD7;BCL2
response to ionizing radiation (GO:0010212)	2.3666	CDKN1A;BLM;PAXIP1;PRKDC;BRCA1;BRCA2;ICAM1;RAD51AP1;MYC;CHEK2;FIGNL1;PMAIP1;RAD54L;ECT2;NHEJ1;IKBIP;EGR1;RRM1;GPX1;DDIAS;H2AFX;AEN;INO80;INIP;NET1;CXCL10;RAD51;MSH2;FANCD2;RFWD3;ERCC1;NABP2;BCL2;RAD1;INTS7;BCL2L1;RHNO1
positive regulation of viral transcription (GO:0050434)	2.34158	SUPT16H;SMARCB1;NCBP1;NCBP2;SUPT4H1;SSRP1;GTF2H3;GTF2F2;SMARCA4;CDK7;MDFIC;POLR2B;POLR2C;POLR2D;POLR2E;POLR2H;NELFCD;MNAT1;POLR2I;POLR2K;POLR2L
DNA biosynthetic process (GO:0071897)	2.34158	CDKN2D;POLQ;RFC3;PCNA;LIG1;LIG3;LIN9;PHB;POLD3;POLA1;POLA2;CENPF;CHRAC1;KIAA0101;MYBBP1A;POLD1;POLE2;POLD2;POLE3;DTL;POLE
cholesterol biosynthetic process (GO:0006695)	2.33528	IDI1;G6PD;ACAA2;HMGCS1;CNBP;CYP51A1;MSMO1;DHCR24;HMGCR;SQLE;NSDHL;EBP;CYB5R3;PMVK;MVD;DHCR7
establishment of organelle localization (GO:0051656)	2.32331	RAB1A;GPSM2;SEH1L;CDCA5;PINX1;KATNB1;CDCA8;NMD3;SDAD1;CENPA;AP3M2;BLOC1S5;CCNB1;CDC23;KIF3B;KIF3A;BLOC1S2;DPYSL2;NUSAP1;RRS1;SPDL1;AP3S1;MAP4;MYH10;DLGAP5;ACTR3;CEP152;AP3D1;RAB27A;MLH1;LRPPRC;RAB11A;NDC80;CENPE;CENPF;KIF18A;ESPL1;CDK5;EIF6;CANX;CEP83;BIRC5;SPIRE1;SPRY1;RAN
base-excision repair (GO:0006284)	2.32331	FEN1;PCNA;LIG1;PARP1;PARP2;HUWE1;HMGA1;RPA1;APEX2;RPA2;LIG3;POLD3;NEIL3;POLD1;APEX1;RPA3;POLD2;DNA2
regulation of sister chromatid segregation (GO:0033045)	2.32331	RB1;PLK1;BUB1B;SMC5;ANAPC10;CIT;MAD2L2;CDC20;CENPF;CDC23;ESPL1;FBXO5;PSMG2;BUB3;BUB1;DLGAP5;ANAPC1;MAD2L1
regulation of mitotic sister chromatid segregation (GO:0033047)	2.32331	RB1;PLK1;BUB1B;SMC5;ANAPC10;CIT;MAD2L2;CDC20;CENPF;CDC23;ESPL1;FBXO5;PSMG2;BUB3;BUB1;DLGAP5;ANAPC1;MAD2L1
regulation of mitotic sister chromatid separation (GO:0010965)	2.32331	RB1;PLK1;BUB1B;SMC5;ANAPC10;CIT;MAD2L2;CDC20;CENPF;CDC23;ESPL1;FBXO5;PSMG2;BUB3;BUB1;DLGAP5;ANAPC1;MAD2L1
mitochondrion organization (GO:0007005)	2.2953	MTCH2;STOML2;ACAA2;MTFP1;POLDIP2;CNP;EPAS1;GFM2;COX18;HTRA2;PARK7;MIEF1;MRPL12;HK2;PRDX3;CHCHD3;BCL2L11;OPA1;BLOC1S2;CASP3;LONP1;PMAIP1;MFN2;DNM1L;ATG3;MGME1;HSP90AA1;CLUH;PNPT1;HSPA4;ELAC2;BCS1L;COQ7;FANCG;GGCT;LETM1;SUPV3L1;AFG3L2;NDUFS6;PPIF;BCL2;JTB;MTFR2;SLIRP;GCLM;FXN;BCL2L1
positive regulation of cell cycle phase transition (GO:1901989)	2.2294	RB1;APP;RCC2;PLK1;CDC7;SMC5;DBF4B;CDC6;PLRG1;AIF1;MTBP;RAD51C;LSM11;ESPL1;CDK4;APEX1;MDM2;DLGAP5
sterol biosynthetic process (GO:0016126)	2.2294	IDI1;G6PD;ACAA2;HMGCS1;CNBP;CYP51A1;MSMO1;DHCR24;HMGCR;SQLE;NSDHL;EBP;CYB5R3;C14ORF1;PMVK;MVD;DHCR7
cellular amino acid biosynthetic process (GO:0008652)	2.2023	OAT;AHCY;ASNSD1;SHMT2;SHMT1;APIP;PLOD1;SRR;ATIC;MTHFD1L;MAT2A;PHGDH;EIF2B1;ENOPH1;PSPH;EIF2B2;GOT1;GCH1;GSS;GOT2;PYCR1;GGCT;MTAP;MTHFD1;MTHFD2;PSAT1;GGT3P;ALDH18A1;BCAT1;GCLM;GART;BCAT2
monosaccharide biosynthetic process (GO:0046364)	2.1889	GPI;G6PD;MDH1;GOT1;MDH2;PMM2;GOT2;AKR1A1;SORD;ENO1;PGD;PER2;PC;GPD2;CRY1;PGK1;SLC25A10;ALDOA;GAPDH;PGM1;ATF3
histone mRNA metabolic process (GO:0008334)	2.17876	SLBP;SSB;NCBP1;NCBP2;CPSF3;CPSF2;LSM1;EXOSC10;LSM11;ERI1;SNRPF;SNRPD3;MTPAP;SNRPB
purine-containing compound biosynthetic process (GO:0072522)	2.17509	PRPS2;PRPS1;STOML2;SHMT1;ATP5A1;AMD1;GMPS;AK2;ADCY3;ATP5J;ATP5C1;ATP5I;AK4;ADCY1;ATP5G3;ATP5O;PFAS;ATP5G1;ACACA;ADAL;ATP5B;ATIC;PNP;MAT2A;PPAT;ATP5D;ADSL;ACOT7;ATP5F1;PAICS;ATP5J2;APRT;NME1;MTAP;MTHFD1;IMPDH1;IMPDH2;HPRT1;ALDOA;GART
regulation of DNA recombination (GO:0000018)	2.17205	BLM;PARPBP;PAXIP1;ALYREF;RPA2;LIG3;SIRT6;MLH1;FOXP3;RAD51AP1;MSH6;RAD51;PPP4R2;IFNG;MSH2;FIGNL1;CHEK1;SMARCAD1;KPNA2;RAD18
DNA catabolic process (GO:0006308)	2.16337	FEN1;BLM;HMGB2;HMGB1;AIFM1;EXO1;CASP3;RBBP8;SMARCAD1;GEN1;MGME1;DFFA;HMGA1;RPA1;SETMAR;APEX2;RPA2;GTF2H3;NME1;DDB1;NEIL3;CDK7;RAD51C;ERCC1;APEX1;RPA3;CYCS;RAD1;DNA2;MNAT1;KPNB1
cytokinesis (GO:0000910)	2.13745	AHCTF1;RALB;ROCK2;BRCA2;NUSAP1;SNX9;ECT2;MYH10;CEP55;MAP9;ACTR3;NEK6;PLK1;NEK7;KIF23;RAB11A;CIT;ANLN;ESPL1;PRC1;INCENP;BIRC5;JTB;SPIRE1;KIF20A;BCL2L1
tRNA processing (GO:0008033)	2.1199	MOCS3;POP7;POP1;RPP30;DDX1;POP4;RTCB;HSD17B10;C14ORF166;FBL;LCMT2;RPP14;FDXACB1;PUS3;ALG9;SSB;METTL1;PUS1;NSUN2;ELAC2;RPP40;PUS7;QTRTD1;FTSJ1;QTRT1;KARS;RPP21;DUS1L;GRSF1;AARS
positive regulation of mitotic cell cycle (GO:0045931)	2.1084	RB1;APP;SMC5;DBF4B;BRCA2;AIF1;AURKA;MTBP;CCNB1;LSM11;NUSAP1;EIF4EBP1;EIF4E;DLGAP5;GEN1;RANBP1;RCC2;PLK1;CDC7;CDC6;PLRG1;DYNC1LI1;IL1A;RAD51C;ESPL1;CDK4;APEX1;MDM2;CDK1;BIRC5;MAD2L1
regulation of translational initiation (GO:0006446)	2.10209	KHDRBS1;EIF5B;EIF2B3;EIF2B2;NCBP1;NCBP2;DDX1;RPL13A;HSPB1;EIF2S1;EIF3M;EIF3I;EIF3J;POLR2D;EIF4EBP1;EIF2B1;EIF3C;EIF3D;EIF4G3;EIF3A;EIF4G2;EIF3B;EIF4G1
protein folding (GO:0006457)	2.09888	FKBP11;FKBP15;RUVBL2;SACS;CCT3;CCT2;HSP90AA1;PDIA6;PDIA5;PDIA4;DNAJC2;DNAJC7;CANX;DNAJB11;PPIF;PFDN1;PFDN2;PPIH;FKBP4;PPIB;PPIA;PFDN6;PPID;FKBP2;HSPA14;HSPBP1;HSPD1;HSP90B1;HSPE1-MOB4;LMAN1;HSPH1;PRDX4;GRPEL1;BAG2;DNAJB5;BAG1;DNAJC21;MLEC;CCT8;CCT7;CCT5;CCT4;MPDU1;HSPA9;HSP90AB3P;HSPA8;PPIL1;PTGES3;DNAJA1;DNAJA3;DNAJC10;DNAJA2;CALR;AARS
RNA phosphodiester bond hydrolysis (GO:0090501)	2.09888	FEN1;DBR1;POP7;RNASEH2A;POP1;POP4;RPP30;EXOSC7;EXOSC5;EXOSC10;EXO1;EXOSC9;PPP1R8;DROSHA;RPP14;EXOSC2;CCRN4L;NOP14;PNPT1;DIS3;CPSF3;ELAC2;RPP40;BOP1;CNOT1;APEX1;RPP21;RPS21
nuclear-transcribed mRNA catabolic process, deadenylation-dependent decay (GO:0000288)	2.09888	DIS3;EIF4A3;LSM1;CNOT10;LSM5;LSM4;LSM3;PATL1;LSM2;EXOSC7;EXOSC5;CNOT1;EXOSC9;EXOSC8;POLR2D;RQCD1;EXOSC2;EIF4E;DCPS;EIF4G1
negative regulation of chromosome organization (GO:2001251)	2.08058	DNMT1;SET;KDM1A;BUB1B;BRCA1;ANAPC10;CDC20;CDC23;FBXO5;BUB3;JARID2;BUB1;ACD;H2AFY;PLK1;SETMAR;FOXP3;MAD2L2;CENPF;ESPL1;ERCC1;MTF2;BCOR;PSMG2;ANAPC1;MAD2L1
protein localization to kinetochore (GO:0034501)	2.0779	MTBP;RCC2;CHAMP1;CDK1;BUB1B;CASC5;SPDL1;AURKB
protein N-linked glycosylation (GO:0006487)	2.06177	B4GALT2;RPN2;DERL3;RPN1;MAGT1;MANEA;GMPPB;LMAN1;FUT8;MLEC;GNPNAT1;ALG8;SEC13;SEC24A;ALG9;PMM2;ALG5;SRD5A3;GFPT1;ALG3;ALG1;DPM1;DAD1;DOLPP1;CANX;STT3A;MVD;STT3B;CALR;SEC24D;B4GALT5
purine nucleobase biosynthetic process (GO:0009113)	2.06177	ADAL;PRPS1;PPAT;SHMT1;GMPS;HPRT1;PAICS;GART;APRT
energy coupled proton transport, down electrochemical gradient (GO:0015985)	2.04738	ATP5B;STOML2;ATP5D;ATP5A1;ATP5J;ATP5C1;ATP5I;ATP5G3;ATP5O;ATP5F1;ATP5G1;ATP5J2
ATP synthesis coupled proton transport (GO:0015986)	2.04738	ATP5B;STOML2;ATP5D;ATP5A1;ATP5J;ATP5C1;ATP5I;ATP5G3;ATP5O;ATP5F1;ATP5G1;ATP5J2
purine nucleoside biosynthetic process (GO:0042451)	2.03282	PRPS2;STOML2;AMD1;ATP5A1;GMPS;AK2;ATP5J;ATP5C1;ATP5I;AK4;ATP5G3;ATP5O;ATP5G1;ACACA;ADAL;ATP5B;MAT2A;ATP5D;ADSL;ACOT7;ATP5F1;ATP5J2;APRT;NME1;MTAP;IMPDH1;IMPDH2;HPRT1;ALDOA
purine ribonucleoside biosynthetic process (GO:0046129)	2.03282	PRPS2;STOML2;AMD1;ATP5A1;GMPS;AK2;ATP5J;ATP5C1;ATP5I;AK4;ATP5G3;ATP5O;ATP5G1;ACACA;ADAL;ATP5B;MAT2A;ATP5D;ADSL;ACOT7;ATP5F1;ATP5J2;APRT;NME1;MTAP;IMPDH1;IMPDH2;HPRT1;ALDOA
negative regulation of nuclear division (GO:0051784)	2.03024	PLK1;LIF;OSM;BUB1B;FBXO43;ANAPC10;MAD2L2;CDC20;CENPF;CDC23;MSH2;CHEK1;RAD1;FBXO5;PSMG2;BUB3;AURKAIP1;BUB1;ANAPC1;MAD2L1
positive regulation of viral process (GO:0048524)	2.0278	SMARCB1;SUPT4H1;POLR2B;POLR2C;POLR2D;POLR2E;NELFCD;POLR2H;POLR2I;POLR2K;POLR2L;SUPT16H;NCBP1;NCBP2;RAD23A;SSRP1;GTF2H3;GTF2F2;SRPK1;SMARCA4;CDK7;MDFIC;PPIH;MNAT1;PPIA;PPID
carbohydrate biosynthetic process (GO:0016051)	1.99823	GPI;CMAS;GBE1;ENO1;FUT8;IMPA2;PGK1;PGM2;ACADM;CHST14;RPS27A;COLGALT1;PGM1;MPDU1;G6PD;GOT1;MDH1;MDH2;PTGES3;PMM2;GOT2;GFPT1;COG2;SORD;AKR1A1;ALG1;PGD;PER2;PC;IMPAD1;GPD2;CRY1;SLC25A10;ALDOA;GAPDH;ATF3
regulation of DNA-dependent DNA replication (GO:0090329)	1.96945	CDT1;BLM;STOML2;CDC7;INO80;DBF4B;SMC3;SMC1A;BRCA2;CHEK2;CDK2;LONP1;NBN;E2F7;E2F8
protein localization to membrane (GO:0072657)	1.90307	RPL4;SRP19;RPL3;RPL32;RPLP0;SRP54;RPL10A;RPL9;GPHN;RPL6;RPL7A;SEC61A1;RPS17;BSG;FLOT1;RPL35;SEC61B;RAC1;RPL37;RAB8A;RPS13;ATG3;RPS9;HSP90AA1;RPL21;RPS7;RPS5;RPL23;RPS6;RPL13A;ATP1B3;SRP9;RPL24;ITGB1BP1;RPL10;RPN2;RPN1;PAK1;SRP72;FLNA;RPL15;RPS2;RPS27A;SEC11C;RPL41;ICMT;HSPA4;AP3D1;RPL35A;RPL23A;HPS6;SRP68;RAB11A;RPS26;RAB10;SPCS1;MYO1C;CDK5;DNAJA3;SRPRB;RPS21;RPS24;RPL26L1
nuclear pore organization (GO:0006999)	1.89144	NUP93;NDC1;AHCTF1;NUP205;SEH1L;NUP107;NUP133;NUP153
antigen processing and presentation of exogenous peptide antigen via MHC class II (GO:0019886)	1.87561	DCTN6;ARF1;CLTC;KIF11;IFI30;KIF15;KLC2;ACTR1B;KIF3B;KIF3A;AP2S1;AP1S3;SEC13;SEC24A;AP1B1;KIF23;KIF22;DYNLL1;DYNLL2;CENPE;KIF18A;KIF2A;KIF4B;KIF4A;CANX;KIF2C;HLA-DRB3;SEC24D
modification-dependent macromolecule catabolic process (GO:0043632)	1.85447	GSK3A;FAF1;CCNF;BUB1B;PSMD8;CDC20;PSMD6;PSMD7;CDC23;PSMD2;PSMD3;FBXO4;LONP1;PSMD1;FBXO6;FBXO5;SEC61B;SKP2;RAD23A;RBX1;CIT;PSMA5;DDB1;PSMA6;PSMA3;RNF126;PSMA4;PSMA1;PSMA2;PSME3;PSME1;PSME2;DTL;ANAPC1;PSMD12;PSMD11;RNF34;PSMD14;PSMD13;DERL3;CUL1;PSMA7;ANAPC10;AURKB;HSP90B1;AURKA;BAG6;PSMB6;PSMB7;FOXRED2;PSMB4;CCNB1;EXOSC10;PSMB5;PSMB2;PSMB3;EXOSC9;PSMB1;BUB3;RPS27A;PNPT1;HSPA5;SIAH2;PLK1;ERLIN1;PSM…
regulation of cyclin-dependent protein serine/threonine kinase activity (GO:0000079)	1.83085	CDKN1A;BLM;BCCIP;PKMYT1;PKD2;CKS1B;CCNB2;CCND3;CCNB1;CCND2;CASP3;PIM1;CDKN2D;CDKN2C;PLK1;CDC6;CDC25C;CDC25A;GTPBP4;CCNA2;KAT2B;CDK7;CCNE2;CCNE1;CKS2;MNAT1;CDKN3
ribose phosphate biosynthetic process (GO:0046390)	1.824	PRPS2;PRPS1;STOML2;ATP5A1;GMPS;AK2;ADCY3;ATP5C1;ATP5J;ATP5I;AK4;ADCY1;ATP5G3;ATP5O;PFAS;ATP5G1;ACACA;ATP5B;ATIC;PPAT;ATP5D;G6PD;ADSL;ACOT7;CAD;CTPS1;ATP5F1;PAICS;ATP5J2;APRT;NME1;DHODH;IMPDH1;IMPDH2;CMPK1;HPRT1;ALDOA;GART
establishment of protein localization to membrane (GO:0090150)	1.824	RPL4;SRP19;RPL3;RPL32;RPLP0;SRP54;RPL10A;RPL9;RPL6;RPL7A;SEC61A1;RPS17;BSG;FLOT1;RPL35;SEC61B;RPL37;RPS13;ATG3;RPS9;HSP90AA1;RPS7;RPL21;RPS5;RPL23;RPS6;RPL13A;SRP9;RPL24;RPN2;RPL10;COX18;RPN1;BAG6;SRP72;RPL15;RPS2;RPS27A;SEC11C;RPL41;ICMT;HSPA4;RPL35A;RPL23A;SRP68;RAB11A;RAB10;RPS26;MYO1C;SPCS1;SRPRB;RPS21;RPS24;RPL26L1
antigen processing and presentation of peptide antigen via MHC class II (GO:0002495)	1.824	DCTN6;ARF1;CLTC;KIF11;IFI30;KIF15;KLC2;ACTR1B;KIF3B;KIF3A;AP2S1;AP1S3;SEC13;SEC24A;AP1B1;KIF23;KIF22;DYNLL1;DYNLL2;CENPE;KIF18A;KIF2A;KIF4B;KIF4A;CANX;KIF2C;HLA-DRB3;SEC24D
purine nucleobase metabolic process (GO:0006144)	1.79255	PRPS1;ADSL;GPX1;SHMT1;GMPS;PAICS;PFAS;APRT;ADAL;ATIC;PNP;IMPDH1;IMPDH2;PPAT;HPRT1;GART
cellular response to cytokine stimulus (GO:0071345)	1.75065	CIITA;GSK3A;NUP107;RPL3;NUP188;IL23R;EIF4A3;KEAP1;DDX41;BRCA1;IFI35;EPRS;IFI30;ICAM1;MT2A;CCR8;KPNA2;JAK3;KPNA3;CCR4;JAGN1;IL4R;PTGIS;CHUK;NUP133;NUP210;IL1R1;IL1R2;PRKCD;IL13;RPL13A;IL17RB;NUP93;IL1A;HAX1;IFNG;IRF4;NUP50;IRF1;IL3RA;CSNK2B;IRF8;GAPDH;KPNB1;MCM2;NUP205;SEH1L;EBI3;HTRA2;CSF2RB;PHB;HIF1A;LRP8;AIF1;NUP160;SOCS3;SOCS1;IRAK1;NFIL3;NUP85;IL21R;NUP88;NUP43;RPS27A;EIF4E;GBP1;RAE1;IL12RB2;…
regulation of chromosome organization (GO:0033044)	1.7458	RB1;DNMT1;PAXIP1;SET;KDM1A;CDCA5;BUB1B;SMC5;BRCA1;ANAPC10;CDC20;MUC1;CCNB1;CDC23;MYC;RUVBL2;CHEK1;FBXO5;BUB3;JARID2;BUB1;DLGAP5;HIST1H1B;SREBF1;CENPV;ACD;H2AFY;EED;PLK1;ARID5A;LIF;SETMAR;FOXP3;CIT;MAD2L2;CENPF;ESPL1;ERCC1;MTF2;PSMG2;BCOR;ANAPC1;MAD2L1
transcription elongation from RNA polymerase II promoter (GO:0006368)	1.7458	GTF2A2;ENY2;SUPT16H;NCBP1;NCBP2;ADRM1;SUPT4H1;SSRP1;GTF2H3;ELL2;GTF2F2;CDK7;POLR2B;POLR2C;POLR2D;POLR2E;POLR2H;NELFCD;MNAT1;POLR2I;POLR2K;POLR2L
mitochondrial electron transport, NADH to ubiquinone (GO:0006120)	1.72927	NDUFA9;NDUFA6;NDUFB6;NDUFB10;NDUFB3;NDUFA2;NDUFA1;NDUFB2;NDUFB1;COQ9;NDUFS8;NDUFS6;NDUFS5;NDUFAB1;NDUFS3;DLD;NDUFV1
spindle assembly involved in mitosis (GO:0090307)	1.72349	KIF3B;CHEK2;FLNA;MYBL2;NEK2;KIF11;MAP9;RHOA
attachment of spindle microtubules to kinetochore (GO:0008608)	1.72349	RB1;SGOL1;SEH1L;CHAMP1;CASC5;BUB3;AURKB;NDC80
antigen processing and presentation of peptide or polysaccharide antigen via MHC class II (GO:0002504)	1.7206	DCTN6;ARF1;CLTC;KIF11;IFI30;KIF15;KLC2;ACTR1B;KIF3B;KIF3A;AP2S1;AP1S3;SEC13;SEC24A;AP1B1;KIF23;KIF22;DYNLL1;DYNLL2;CENPE;KIF18A;KIF2A;KIF4B;KIF4A;CANX;KIF2C;HLA-DRB3;SEC24D
proteolysis involved in cellular protein catabolic process (GO:0051603)	1.71345	GSK3A;FAF1;CCNF;BUB1B;KEAP1;IDE;PRPF19;PSMD8;CDC20;PSMD6;PSMD7;CDC23;PSMD2;PSMD3;FBXO4;LONP1;PSMD1;FBXO6;SEC61B;FBXO5;SKP2;RAD23A;RBX1;CIT;DDB1;PSMA5;PSMA6;PSMA3;RNF126;PSMA4;PSMA1;PSMA2;PSME3;CLPP;PSME1;PSME2;DTL;ANAPC1;PSMD12;PSMD11;RNF34;PSMD14;PSMD13;DERL3;CUL1;PSMA7;ANAPC10;AURKB;HSP90B1;AURKA;BAG6;PSMB6;PSMB7;FOXRED2;CCNB1;PSMB4;PSMB5;PSMB2;PSMB3;PSMB1;PMAIP1;BUB3;RPS27A;HSPA5;GZMA;SIAH2;PL…
exonucleolytic nuclear-transcribed mRNA catabolic process involved in deadenylation-dependent decay (GO:0043928)	1.6958	DIS3;LSM1;LSM5;LSM4;PATL1;LSM3;LSM2;EXOSC7;EXOSC5;EXOSC9;EXOSC8;EXOSC2;DCPS
tricarboxylic acid cycle (GO:0006099)	1.6958	FH;PDHA1;MDH1;MDH2;SDHB;CS;SUCLA2;IDH3B;SUCLG1;DLAT;ACO2;DLD;IDH3A
hexose biosynthetic process (GO:0019319)	1.68462	GPI;GOT1;MDH1;MDH2;PMM2;GOT2;SORD;ENO1;PER2;PC;GPD2;CRY1;PGK1;SLC25A10;ALDOA;GAPDH;PGM1;ATF3
non-recombinational repair (GO:0000726)	1.67572	POLA1;PSMD14;LIG1;PRKDC;SETMAR;SMC5;LIG3;PRPF19;MLH1;NHEJ1
double-strand break repair via nonhomologous end joining (GO:0006303)	1.67572	POLA1;PSMD14;LIG1;PRKDC;SETMAR;SMC5;LIG3;PRPF19;MLH1;NHEJ1
cellular response to oxidative stress (GO:0034599)	1.66362	EPAS1;HTRA2;PARK7;PKD2;HIF1A;PRDX3;PRDX2;PRDX1;CASP3;ARL6IP5;LONP1;CYP1B1;ADNP2;ROMO1;ECT2;KDM6B;NQO1;G6PD;GPX1;PNPT1;DDIAS;PRKCD;PYCR1;FANCC;PRDX6;COQ7;SOD1;NET1;NR4A2;MELK;APEX1;CDK2;MDM2;CDK1;PPIF;BCL2;FXN;EZH2
regulation of DNA replication (GO:0006275)	1.62287	STOML2;BLM;CSF2;PCNA;DSCC1;GMNN;PINX1;DBF4B;BRCA2;PDS5A;SMC3;CHEK2;LONP1;NBN;RAC1;E2F7;E2F8;CDT1;ACD;CDC7;CACYBP;INO80;CDC6;ESCO2;SMC1A;GTPBP4;IL3;CDK2;CDK1;NF2;DNA2;CALR
somatic cell DNA recombination (GO:0016444)	1.60746	LIG1;PRKDC;HMGB2;LIG3;HMGB1;MLH1;BATF;HSPD1;MSH6;CD40LG;MSH2;EXO1;ERCC1;NBN
somatic diversification of immune receptors via germline recombination within a single locus (GO:0002562)	1.60746	LIG1;PRKDC;HMGB2;LIG3;HMGB1;MLH1;BATF;HSPD1;MSH6;CD40LG;MSH2;EXO1;ERCC1;NBN
dolichol-linked oligosaccharide biosynthetic process (GO:0006488)	1.60746	ALG8;ALG9;ALG5;PMM2;SRD5A3;GFPT1;ALG3;ALG1;GMPPB;DPM1;DOLPP1;GNPNAT1;MVD;MPDU1
positive regulation of chromosome segregation (GO:0051984)	1.57014	RB1;CCNB1;ESPL1;RCC2;PLK1;SMC5;CDC6;DLGAP5
ribonucleotide biosynthetic process (GO:0009260)	1.56364	PRPS2;STOML2;ATP5A1;GMPS;AK2;ADCY3;ATP5C1;ATP5J;ATP5I;AK4;ADCY1;ATP5G3;ATP5O;PFAS;ATP5G1;ACACA;ATP5B;ATIC;PPAT;ATP5D;ADSL;ACOT7;CAD;CTPS1;ATP5F1;PAICS;ATP5J2;APRT;NME1;DHODH;IMPDH1;IMPDH2;CMPK1;HPRT1;ALDOA;GART
mitotic sister chromatid cohesion (GO:0007064)	1.5525	NAA50;GSG2;CDCA5;PDS5B;SMC1A;SMC3;PDS5A
modification-dependent protein catabolic process (GO:0019941)	1.52252	GSK3A;FAF1;CCNF;BUB1B;PSMD8;CDC20;PSMD6;PSMD7;CDC23;PSMD2;PSMD3;FBXO4;LONP1;PSMD1;FBXO6;SEC61B;FBXO5;SKP2;RAD23A;RBX1;CIT;DDB1;PSMA5;PSMA6;PSMA3;RNF126;PSMA4;PSMA1;PSMA2;PSME3;PSME1;PSME2;DTL;ANAPC1;PSMD12;PSMD11;RNF34;PSMD14;PSMD13;DERL3;CUL1;PSMA7;ANAPC10;AURKB;HSP90B1;AURKA;BAG6;PSMB6;PSMB7;FOXRED2;CCNB1;PSMB4;PSMB5;PSMB2;PSMB3;PSMB1;BUB3;RPS27A;HSPA5;SIAH2;PLK1;ERLIN1;PSMB8;PSMB9;PSMC5;PSMC3;…
DNA catabolic process, exonucleolytic (GO:0000738)	1.52252	MGME1;BLM;FEN1;EXO1;APEX1;RBBP8;SETMAR;SMARCAD1;APEX2;RAD1;DNA2
post-translational protein modification (GO:0043687)	1.52081	B4GALT2;PIGU;GPAA1;DSCC1;MAGT1;PIGW;MANEA;PIGX;GMPPB;SENP5;STS;SUMO3;SUMO2;GNPNAT1;ALG8;SEC13;ALG9;ALG5;ALG3;ALG1;ESCO2;SENP1;DPM1;DAD1;PIGA;CANX;MVD;B4GALT5;RPN2;RPN1;EIF5A2;FURIN;LMAN1;MUC1;FUT8;MLEC;ARSB;SEC24A;ICMT;GALNT1;PMM2;GFPT1;SRD5A3;DOLPP1;STT3A;STT3B;CALR;SEC24D;SAE1
nuclear-transcribed mRNA catabolic process, exonucleolytic (GO:0000291)	1.51238	DIS3;LSM1;LSM5;LSM4;PATL1;LSM3;LSM2;EXOSC7;EXOSC5;EXOSC9;EXOSC8;EXOSC2;DCPS
carbohydrate derivative biosynthetic process (GO:1901137)	1.49086	B4GALT2;PIGU;CMAS;AMD1;ATP5C1;ATP5G3;ATP5G1;PFAS;PIGX;ADAL;GMPPB;NANP;ATIC;PPAT;GNPNAT1;PHLDA1;COLGALT1;ALG8;G6PD;ADSL;ACOT7;CHST7;ALG9;CAD;ALG5;ALG3;CTPS1;ALG1;QTRTD1;ATP5F1;APRT;NME1;ATP5J2;DCTD;DPM1;QTRT1;MTAP;PIGA;CMPK1;MVD;HPRT1;ALDOA;GART;B4GALT5;GNE;PRPS2;PRPS1;DTYMK;STOML2;SDC4;ATP5A1;GMPS;AK2;ADCY3;ATP5J;AK4;ATP5I;ADCY1;ATP5O;ACACA;ATP5B;CHSY1;GMDS;MAT2A;ATP5D;CHST14;MPDU1;RRM1;RRM2;PMM2…
regulation of proteasomal ubiquitin-dependent protein catabolic process (GO:0032434)	1.48807	RB1;BUB1B;KEAP1;SMC5;PARK7;HSPBP1;ANAPC10;AURKA;CDC20;BAG6;CDC23;SUMO2;BUB3;FBXO5;BUB1;DLGAP5;SOCS4;NEK6;PLK1;GLMN;RAD23A;CDC6;SENP1;MAD2L2;CENPE;CENPF;ESPL1;MDM2;PSMG2;ANAPC1;MAD2L1
negative regulation of release of cytochrome c from mitochondria (GO:0090201)	1.4879	PRELID1;GPX1;OPA1;LMNA;PPIF;HIGD1A;FXN;PARL;BCL2L1
single-organism cellular localization (GO:1902580)	1.47676	RPL4;SRP19;IPO11;RPL3;RPL32;RPL10A;RPL9;IPO7;RPL6;IPO5;RPS17;IPO9;BSG;KPNA6;DAG1;RPL35;PMPCA;RPL37;KPNA2;KPNA3;RPS13;ATG3;RPS9;RPL21;RPS7;RPS5;RPL23;RPS6;ATP1B3;MAL;RPL24;KPNB1;RPN2;RPN1;BLOC1S5;KIF3B;GRPEL1;KIF3A;HSPA9;RPL41;ICMT;NUP155;HSPA4;RAB27A;HPS6;SNUPN;RPS26;CDK5;SRPRB;RPS21;RPS24;RPLP0;SRP54;GPHN;SEC61A1;RPL7A;FLOT1;RAC1;SEC61B;JAK3;RAB8A;NDC1;ACTR3;HSP90AA1;CLUH;RPL13A;SRP9;ITGB1BP1;SL…
nucleobase metabolic process (GO:0009112)	1.47365	PRPS1;ADSL;RRM1;GPX1;SHMT1;CAD;GMPS;PFAS;PAICS;APRT;DHODH;DCTD;ADAL;ATIC;PNP;IMPDH1;PPAT;IMPDH2;DPYSL2;HPRT1;GART
purine nucleotide biosynthetic process (GO:0006164)	1.46994	PRPS2;PRPS1;STOML2;ATP5A1;GMPS;AK2;ADCY3;ATP5J;ATP5C1;ATP5I;AK4;ADCY1;ATP5G3;ATP5O;PFAS;ATP5G1;ACACA;ATP5B;ATIC;PPAT;ATP5D;ADSL;ACOT7;ATP5F1;PAICS;ATP5J2;APRT;NME1;MTHFD1;IMPDH1;IMPDH2;HPRT1;ALDOA;GART
ubiquitin-dependent protein catabolic process (GO:0006511)	1.46429	GSK3A;FAF1;CCNF;BUB1B;PSMD8;CDC20;PSMD6;PSMD7;CDC23;PSMD2;PSMD3;FBXO4;PSMD1;FBXO6;FBXO5;SEC61B;SKP2;RAD23A;RBX1;CIT;PSMA5;DDB1;PSMA6;PSMA3;RNF126;PSMA4;PSMA1;PSMA2;PSME3;PSME1;PSME2;DTL;ANAPC1;PSMD12;PSMD11;RNF34;PSMD14;PSMD13;DERL3;CUL1;PSMA7;ANAPC10;AURKB;HSP90B1;AURKA;BAG6;PSMB6;PSMB7;FOXRED2;CCNB1;PSMB4;PSMB5;PSMB2;PSMB3;PSMB1;BUB3;RPS27A;HSPA5;SIAH2;PLK1;ERLIN1;PSMB8;PSMB9;PSMC5;PSMC3;PSMC4;…
alpha-amino acid metabolic process (GO:1901605)	1.46243	GLDC;ASNSD1;APIP;PLOD1;PFAS;ATIC;SPR;AUH;PPAT;PHGDH;EIF2B1;ENOPH1;PSPH;CAD;CTPS1;ASRGL1;MTAP;MTHFD1;MTHFD2;SMS;GART;DLD;BCAT2;GCDH;AHCY;OAT;SHMT2;SHMT1;ODC1;GMPS;SRR;PRDX4;MTHFD1L;DTD1;SLC19A1;EIF2B2;GOT1;GCH1;GFPT1;GOT2;GGH;PYCR1;FAH;AGMAT;P4HA1;PSAT1;SLC25A32;ALDH18A1;GCLM
negative regulation of chromosome segregation (GO:0051985)	1.44751	PLK1;BUB1B;ANAPC10;MAD2L2;CDC20;CENPF;CDC23;ESPL1;FBXO5;PSMG2;BUB3;BUB1;ANAPC1;MAD2L1
mitotic spindle checkpoint (GO:0071174)	1.44751	PLK1;BUB1B;ANAPC10;MAD2L2;CDC20;MTBP;CENPF;CCNB1;CDC23;PSMG2;BUB3;BUB1;ANAPC1;MAD2L1
aspartate family amino acid biosynthetic process (GO:0009067)	1.44751	MTAP;EIF2B2;MTHFD1;GOT1;ASNSD1;GOT2;APIP;PLOD1;EIF2B1;ENOPH1
carbohydrate transport (GO:0008643)	1.43978	NUP205;SEH1L;SLC35B4;NUP107;NUP188;SLC35B1;SLC2A1;HK2;NUP160;NUP85;PEA15;NUP88;NUP43;SLC37A3;RAE1;SLC35A2;SLC35A4;NUP210;NUP155;NUP133;SLC35C1;M6PR;NUP153;NUP93;NUP50;NUP35;NUPL1;NUP37
kinetochore organization (GO:0051383)	1.43873	CENPE;CENPF;CENPW;CENPH;MIS12;STRA13;CENPA;SMC2
regulation of double-strand break repair via homologous recombination (GO:0010569)	1.43873	RAD51AP1;PARPBP;RAD51;PPP4R2;FIGNL1;CHEK1;RPA2;SIRT6
regulation of double-strand break repair (GO:2000779)	1.434	RAD51AP1;PARPBP;RAD51;PPP4R2;FIGNL1;CHEK1;SETMAR;RPA2;SIRT6;DEK;FOXM1
regulation of centrosome cycle (GO:0046605)	1.434	PLK4;GEN1;RANBP1;ROCK2;CENPJ;CCNF;CHEK1;NEK2;BRCA1;NUBP1;AURKA
negative regulation of apoptotic signaling pathway (GO:2001234)	1.4222	HDAC2;ACAA2;CSF2;RNF34;BCL2A1;KDM1A;GSTP1;HMGB2;HTRA2;HSPB1;PARK7;BRCA1;HIGD1A;HIF1A;PARL;ICAM1;MUC1;ING2;OPA1;FIGNL1;KIAA1324;PEA15;LMNA;CTNNA1;IER3;CDKN2D;IVNS1ABP;HELLS;PRELID1;GPX1;NONO;SIAH2;MIF;NLE1;IL1A;CTTN;PSME3;PPIF;NDUFS3;BCL2;SLC25A5;GCLM;FXN;BCL2L1
positive regulation of multi-organism process (GO:0043902)	1.4222	SMARCB1;SUPT4H1;ACVR1B;AURKA;BCL2L11;POLR2B;C1QBP;POLR2C;POLR2D;POLR2E;NELFCD;POLR2H;POLR2I;POLR2K;POLR2L;SUPT16H;NCBP1;NCBP2;RAD23A;MIF;SSRP1;GTF2H3;GTF2F2;SRPK1;SMARCA4;CDK7;IFNG;MDFIC;PPIH;MNAT1;PPIA;PPID
somatic diversification of immunoglobulins involved in immune response (GO:0002208)	1.37874	MSH6;CD40LG;MSH2;EXO1;ERCC1;NBN;MLH1;BATF;HSPD1
somatic recombination of immunoglobulin genes involved in immune response (GO:0002204)	1.37874	MSH6;CD40LG;MSH2;EXO1;ERCC1;NBN;MLH1;BATF;HSPD1
isotype switching (GO:0045190)	1.37874	MSH6;CD40LG;MSH2;EXO1;ERCC1;NBN;MLH1;BATF;HSPD1
pseudouridine synthesis (GO:0001522)	1.37874	PUS3;DKC1;RPUSD1;PUS1;NHP2;GAR1;NAF1;PUS7;NOP10
somatic diversification of immune receptors (GO:0002200)	1.37583	LIG1;PRKDC;HMGB2;LIG3;HMGB1;MLH1;BATF;HSPD1;MSH6;CD40LG;MSH2;EXO1;ERCC1;NBN
hexose transport (GO:0008645)	1.37278	NUP205;NUP107;SEH1L;NUP133;NUP210;NUP188;NUP155;SLC2A1;M6PR;NUP153;HK2;NUP160;NUP93;NUP85;NUP50;NUP35;NUP88;NUP43;RAE1;NUPL1;NUP37
cytokine-mediated signaling pathway (GO:0019221)	1.3684	CIITA;NUP107;NUP188;IL23R;EIF4A3;IFI35;IFI30;ICAM1;MT2A;CCR8;KPNA2;KPNA3;JAK3;CCR4;JAGN1;IL4R;NUP133;NUP210;IL1R1;IL1R2;PRKCD;IL17RB;NUP93;IL1A;IFNG;IRF4;NUP50;IRF1;CSNK2B;IL3RA;IRF8;KPNB1;NUP205;SEH1L;EBI3;CSF2RB;LRP8;NUP160;SOCS3;SOCS1;IRAK1;NUP85;IL21R;NUP88;NUP43;RPS27A;GBP1;RAE1;EIF4E;IL12RB2;CCR1;EGR1;PTPN1;NUP155;STAT3;PTPN11;NUP153;PSMB8;CXCL10;NEDD4;IL2RA;RQCD1;NUP35;PTPN6;HLA-DRB3;NUPL1…
regulation of proteasomal protein catabolic process (GO:0061136)	1.36416	RB1;PSMD14;BUB1B;KEAP1;SMC5;PARK7;HSPBP1;ANAPC10;AURKA;CDC20;BAG6;CDC23;SUMO2;BUB3;FBXO5;BUB1;DLGAP5;SOCS4;GPX1;NEK6;PLK1;GLMN;RAD23A;CDC6;SENP1;MAD2L2;CENPE;CENPF;ESPL1;PSME3;MDM2;PSMG2;ANAPC1;MAD2L1
gluconeogenesis (GO:0006094)	1.36353	GPI;MDH1;GOT1;MDH2;GOT2;ENO1;PER2;PC;GPD2;CRY1;PGK1;SLC25A10;ALDOA;GAPDH;PGM1;ATF3
pigment biosynthetic process (GO:0046148)	1.36353	PRPS1;ALAS1;FECH;SHMT1;AP3D1;GMPS;CPOX;PAICS;APRT;ADAL;SLC25A39;PPAT;HMBS;HPRT1;FXN;GART
spindle assembly checkpoint (GO:0071173)	1.36173	PLK1;BUB1B;CASC5;ANAPC10;MAD2L2;CDC20;CENPF;CDC23;PSMG2;BUB3;BUB1;ANAPC1;MAD2L1
RNA modification (GO:0009451)	1.35673	MOCS3;RNMTL1;GAR1;CMTR2;PUS3;SSB;NSUN4;DIMT1;METTL1;PUS1;NSUN2;QTRTD1;FTSJ2;PUS7;FTSJ1;FTSJ3;QTRT1;RPUSD1;DKC1;DNAJB11;NHP2;NAF1;DUS1L;NOP10;AARS
polyamine metabolic process (GO:0006595)	1.35673	MTAP;GOT1;ODC1;AMD1;APIP;SMS;ENOPH1;AZIN1;SRM;AGMAT
negative regulation of mitochondrion organization (GO:0010823)	1.3512	PRELID1;ACAA2;GPX1;OPA1;LMNA;PPIF;HIGD1A;SLC25A5;FXN;PARL;BCL2L1;IER3
mitochondrial membrane organization (GO:0007006)	1.33608	MTCH2;HSP90AA1;ACAA2;CNP;HSPA4;COX18;LETM1;AFG3L2;BCL2L11;CHCHD3;OPA1;BLOC1S2;PPIF;BCL2;PMAIP1;MFN2;BCL2L1
aspartate family amino acid metabolic process (GO:0009066)	1.33608	GCDH;EIF2B2;GOT1;ASNSD1;GOT2;APIP;PLOD1;ASRGL1;MTAP;MTHFD1;SMS;PHGDH;EIF2B1;DLD;ENOPH1
centrosome duplication (GO:0051298)	1.32131	ROCK2;CEP152;CDK2;SASS6;CCP110;BRCA2;PKD2;SAC3D1
microtubule polymerization or depolymerization (GO:0031109)	1.32131	KIF18A;KIF18B;KIF2A;CENPJ;STMN1;KIF24;KIF2C;FBXO5
negative regulation of DNA recombination (GO:0045910)	1.32131	MSH6;BLM;PARPBP;MSH2;LIG3;MLH1;FOXP3;RAD18
negative regulation of intrinsic apoptotic signaling pathway (GO:2001243)	1.32086	CDKN2D;IVNS1ABP;HELLS;HDAC2;GPX1;BCL2A1;KDM1A;NONO;HTRA2;HSPB1;MIF;PARK7;HIF1A;PARL;MUC1;ING2;OPA1;FIGNL1;PPIF;NDUFS3;BCL2;BCL2L1
positive regulation of cytokine production (GO:0001819)	1.3198	IL21;CD83;CSF2;CD80;IL23R;HILPDA;HSPB1;PARK7;BRCA1;DDX41;IFIH1;PANX1;PDE4B;CYP1B1;LRRFIP1;MB21D1;IL4R;CHUK;IL13;MIF;FOXP3;IL1A;IFNG;IRF4;IRF1;POLR1C;LTA;IRF8;LTB;PTGER4;CD274;SEMA7A;DHX9;PRKDC;EBI3;CEBPG;HIF1A;HSPD1;POLR2E;NLRP2;POLR2H;RPS27A;POLR2K;IL12RB2;POLR2L;GLMN;CRTAM;NFKB1;SOD1;NFKB2;NFKBIA;CD40LG;POLR3B;POLR3C;POLR3D;POLR3E;IL9;BCL3;POLR3F;REL;POLR3G;IL17F;POLR3H;HPSE;POLR3K;IL18R1;IL17A…
negative regulation of DNA metabolic process (GO:0051053)	1.31813	ACD;DFFA;BLM;PARPBP;GZMA;GMNN;PINX1;LIG3;CDC6;SMC3;SMC1A;BRCA2;MLH1;PDS5A;FOXP3;GTPBP4;MSH6;DNAJC2;MSH2;ERCC1;CHEK2;NF2;RAD18
RNA phosphodiester bond hydrolysis, endonucleolytic (GO:0090502)	1.31813	FEN1;NOP14;DBR1;POP7;RNASEH2A;POP1;RPP30;ELAC2;CPSF3;POP4;RPP40;BOP1;EXO1;APEX1;RPP21;DROSHA;RPP14;RPS21
purine ribonucleotide biosynthetic process (GO:0009152)	1.31761	PRPS2;STOML2;ATP5A1;GMPS;AK2;ATP5J;ADCY3;ATP5C1;ATP5I;AK4;ADCY1;ATP5G3;ATP5O;PFAS;ATP5G1;ACACA;ATP5B;ATIC;PPAT;ATP5D;ADSL;ACOT7;ATP5F1;PAICS;APRT;NME1;ATP5J2;IMPDH1;IMPDH2;HPRT1;ALDOA;GART

## Sheet: Venn analysis of Up-regulated
2 elements included exclusively in "0.5 kPa":		25 elements included exclusively in "6.4 kPa":		72 elements included exclusively in "100 kPa":		289 common elements in "6.4 kPa" and "100 kPa":
T cell activation (GO:0042110)		intrinsic apoptotic signaling pathway (GO:0097193)		translational termination (GO:0006415)		mitotic cell cycle (GO:0000278)
T cell differentiation (GO:0030217)		regulation of microtubule cytoskeleton organization (GO:0070507)		respiratory electron transport chain (GO:0022904)		mitotic cell cycle phase transition (GO:0044772)
		regulation of response to DNA damage stimulus (GO:2001020)		electron transport chain (GO:0022900)		cell cycle phase transition (GO:0044770)
		DNA replication-dependent nucleosome organization (GO:0034723)		protein targeting to membrane (GO:0006612)		gene expression (GO:0010467)
		DNA replication-dependent nucleosome assembly (GO:0006335)		translational elongation (GO:0006414)		cell cycle G1/S phase transition (GO:0044843)
		nuclear import (GO:0051170)		viral transcription (GO:0019083)		G1/S transition of mitotic cell cycle (GO:0000082)
		sister chromatid cohesion (GO:0007062)		generation of precursor metabolites and energy (GO:0006091)		DNA repair (GO:0006281)
		nuclear pore complex assembly (GO:0051292)		viral life cycle (GO:0019058)		regulation of cell cycle process (GO:0010564)
		G2 DNA damage checkpoint (GO:0031572)		microtubule cytoskeleton organization involved in mitosis (GO:1902850)		negative regulation of cell cycle process (GO:0010948)
		ubiquinone metabolic process (GO:0006743)		nucleobase biosynthetic process (GO:0046112)		nuclear division (GO:0000280)
		regulation of apoptotic signaling pathway (GO:2001233)		nucleoside biosynthetic process (GO:0009163)		regulation of cell cycle phase transition (GO:1901987)
		osteoblast differentiation (GO:0001649)		positive regulation of mitotic cell cycle phase transition (GO:1901992)		mitotic nuclear division (GO:0007067)
		regulation of DNA repair (GO:0006282)		glycosyl compound biosynthetic process (GO:1901659)		regulation of mitotic cell cycle phase transition (GO:1901990)
		nitrogen compound transport (GO:0071705)		organophosphate biosynthetic process (GO:0090407)		organelle fission (GO:0048285)
		single-organism nuclear import (GO:1902593)		mitochondrial ATP synthesis coupled proton transport (GO:0042776)		negative regulation of cell cycle phase transition (GO:1901988)
		protein import into nucleus (GO:0006606)		base-excision repair (GO:0006284)		DNA replication (GO:0006260)
		regulation of type I interferon production (GO:0032479)		positive regulation of cell cycle phase transition (GO:1901989)		regulation of mitotic cell cycle (GO:0007346)
		positive regulation of chromosome organization (GO:2001252)		sterol biosynthetic process (GO:0016126)		negative regulation of mitotic cell cycle phase transition (GO:1901991)
		somatic recombination of immunoglobulin gene segments (GO:0016447)		purine-containing compound biosynthetic process (GO:0072522)		negative regulation of cell cycle (GO:0045786)
		long-chain fatty-acyl-CoA metabolic process (GO:0035336)		regulation of translational initiation (GO:0006446)		signal transduction in response to DNA damage (GO:0042770)
		glutamine metabolic process (GO:0006541)		nuclear-transcribed mRNA catabolic process, deadenylation-dependent decay (GO:0000288)		anaphase-promoting complex-dependent proteasomal ubiquitin-dependent protein catabolic process (GO:0031145)
		NLS-bearing protein import into nucleus (GO:0006607)		purine nucleobase biosynthetic process (GO:0009113)		chromosome organization (GO:0051276)
		pore complex assembly (GO:0046931)		energy coupled proton transport, down electrochemical gradient (GO:0015985)		RNA splicing, via transesterification reactions (GO:0000375)
		folic acid-containing compound biosynthetic process (GO:0009396)		ATP synthesis coupled proton transport (GO:0015986)		DNA damage response, signal transduction by p53 class mediator (GO:0030330)
		DNA unwinding involved in DNA replication (GO:0006268)		purine nucleoside biosynthetic process (GO:0042451)		RNA splicing, via transesterification reactions with bulged adenosine as nucleophile (GO:0000377)
				purine ribonucleoside biosynthetic process (GO:0046129)		mRNA splicing, via spliceosome (GO:0000398)
				negative regulation of nuclear division (GO:0051784)		negative regulation of mitotic cell cycle (GO:0045930)
				protein localization to membrane (GO:0072657)		regulation of ubiquitin-protein ligase activity involved in mitotic cell cycle (GO:0051439)
				antigen processing and presentation of exogenous peptide antigen via MHC class II (GO:0019886)		signal transduction involved in DNA damage checkpoint (GO:0072422)
				ribose phosphate biosynthetic process (GO:0046390)		signal transduction involved in DNA integrity checkpoint (GO:0072401)
				establishment of protein localization to membrane (GO:0090150)		signal transduction involved in cell cycle checkpoint (GO:0072395)
				antigen processing and presentation of peptide antigen via MHC class II (GO:0002495)		regulation of G1/S transition of mitotic cell cycle (GO:2000045)
				purine nucleobase metabolic process (GO:0006144)		ncRNA metabolic process (GO:0034660)
				cellular response to cytokine stimulus (GO:0071345)		DNA strand elongation (GO:0022616)
				mitochondrial electron transport, NADH to ubiquinone (GO:0006120)		negative regulation of cell cycle G1/S phase transition (GO:1902807)
				spindle assembly involved in mitosis (GO:0090307)		negative regulation of G1/S transition of mitotic cell cycle (GO:2000134)
				attachment of spindle microtubules to kinetochore (GO:0008608)		regulation of cell cycle G1/S phase transition (GO:1902806)
				antigen processing and presentation of peptide or polysaccharide antigen via MHC class II (GO:0002504)		translation (GO:0006412)
				exonucleolytic nuclear-transcribed mRNA catabolic process involved in deadenylation-dependent decay (GO:0043928)		signal transduction involved in mitotic G1 DNA damage checkpoint (GO:0072431)
				tricarboxylic acid cycle (GO:0006099)		intracellular signal transduction involved in G1 DNA damage checkpoint (GO:1902400)
				somatic cell DNA recombination (GO:0016444)		DNA strand elongation involved in DNA replication (GO:0006271)
				somatic diversification of immune receptors via germline recombination within a single locus (GO:0002562)		signal transduction involved in mitotic DNA integrity checkpoint (GO:1902403)
				dolichol-linked oligosaccharide biosynthetic process (GO:0006488)		signal transduction involved in mitotic DNA damage checkpoint (GO:1902402)
				ribonucleotide biosynthetic process (GO:0009260)		signal transduction involved in mitotic cell cycle checkpoint (GO:0072413)
				nuclear-transcribed mRNA catabolic process, exonucleolytic (GO:0000291)		regulation of cellular amine metabolic process (GO:0033238)
				regulation of proteasomal ubiquitin-dependent protein catabolic process (GO:0032434)		purine ribonucleoside monophosphate metabolic process (GO:0009167)
				negative regulation of release of cytochrome c from mitochondria (GO:0090201)		DNA damage response, signal transduction by p53 class mediator resulting in cell cycle arrest (GO:0006977)
				single-organism cellular localization (GO:1902580)		negative regulation of ubiquitin-protein ligase activity involved in mitotic cell cycle (GO:0051436)
				nucleobase metabolic process (GO:0009112)		purine nucleoside monophosphate metabolic process (GO:0009126)
				purine nucleotide biosynthetic process (GO:0006164)		signal transduction by p53 class mediator (GO:0072331)
				alpha-amino acid metabolic process (GO:1901605)		ribonucleoside monophosphate metabolic process (GO:0009161)
				negative regulation of chromosome segregation (GO:0051985)		positive regulation of cell cycle (GO:0045787)
				mitotic spindle checkpoint (GO:0071174)		positive regulation of ubiquitin-protein ligase activity involved in mitotic cell cycle (GO:0051437)
				aspartate family amino acid biosynthetic process (GO:0009067)		positive regulation of cell cycle arrest (GO:0071158)
				carbohydrate transport (GO:0008643)		positive regulation of cell cycle process (GO:0090068)
				kinetochore organization (GO:0051383)		nucleoside monophosphate metabolic process (GO:0009123)
				negative regulation of apoptotic signaling pathway (GO:2001234)		regulation of cellular amino acid metabolic process (GO:0006521)
				pseudouridine synthesis (GO:0001522)		negative regulation of ligase activity (GO:0051352)
				somatic diversification of immune receptors (GO:0002200)		negative regulation of ubiquitin-protein transferase activity (GO:0051444)
				hexose transport (GO:0008645)		regulation of cell cycle arrest (GO:0071156)
				cytokine-mediated signaling pathway (GO:0019221)		RNA splicing (GO:0008380)
				regulation of proteasomal protein catabolic process (GO:0061136)		ncRNA processing (GO:0034470)
				pigment biosynthetic process (GO:0046148)		chromosome segregation (GO:0007059)
				spindle assembly checkpoint (GO:0071173)		regulation of ligase activity (GO:0051340)
				RNA modification (GO:0009451)		DNA recombination (GO:0006310)
				negative regulation of mitochondrion organization (GO:0010823)		proteasomal protein catabolic process (GO:0010498)
				mitochondrial membrane organization (GO:0007006)		regulation of ubiquitin-protein transferase activity (GO:0051438)
				aspartate family amino acid metabolic process (GO:0009066)		negative regulation of protein ubiquitination (GO:0031397)
				centrosome duplication (GO:0051298)		proteasome-mediated ubiquitin-dependent protein catabolic process (GO:0043161)
				negative regulation of intrinsic apoptotic signaling pathway (GO:2001243)		positive regulation of ligase activity (GO:0051351)
				negative regulation of DNA metabolic process (GO:0051053)		mRNA processing (GO:0006397)
				purine ribonucleotide biosynthetic process (GO:0009152)		rRNA processing (GO:0006364)
						rRNA metabolic process (GO:0016072)
						ATP metabolic process (GO:0046034)
						negative regulation of protein modification by small protein conjugation or removal (GO:1903321)
						positive regulation of ubiquitin-protein transferase activity (GO:0051443)
						protein catabolic process (GO:0030163)
						nucleic acid transport (GO:0050657)
						RNA transport (GO:0050658)
						establishment of RNA localization (GO:0051236)
						cell cycle checkpoint (GO:0000075)
						ribonucleoside monophosphate catabolic process (GO:0009158)
						purine ribonucleoside monophosphate catabolic process (GO:0009169)
						antigen processing and presentation of exogenous peptide antigen via MHC class I, TAP-dependent (GO:0002479)
						purine nucleoside monophosphate catabolic process (GO:0009128)
						ATP catabolic process (GO:0006200)
						regulation of protein ubiquitination (GO:0031396)
						nucleoside monophosphate catabolic process (GO:0009125)
						nucleobase-containing compound transport (GO:0015931)
						mRNA transport (GO:0051028)
						positive regulation of protein ubiquitination (GO:0031398)
						antigen processing and presentation of exogenous antigen (GO:0019884)
						antigen processing and presentation of exogenous peptide antigen via MHC class I (GO:0042590)
						antigen processing and presentation of peptide antigen via MHC class I (GO:0002474)
						antigen processing and presentation of exogenous peptide antigen (GO:0002478)
						regulation of protein modification by small protein conjugation or removal (GO:1903320)
						antigen processing and presentation of peptide antigen (GO:0048002)
						positive regulation of protein modification by small protein conjugation or removal (GO:1903322)
						telomere maintenance via semi-conservative replication (GO:0032201)
						nucleocytoplasmic transport (GO:0006913)
						telomere maintenance via recombination (GO:0000722)
						double-strand break repair (GO:0006302)
						antigen processing and presentation (GO:0019882)
						nuclear transport (GO:0051169)
						mitotic recombination (GO:0006312)
						cell cycle G2/M phase transition (GO:0044839)
						G2/M transition of mitotic cell cycle (GO:0000086)
						ribonucleoprotein complex biogenesis (GO:0022613)
						DNA-templated transcription, termination (GO:0006353)
						regulation of DNA metabolic process (GO:0051052)
						nucleic acid phosphodiester bond hydrolysis (GO:0090305)
						ribosome biogenesis (GO:0042254)
						chromatin remodeling (GO:0006338)
						spindle organization (GO:0007051)
						DNA replication initiation (GO:0006270)
						nucleotide-excision repair (GO:0006289)
						negative regulation of transferase activity (GO:0051348)
						telomere maintenance via telomere lengthening (GO:0010833)
						telomere maintenance (GO:0000723)
						chromatin assembly or disassembly (GO:0006333)
						mitotic nuclear envelope disassembly (GO:0007077)
						telomere organization (GO:0032200)
						regulation of transcription involved in G1/S transition of mitotic cell cycle (GO:0000083)
						DNA conformation change (GO:0071103)
						nuclear export (GO:0051168)
						transcription-coupled nucleotide-excision repair (GO:0006283)
						membrane disassembly (GO:0030397)
						nuclear envelope disassembly (GO:0051081)
						RNA catabolic process (GO:0006401)
						ATP-dependent chromatin remodeling (GO:0043044)
						DNA integrity checkpoint (GO:0031570)
						protein localization to organelle (GO:0033365)
						protein-DNA complex subunit organization (GO:0071824)
						chromatin remodeling at centromere (GO:0031055)
						DNA replication-independent nucleosome assembly (GO:0006336)
						DNA replication-independent nucleosome organization (GO:0034724)
						cellular component biogenesis (GO:0044085)
						regulation of cellular ketone metabolic process (GO:0010565)
						chromatin modification (GO:0016568)
						protein polyubiquitination (GO:0000209)
						regulation of chromosome segregation (GO:0051983)
						establishment of chromosome localization (GO:0051303)
						centrosome organization (GO:0051297)
						mRNA catabolic process (GO:0006402)
						DNA-templated transcription, elongation (GO:0006354)
						DNA duplex unwinding (GO:0032508)
						modification-dependent macromolecule catabolic process (GO:0043632)
						protein-DNA complex assembly (GO:0065004)
						RNA export from nucleus (GO:0006405)
						nucleosome organization (GO:0034728)
						DNA geometric change (GO:0032392)
						translational initiation (GO:0006413)
						histone exchange (GO:0043486)
						CENP-A containing nucleosome assembly (GO:0034080)
						proteolysis involved in cellular protein catabolic process (GO:0051603)
						mRNA export from nucleus (GO:0006406)
						negative regulation of protein modification process (GO:0031400)
						mitotic sister chromatid segregation (GO:0000070)
						microtubule organizing center organization (GO:0031023)
						cell division (GO:0051301)
						ubiquitin-dependent protein catabolic process (GO:0006511)
						metaphase plate congression (GO:0051310)
						modification-dependent protein catabolic process (GO:0019941)
						meiotic cell cycle process (GO:1903046)
						response to ionizing radiation (GO:0010212)
						DNA damage checkpoint (GO:0000077)
						microtubule cytoskeleton organization (GO:0000226)
						nuclear envelope organization (GO:0006998)
						regulation of DNA recombination (GO:0000018)
						tRNA metabolic process (GO:0006399)
						nuclear-transcribed mRNA catabolic process (GO:0000956)
						transcription elongation from RNA polymerase III promoter (GO:0006385)
						termination of RNA polymerase III transcription (GO:0006386)
						nucleotide-excision repair, DNA gap filling (GO:0006297)
						nucleosome assembly (GO:0006334)
						regulation of nuclear division (GO:0051783)
						ribonucleoprotein complex assembly (GO:0022618)
						protein complex disassembly (GO:0043241)
						sister chromatid segregation (GO:0000819)
						cofactor biosynthetic process (GO:0051188)
						ribonucleoprotein complex subunit organization (GO:0071826)
						regulation of cell division (GO:0051302)
						double-strand break repair via homologous recombination (GO:0000724)
						monosaccharide biosynthetic process (GO:0046364)
						positive regulation of type I interferon production (GO:0032481)
						cellular component disassembly (GO:0022411)
						recombinational repair (GO:0000725)
						regulation of cyclin-dependent protein serine/threonine kinase activity (GO:0000079)
						negative regulation of organelle organization (GO:0010639)
						mitochondrion organization (GO:0007005)
						post-translational protein modification (GO:0043687)
						macromolecular complex disassembly (GO:0032984)
						mitotic metaphase plate congression (GO:0007080)
						nuclear pore organization (GO:0006999)
						alpha-amino acid biosynthetic process (GO:1901607)
						purine nucleoside monophosphate biosynthetic process (GO:0009127)
						purine ribonucleoside monophosphate biosynthetic process (GO:0009168)
						mitotic cell cycle checkpoint (GO:0007093)
						transcription from RNA polymerase III promoter (GO:0006383)
						DNA biosynthetic process (GO:0071897)
						coenzyme biosynthetic process (GO:0009108)
						protein localization to chromosome (GO:0034502)
						small molecule biosynthetic process (GO:0044283)
						microtubule-based process (GO:0007017)
						non-recombinational repair (GO:0000726)
						double-strand break repair via nonhomologous end joining (GO:0006303)
						mitotic spindle organization (GO:0007052)
						negative regulation of cell division (GO:0051782)
						establishment of protein localization to organelle (GO:0072594)
						regulation of mitosis (GO:0007088)
						RNA phosphodiester bond hydrolysis (GO:0090501)
						termination of RNA polymerase II transcription (GO:0006369)
						ribonucleoside monophosphate biosynthetic process (GO:0009156)
						DNA catabolic process, exonucleolytic (GO:0000738)
						RNA 3'-end processing (GO:0031123)
						nucleotide biosynthetic process (GO:0009165)
						DNA catabolic process (GO:0006308)
						nucleoside phosphate biosynthetic process (GO:1901293)
						mRNA 3'-end processing (GO:0031124)
						protein localization to chromosome, centromeric region (GO:0071459)
						regulation of centrosome cycle (GO:0046605)
						protein localization to kinetochore (GO:0034501)
						mitotic sister chromatid cohesion (GO:0007064)
						positive regulation of viral transcription (GO:0050434)
						tRNA aminoacylation for protein translation (GO:0006418)
						spindle assembly (GO:0051225)
						protein localization to endoplasmic reticulum (GO:0070972)
						protein folding (GO:0006457)
						polyamine metabolic process (GO:0006595)
						anatomical structure homeostasis (GO:0060249)
						hexose biosynthetic process (GO:0019319)
						cellular protein complex disassembly (GO:0043624)
						transcription elongation from RNA polymerase II promoter (GO:0006368)
						protein N-linked glycosylation via asparagine (GO:0018279)
						SRP-dependent cotranslational protein targeting to membrane (GO:0006614)
						cellular amino acid metabolic process (GO:0006520)
						7-methylguanosine mRNA capping (GO:0006370)
						cytokinesis (GO:0000910)
						spindle checkpoint (GO:0031577)
						regulation of chromosome organization (GO:0033044)
						nucleoside monophosphate biosynthetic process (GO:0009124)
						establishment of protein localization to endoplasmic reticulum (GO:0072599)
						regulation of mitochondrion organization (GO:0010821)
						peptidyl-asparagine modification (GO:0018196)
						negative regulation of DNA recombination (GO:0045910)
						amino acid activation (GO:0043038)
						tRNA aminoacylation (GO:0043039)
						cotranslational protein targeting to membrane (GO:0006613)
						7-methylguanosine RNA capping (GO:0009452)
						RNA capping (GO:0036260)
						cofactor metabolic process (GO:0051186)
						positive regulation of viral process (GO:0048524)
						protein targeting to ER (GO:0045047)
						carbohydrate biosynthetic process (GO:0016051)
						positive regulation of cytokine production (GO:0001819)
						regulation of DNA replication (GO:0006275)
						coenzyme metabolic process (GO:0006732)
						cellular amino acid biosynthetic process (GO:0008652)
						regulation of double-strand break repair (GO:2000779)
						regulation of mitotic metaphase/anaphase transition (GO:0030071)
						regulation of DNA-dependent DNA replication (GO:0090329)
						cholesterol biosynthetic process (GO:0006695)
						positive regulation of chromosome segregation (GO:0051984)
						regulation of metaphase/anaphase transition of cell cycle (GO:1902099)
						positive regulation of mitotic cell cycle (GO:0045931)
						RNA phosphodiester bond hydrolysis, endonucleolytic (GO:0090502)
						cellular response to oxidative stress (GO:0034599)
						establishment of organelle localization (GO:0051656)
						ribonucleoside biosynthetic process (GO:0042455)
						protein N-linked glycosylation (GO:0006487)
						posttranscriptional regulation of gene expression (GO:0010608)
						positive regulation of multi-organism process (GO:0043902)
						tRNA processing (GO:0008033)
						negative regulation of chromosome organization (GO:2001251)
						nuclear-transcribed mRNA catabolic process, nonsense-mediated decay (GO:0000184)
						gluconeogenesis (GO:0006094)
						isotype switching (GO:0045190)
						somatic recombination of immunoglobulin genes involved in immune response (GO:0002204)
						somatic diversification of immunoglobulins involved in immune response (GO:0002208)
						regulation of double-strand break repair via homologous recombination (GO:0010569)
						regulation of mitotic sister chromatid separation (GO:0010965)
						regulation of mitotic sister chromatid segregation (GO:0033047)
						regulation of sister chromatid segregation (GO:0033045)
						carbohydrate derivative biosynthetic process (GO:1901137)
						spliceosomal snRNP assembly (GO:0000387)
						organelle assembly (GO:0070925)
						regulation of translation (GO:0006417)
						microtubule polymerization or depolymerization (GO:0031109)
						histone mRNA metabolic process (GO:0008334)
