# Supplementary material for: Different TCR-induced T lymphocyte responses are potentiated by stiffness with variable sensitivity
Source: eLife. 2017 Jun 8;6:e23190. doi: 10.7554/eLife.23190 (PMC5464771; doi:10.7554/eLife.23190)
Supplement: Supplementary files 4. — Pathway analysis results for differentially expressed genes using KEGG database and Venn analysis of the results. DOI: http://dx.doi.org/10.7554/eLife.23190.026 [file elife-23190-fig4.xlsx]

## Sheet: 0.5 kPa
aCD3(+) vs. aCD3(-)
Up-regulated
NAME	negative log of Adjusted P-value	Genes
Jak-STAT signaling pathway_Homo sapiens_hsa04630	2.39777	IL4R;CISH;IL2RA;BCL2;IL12RB2
Pathways in cancer_Homo sapiens_hsa05200	1.75985	PTGER4;FZD3;CDK6;BCL2;HIF1A;NFKB2
PI3K-Akt signaling pathway_Homo sapiens_hsa04151	1.48559	IL4R;CDK6;IL2RA;BCL2;EIF4E
Hematopoietic cell lineage_Homo sapiens_hsa04640	1.48559	IL4R;IL2RA;CD7
HIF-1 signaling pathway_Homo sapiens_hsa04066	1.41481	BCL2;HIF1A;EIF4E

## Sheet: 6.4 kPa
aCD3(+) vs. aCD3(-)
Up-regulated
NAME	negative log of Adjusted P-value	Genes
Proteasome_Homo sapiens_hsa03050	7.66021	PSMD12;PSMD11;PSMD14;PSMD13;POMP;PSMA7;PSMB6;PSMD8;PSMB7;PSMD6;PSMB5;PSMD7;PSMB2;PSMB3;PSMD2;PSMB1;PSMD3;PSMD1;PSMA5;PSMA6;PSMA3;PSMA4;IFNG;PSMA1;PSMC3;PSMA2;PSMC4;PSME3;PSMC1;PSMC2;PSME2
Cell cycle_Homo sapiens_hsa04110	6.87394	CDKN1A;MCM7;BUB1B;SMC3;CDC20;CCND3;CCND2;MYC;CHEK1;SKP2;SMC1A;CDC25A;RBX1;CCNA2;RBL1;DBF4;ESPL1;CCNE2;CCNE1;MCM3;MCM4;MCM5;MCM6;ANAPC1;MCM2;PCNA;PRKDC;CUL1;PKMYT1;CCNB1;ORC6;CDC45;ORC1;RAD21;E2F1;E2F2;E2F4;BUB1;PLK1;CDC7;CDC6;MAD2L2;STAG1;CDK7;CDK6;CDK4;CDK2;MDM2;CDK1;MAD2L1
DNA replication_Homo sapiens_hsa03030	6.20544	PRIM2;FEN1;RNASEH2A;PCNA;MCM7;PRIM1;POLD2;POLE;RFC5;RFC3;RFC4;LIG1;RFC1;RFC2;RPA2;POLA1;POLA2;POLE2;POLE3;MCM3;MCM4;MCM5;MCM6;DNA2;MCM2
RNA transport_Homo sapiens_hsa03013	5.46618	CYFIP1;POP5;POP7;NUP107;NXT1;NUP188;POP1;RPP30;POP4;EIF4A3;SUMO3;NDC1;EIF5B;PRMT5;SEC13;NCBP1;NUP133;EIF1AX;ELAC2;RANGAP1;RPP25L;NUP93;DDX39B;GEMIN4;STRAP;EIF4E2;KPNB1;NUP205;SEH1L;RBM8A;NUP160;NUP85;EIF4EBP1;NUP88;RPP14;EIF4E;RANBP2;EIF2B3;NUP155;ALYREF;RPP40;NUP153;EIF2S2;MAGOHB;EIF2S1;EIF3I;EIF3J;NUP35;RNPS1;EIF3C;EIF4G3;NUPL1;RAN;EIF3A;EIF4G1;EIF3B
Ribosome biogenesis in eukaryotes_Homo sapiens_hsa03008	5.34628	RBM28;POP5;POP7;NXT1;POP1;RPP30;POP4;HEATR1;NAT10;SPATA5;PWP2;NOL6;FBL;NOB1;BMS1;RIOK2;RIOK1;NOP56;NOP58;REXO1;RPP40;IMP4;REXO2;GNL2;GTPBP4;RPP25L;GNL3;LSG1;GNL3L;CIRH1A;LOC81691;NHP2L1;EIF6;DKC1;CSNK2B;NHP2;RAN
Spliceosome_Homo sapiens_hsa03040	4.62238	SF3B4;SF3B2;SF3B3;RBM8A;SRSF1;EIF4A3;HNRNPU;PRPF19;EFTUD2;SART1;SNRPD1;DHX15;SNRPB2;SNRPD3;HNRNPA1;SRSF10;BCAS2;SF3A3;RBM17;HSPA8;PPIL1;PRPF38A;NCBP1;ALYREF;BUD31;CDC5L;PRPF40A;MAGOHB;LSM4;LSM3;HNRNPM;PRPF4;SNRNP40;PHF5A;DDX39B;NHP2L1;SRSF2;SRSF4;PPIH;SNRPA1;SNRPF;SNRPC;SRSF7;SNRPA;SNRPB
Ribosome_Homo sapiens_hsa03010	3.80549	MRPS17;MRPS15;MRPS16;RPL10;RPL32;RPS10-NUDT3;RPL12;MRPL18;MRPS11;MRPS12;RPLP0;MRPL17;MRPS10;MRPL14;MRPL36;MRPL15;MRPL12;MRPL13;RPL6;MRPL32;MRPL11;MRPL33;MRPL4;MRPL3;RPL7A;MRPL1;RPS2;RPL37;RPS27A;RPL21;RPS7;RPL23;MRPL27;RPL13A;RPL23A;MRPS7;MRPL24;MRPS18C;MRPL22;RPS26;RPS25;RPL22L1;RPL26L1
Epstein-Barr virus infection_Homo sapiens_hsa05169	3.61526	CDKN1A;RBPJ;ICAM1;PSMD8;PSMD6;PSMD7;MYC;PSMD2;PSMD3;PSMD1;SKP2;JAK3;MAP2K3;CHUK;SND1;CCNA2;IFNG;CSNK2B;POLR1C;PTMA;PSMD12;PSMD11;PSMD14;PSMD13;RELB;IRAK1;POLR2C;POLR2D;POLR2E;POLR2H;POLR2I;POLR2K;HSPA8;STAT3;NFKB1;NFKB2;NFKBIA;POLR3A;POLR3B;PSMC3;PSMC4;POLR3D;PSMC1;NEDD4;PSMC2;CDK2;POLR3F;MDM2;BCL2;CDK1;POLR3G;POLR3H;POLR3K;RAN;NFKBIB
Pyrimidine metabolism_Homo sapiens_hsa00240	3.47515	PRIM2;DTYMK;PRIM1;PNP;POLR2C;POLR2D;POLD2;POLR2E;POLR2H;POLR2I;POLE;POLR2K;RRM1;PNPT1;RRM2;CAD;CTPS1;NME1;DHODH;POLA1;POLA2;POLR3A;POLR3B;POLR1A;POLR3D;POLE2;POLE3;POLR1C;POLR3F;POLR3G;POLR1E;CMPK2;POLR3H;POLR3K;DCTPP1
Nucleotide excision repair_Homo sapiens_hsa03420	2.77346	RFC5;RFC3;RFC4;PCNA;LIG1;RFC1;RFC2;RPA2;RAD23A;GTF2H3;RBX1;DDB2;DDB1;CDK7;POLE2;POLE3;POLD2;ERCC8;MNAT1;POLE
RNA polymerase_Homo sapiens_hsa03020	2.71519	POLR3A;POLR3B;POLR1A;POLR3D;POLR2C;POLR1C;POLR2D;POLR3F;POLR2E;POLR1E;POLR3G;POLR3H;POLR2H;POLR2I;POLR3K;POLR2K
Mismatch repair_Homo sapiens_hsa03430	2.48027	RFC5;RFC3;PCNA;RFC4;LIG1;RFC1;RFC2;RPA2;MLH1;MSH6;MSH2;EXO1;POLD2
Fanconi anemia pathway_Homo sapiens_hsa03460	2.31886	FANCI;BLM;FANCM;FANCL;FANCA;RPA2;FANCC;BRCA1;FANCB;BRCA2;MLH1;PALB2;FANCG;BRIP1;RAD51C;RAD51;EME1;FANCD2;STRA13;ATRIP
Purine metabolism_Homo sapiens_hsa00230	2.23279	PRPS2;PRIM2;PRIM1;AK2;GMPS;AK4;ADCY1;PFAS;PNP;ATIC;PPAT;POLR2C;POLR2D;POLD2;POLR2E;POLR2H;POLR2I;POLE;POLR2K;PGM1;RRM1;PNPT1;RRM2;PAICS;NME1;POLA1;POLA2;POLR3A;PKM;POLR3B;IMPDH1;POLR1A;POLR3D;POLE2;IMPDH2;POLE3;POLR1C;POLR3F;POLR3G;POLR1E;POLR3H;HPRT1;POLR3K;GART
Metabolic pathways_Homo sapiens_hsa01100	1.56094	PGAP1;GLDC;ENO1;IL4I1;NSDHL;PNP;PPAT;NAMPT;SEPHS1;EARS2;ACSL1;ALG3;ACSL4;ALG1;ACSL3;MTAP;MTHFD1;MTHFD2;HMBS;HPRT1;GNE;MTMR2;RPN2;SHMT2;RPN1;MTMR4;ATP5B;LDHA;HLCS;RDH10;PNPO;ATP6V0A2;ST3GAL5;ARSB;ATP6V1C1;ST3GAL2;CHKA;PMM2;EPT1;PYCR1;PAICS;MCAT;CS;POLA1;SQLE;POLA2;FASN;ALDH18A1;GPI;PIGU;GPAA1;GBE1;PIGW;ADO;PFAS;PIGX;ATIC;AUH;IMPA2;PHGDH;DLAT;ENOPH1;ACADS;ITPK1;AKR1A1;NME1;PLCB3;PIGA;AGPS;B3GNT2;DL…
Cysteine and methionine metabolism_Homo sapiens_hsa00270	1.56094	DNMT1;AHCY;GOT1;MDH2;GOT2;AMD1;APIP;SRM;IL4I1;MTAP;LDHA;MAT2A;SMS;GCLM;BCAT1;ENOPH1
Protein processing in endoplasmic reticulum_Homo sapiens_hsa04141	1.43149	RPN2;RPN1;CUL1;DERL2;RRBP1;RNF5;HSPBP1;HSP90B1;LMAN1;SEC61A1;HSPH1;BAG2;FBXO6;SEC61B;SEC23B;BCAP31;HSPA8;HSP90AA1;SEC13;SEC24A;HSPA5;DNAJB12;RAD23A;EIF2S1;PDIA6;RBX1;DNAJC3;DNAJA1;NSFL1C;DNAJB11;DNAJC10;CANX;STT3A;BCL2;PLAA;HYOU1;STT3B;CALR;SEC24D

## Sheet: 100 kPa
aCD3(+) vs. aCD3(-)				aCD3(+) vs. aCD3(-)
Up-regulated				Down-regulated
NAME	negative log of Adjusted P-value	Genes		NAME	negative log of Adjusted P-value	Genes
Proteasome_Homo sapiens_hsa03050	8.01293	PSMD12;PSMD11;PSMD14;PSMD13;POMP;PSMA7;PSMB6;PSMD8;PSMB7;PSMB4;PSMD6;PSMB5;PSMD7;PSMB2;PSMB3;PSMD2;PSMB1;PSMD3;PSMD1;PSMB8;PSMB9;PSMA5;PSMA6;PSMA3;PSMC5;PSMA4;IFNG;PSMA1;PSMC3;PSMA2;PSMC4;PSME3;PSMC1;PSMC2;PSME1;PSME2		Lysosome_Homo sapiens_hsa04142	3.74577	IDUA;HEXA;NAGPA;GNS;CTSS;SGSH;GGA2;AP1G2;CTSK;SMPD1;PSAP;IDS;ARSG;CTSD;CTSB;CTSA;ABCA2;MANBA;ENTPD4;GAA;LAPTM5;GALNS;NPC1;NPC2;DNASE2
Cell cycle_Homo sapiens_hsa04110	8.01293	RB1;CDKN1A;MCM7;BUB1B;SMC3;CDC20;CCND3;CDC23;CCND2;MYC;CHEK2;CHEK1;SKP2;CDC25C;SMC1A;CDC25A;RBX1;CCNA2;RBL1;DBF4;ESPL1;CCNE2;CCNE1;MCM3;MCM4;MCM5;MCM6;ANAPC1;MCM2;HDAC2;PCNA;PRKDC;CUL1;PKMYT1;ANAPC10;CCNB2;CCNB1;ORC6;CDC45;ORC1;RAD21;ORC3;E2F1;E2F2;E2F3;E2F4;BUB3;BUB1;CDKN2D;CDKN2C;PLK1;CDC7;CDC6;MAD2L2;STAG1;CDK7;CDK6;CDK4;CDK2;MDM2;CDK1;MAD2L1		Phosphatidylinositol signaling system_Homo sapiens_hsa04070	2.63317	MTMR3;DGKA;ITPR2;CALML3;PIK3R1;PIK3CB;DGKZ;INPP4A;ITPKB;PIKFYVE;INPP5A;INPP5D;PI4KA;PIP4K2A;INPP5K;PIK3C3;PLCG1;PLCB2;PLCD1
RNA transport_Homo sapiens_hsa03013	7.65194	CYFIP1;POP7;NUP107;NXT1;NUP188;POP1;GEMIN2;RPP30;POP4;EIF4A3;PHAX;SUMO3;MAGOH;SUMO2;EIF2B1;NDC1;EIF5B;PRMT5;SEC13;NUP210;NCBP1;NUP133;EIF1AX;NCBP2;ELAC2;PABPC4;RANGAP1;NUP93;EEF1A1;NUP50;RPP21;GEMIN4;GEMIN5;STRAP;GEMIN7;KPNB1;NUP205;SEH1L;RBM8A;DDX20;NMD3;NUP160;NUP85;EIF4EBP1;NUP88;NUP43;SMN1;RPP14;RAE1;EIF4E;EIF2B3;EIF2B2;NUP155;ALYREF;RPP40;NUP153;EIF2S2;MAGOHB;EIF2S1;SNUPN;EIF3I;EIF3J;NUP35;R…		FoxO signaling pathway_Homo sapiens_hsa04068	2.63317	CREBBP;SMAD4;GABARAPL1;SMAD3;CDKN1B;FBXO25;AGAP2;FOXO4;PIK3R1;PIK3CB;FBXO32;SIRT1;GABARAP;KLF2;RBL2;IKBKB;BCL6;CCNG2;AKT3;CAT;ATM;IL7R;S1PR4
DNA replication_Homo sapiens_hsa03030	7.01921	RNASEH2C;PRIM2;FEN1;RNASEH2A;PCNA;MCM7;PRIM1;POLD3;POLD1;POLD2;POLE;RFC5;RFC3;RFC4;LIG1;RFC1;RFC2;RPA1;RPA2;POLA1;POLA2;RPA3;POLE2;POLE3;MCM3;MCM4;MCM5;MCM6;DNA2;MCM2		Inositol phosphate metabolism_Homo sapiens_hsa00562	2.27925	MTMR3;PIK3CB;ITPKB;INPP4A;PIKFYVE;INPP5A;INPP5D;PI4KA;PIP4K2A;INPP5K;PIK3C3;PLCH2;PLCG1;PLCB2;PLCD1
Ribosome_Homo sapiens_hsa03010	7.01921	RPL4;MRPS17;MRPS15;RPL3;MRPS16;RPL32;MRPS11;MRPS12;RPLP0;MRPS10;MRPL36;RPL10A;RPL9;MRPL35;RPL6;MRPL32;MRPL4;MRPL3;RPL7A;RPS17;MRPL2;RPL35;MRPL9;RPL37;RPS13;RPS9;RPL21;RPS7;RPL23;RPS5;RPS6;RPL13A;MRPS7;MRPS5;MRPS9;RPL24;RPL10;MRPL18;MRPL19;MRPL16;MRPL17;MRPL14;MRPL15;MRPL12;MRPL13;MRPL11;MRPL20;RPL15;RPS2;RPS27A;RPL41;MRPL27;RPL35A;RPL23A;MRPL24;MRPL21;MRPL22;RPS26;RPL22L1;RPS21;RPL26L1;RPS24		Progesterone-mediated oocyte maturation_Homo sapiens_hsa04914	1.48275	PDE3B;ADCY4;SPDYE6;PIK3R1;PIK3CB;SPDYE5;ADCY7;CDC25B;RPS6KA3;FZR1;SPDYE2;AKT3;SPDYE1;CPEB2;PRKACB;MAD1L1
Spliceosome_Homo sapiens_hsa03040	5.73234	DDX46;EIF4A3;HNRNPU;PRPF19;EFTUD2;SNRPD2;SNRPD1;MAGOH;DHX15;SNRPD3;BCAS2;RBM17;AQR;NCBP1;NCBP2;BUD31;PRPF40A;PLRG1;PRPF4;NHP2L1;SRSF2;SRSF3;SNRNP27;SRSF4;PPIH;SNRPA1;SNRPF;SNRPC;SRSF7;SNRPA;SRSF9;SNRPB;SF3B4;SF3B3;RBM8A;SF3B6;SRSF1;PRPF8;SNRPB2;HNRNPA1;SRSF10;SF3A3;HSPA8;PPIL1;PRPF38A;ALYREF;CDC5L;LSM5;MAGOHB;LSM4;LSM3;CHERP;LSM2;HNRNPM;SNRNP40;PHF5A;PRPF31
Ribosome biogenesis in eukaryotes_Homo sapiens_hsa03008	5.29911	RBM28;POP7;NXT1;POP1;NVL;RPP30;POP4;HEATR1;FCF1;NAT10;NMD3;SPATA5;AK6;PWP2;NOL6;FBL;NOB1;BMS1;GAR1;DROSHA;RIOK2;RIOK1;MDN1;NOP56;NOP58;REXO1;IMP3;RPP40;IMP4;REXO2;GNL2;GTPBP4;GNL3;LSG1;CIRH1A;LOC81691;NHP2L1;EIF6;DKC1;CSNK2B;NHP2;RAN;NOP10
Pyrimidine metabolism_Homo sapiens_hsa00240	3.53664	PRIM2;DTYMK;PRIM1;POLD3;PNP;POLR2B;POLR2C;POLD1;POLR2D;POLD2;POLR2E;POLR2H;POLR2I;POLE;POLR2K;POLR2L;RRM1;PNPT1;RRM2;CAD;CTPS1;NME1;DHODH;DCTD;POLA1;POLA2;POLR3B;POLR3C;POLR1A;POLR3D;POLE2;POLR3E;POLE3;POLR1C;POLR3F;CMPK1;POLR3G;POLR1E;POLR3H;POLR3K;DCTPP1;ITPA
Purine metabolism_Homo sapiens_hsa00230	3.40321	NUDT5;PFAS;PNP;ATIC;PPAT;PDE4B;PDE4A;PGM2;POLE;PGM1;ADSL;NME1;APRT;PKM;POLR1A;POLR1C;POLR1E;HPRT1;GART;PRPS2;PRPS1;PRIM2;PRIM1;AK2;GMPS;ADCY3;AK4;ADCY1;AK6;POLD3;POLR2B;POLR2C;POLD1;POLR2D;POLD2;POLR2E;POLR2H;POLR2I;POLR2K;POLR2L;RRM1;PNPT1;RRM2;PAICS;POLA1;POLA2;POLR3B;POLR3C;IMPDH1;POLR3D;POLE2;IMPDH2;POLR3E;POLE3;POLR3F;POLR3G;POLR3H;POLR3K;ITPA
Mismatch repair_Homo sapiens_hsa03430	3.29403	RFC5;RFC3;PCNA;RFC4;LIG1;RFC1;RFC2;RPA1;RPA2;MLH1;MSH6;POLD3;MSH2;EXO1;RPA3;POLD1;POLD2
Epstein-Barr virus infection_Homo sapiens_hsa05169	3.22017	RB1;CDKN1A;HSPB1;RBPJ;ICAM1;PSMD8;PSMD6;PSMD7;MYC;PSMD2;PSMD3;PSMD1;SKP2;JAK3;MAP2K3;CHUK;SND1;CCNA2;IFNG;CSNK2B;POLR1C;PTMA;PSMD12;HDAC2;PSMD11;PSMD14;PSMD13;RELB;IRAK1;POLR2B;POLR2C;POLR2D;POLR2E;POLR2H;POLR2I;POLR2K;POLR2L;HSPA8;STAT3;NFKB1;NFKB2;NFKBIA;PSMC5;POLR3B;PSMC3;PSMC4;POLR3C;POLR3D;PSMC1;NEDD4;PSMC2;POLR3E;CDK2;POLR3F;MDM2;BCL2;CDK1;POLR3G;POLR3H;HLA-DRB3;NFKBIE;POLR3K;RAN;NFKBIB
Metabolic pathways_Homo sapiens_hsa01100	3.15598	PI4K2B;CMAS;GLDC;ATP5C1;ENO1;EPRS;IL4I1;NSDHL;PNP;PPAT;NAMPT;SEPHS1;EARS2;ALG8;ALG9;ATP6V0E1;ALG5;ALG3;ACSL4;ALG1;ACSL3;INPP4B;MTAP;MTHFD1;MTHFD2;HMBS;SUCLG1;HPRT1;GNE;GCDH;MTMR2;RPN2;SHMT2;SHMT1;RPN1;ATP5J;ATP5I;MTMR4;ATP5O;ATP5B;LDHA;RDH10;ATP5D;PNPO;ATP6V0A2;PIP5K1B;ARSB;CHKA;PMM2;EPT1;PYCR1;PAICS;MCAT;PRDX6;CS;POLA1;SQLE;POLA2;FASN;PEMT;ALDH18A1;ITPA;GPI;PIGU;COX7B;MOCS2;GPAA1;HEXB;GBE1;LPCAT…
Fanconi anemia pathway_Homo sapiens_hsa03460	3.15598	BLM;C17ORF70;BRCA1;BRCA2;BRIP1;EME1;STRA13;FANCI;RMI2;FANCM;RMI1;FANCL;FANCA;RPA1;RPA2;FANCC;FANCB;MLH1;FANCE;PALB2;FANCG;RAD51C;RAD51;FANCD2;RPA3;ERCC1
RNA polymerase_Homo sapiens_hsa03020	2.96249	POLR3B;POLR1A;POLR3C;POLR2B;POLR3D;POLR2C;POLR3E;POLR1C;POLR2D;POLR3F;POLR2E;POLR1E;POLR3G;POLR3H;POLR2H;POLR2I;POLR3K;POLR2K;POLR2L
Carbon metabolism_Homo sapiens_hsa01200	2.91508	PRPS2;GPI;PRPS1;FH;GLDC;SHMT2;SHMT1;ENO1;ACAT2;HK2;ME1;PGK1;IDH3B;PHGDH;ME2;ACADM;DLAT;PSPH;IDH3A;G6PD;PDHA1;GOT1;MDH1;MDH2;GOT2;PGD;SDHB;CS;RPIA;PC;PKM;SUCLA2;PSAT1;PCCB;PGP;SUCLG1;ACO2;ALDOA;DLD;GAPDH;PFKP
Nucleotide excision repair_Homo sapiens_hsa03420	2.79253	RFC5;RFC3;RFC4;PCNA;LIG1;RFC1;RFC2;RPA1;RPA2;RAD23A;GTF2H3;RBX1;DDB1;POLD3;CDK7;RPA3;ERCC1;POLE2;POLD1;POLE3;POLD2;MNAT1;POLE
Homologous recombination_Homo sapiens_hsa03440	1.792	BLM;RPA1;RPA2;BRCA2;RAD54B;POLD3;RAD51D;RAD51C;RAD51;EME1;RPA3;POLD1;POLD2;RAD54L;NBN
Base excision repair_Homo sapiens_hsa03410	1.75104	FEN1;PCNA;LIG1;PARP1;PARP2;APEX2;LIG3;HMGB1;POLD3;NEIL3;POLE2;APEX1;POLD1;POLE3;POLD2;POLE
Citrate cycle (TCA cycle)_Homo sapiens_hsa00020	1.72614	FH;PDHA1;MDH1;MDH2;SDHB;CS;ACLY;PC;SUCLA2;IDH3B;SUCLG1;ACO2;DLAT;DLD;IDH3A
Cysteine and methionine metabolism_Homo sapiens_hsa00270	1.67975	DNMT1;AHCY;GOT1;MDH1;MDH2;GSS;GOT2;AMD1;APIP;SRM;IL4I1;MTAP;LDHA;MAT2A;SMS;GCLM;BCAT1;ENOPH1;BCAT2
Viral carcinogenesis_Homo sapiens_hsa05203	1.66744	RB1;CDKN1A;CHD4;RBPJ;CDC20;CCND3;CCND2;CASP3;CHEK1;CCR8;RAC1;SKP2;CCR4;JAK3;ACTN4;SND1;RHOA;DDB1;CCNA2;KAT2B;CREB3;KAT2A;RBL1;PKM;CCNE2;CCNE1;HIST1H2BB;HIST1H2BN;HIST1H2BM;GTF2A2;HDAC2;SRF;HIST1H2BK;HDAC7;NRAS;PMAIP1;RANBP1;EGR2;EGR3;HIST1H4K;HIST1H4L;STAT3;GTF2H3;NFKB1;NFKB2;NFKBIA;CDK6;CDK4;PSMC1;DNAJA3;CDK2;REL;MDM2;CDK1;HIST1H4I;HIST1H4D
Huntington's disease_Homo sapiens_hsa05016	1.62069	COX7B;NDUFA11;CLTC;ATP5C1;ATP5G3;ATP5G1;CASP3;COX8A;GPX1;ATP5F1;SDHB;CREB3;PLCB3;NDUFS8;NDUFS6;NDUFS5;PPIF;NDUFS3;SLC25A5;SLC25A6;HDAC2;NDUFB10;NDUFB6;NDUFB11;ATP5A1;NDUFB3;NDUFB2;ATP5J;NDUFB1;COX5B;ATP5O;COX5A;ATP5B;POLR2B;POLR2C;ATP5D;POLR2D;AP2S1;POLR2E;CYC1;POLR2H;POLR2I;NDUFV1;POLR2K;POLR2L;NDUFA9;NDUFA6;NDUFA2;NDUFA1;SOD1;NDUFAB1;CYCS;RCOR1
Biosynthesis of amino acids_Homo sapiens_hsa01230	1.62069	PRPS2;PRPS1;SHMT2;SHMT1;ENO1;MAT2A;PGK1;IDH3B;PHGDH;PSPH;IDH3A;GOT1;GOT2;PYCR1;CS;RPIA;PC;PKM;PSAT1;ALDH18A1;ACO2;ALDOA;BCAT1;GAPDH;PFKP;BCAT2
HTLV-I infection_Homo sapiens_hsa05166	1.51892	RB1;CDKN1A;CSF2;SLC2A1;BUB1B;ELK1;ETS2;ICAM1;CDC20;CCND3;CDC23;CCND2;MYC;CHEK2;CHEK1;MYBL2;MYBL1;JAK3;POLE;CHUK;IL1R1;IL1R2;RRAS2;KAT2B;KAT2A;CANX;LTA;SLC25A5;ATF3;ANAPC1;SLC25A6;PCNA;SRF;CREM;ADCY3;ADCY1;ANAPC10;RELB;POLD3;CCNB2;NRAS;POLD1;POLD2;E2F1;E2F2;E2F3;BUB3;EGR1;RANBP1;EGR2;FZD3;CDKN2C;FZD6;NFKB1;NFKB2;FOSL1;NFKBIA;CDK4;POLE2;IL2RA;POLE3;CALR;HLA-DRB3;RAN;MAD2L1;BCL2L1
RNA degradation_Homo sapiens_hsa03018	1.4634	BTG3;ENO1;HSPD1;EXOSC7;EXOSC5;EXOSC10;EXOSC9;EXOSC8;EXOSC2;DCPS;HSPA9;PNPT1;DIS3;PABPC4;LSM1;CNOT10;LSM5;LSM4;PATL1;LSM3;LSM2;CNOT1;RQCD1;SKIV2L2;PFKP;MPHOSPH6
Parkinson's disease_Homo sapiens_hsa05012	1.31551	COX7B;NDUFB10;NDUFB6;NDUFA11;NDUFB11;ATP5A1;NDUFB3;NDUFB2;GNAI3;HTRA2;ATP5C1;ATP5J;NDUFB1;PARK7;ATP5G3;ATP5O;COX5B;COX5A;ATP5G1;ATP5B;CASP3;ATP5D;CYC1;NDUFV1;COX8A;NDUFA9;NDUFA6;NDUFA2;NDUFA1;ATP5F1;SDHB;NDUFS8;NDUFS6;NDUFS5;NDUFAB1;PPIF;NDUFS3;CYCS;SLC25A5;SLC25A6
Oxidative phosphorylation_Homo sapiens_hsa00190	1.31551	COX7B;NDUFB10;NDUFB6;NDUFA11;NDUFB11;ATP5A1;COX17;NDUFB3;NDUFB2;ATP5C1;ATP5J;NDUFB1;ATP5I;ATP5G3;ATP5O;COX5B;COX5A;ATP5G1;ATP5B;ATP5D;ATP6V0A2;CYC1;NDUFV1;COX8A;NDUFA9;ATP6V0E1;NDUFA6;NDUFA2;NDUFA1;ATP5F1;SDHB;ATP5J2;NDUFS8;PPA1;NDUFS6;NDUFS5;NDUFAB1;NDUFS3

## Sheet: Venn analysis for Up-regulated
5 elements included exclusively in "0.5 kPa":		1 element included exclusively in "6.4 kPa":		11 elements included exclusively in "100 kPa":		16 common elements in "6.4 kPa" and "100 kPa":
Jak-STAT signaling pathway_Homo sapiens_hsa04630		Protein processing in endoplasmic reticulum_Homo sapiens_hsa04141		Carbon metabolism_Homo sapiens_hsa01200		Proteasome_Homo sapiens_hsa03050
Pathways in cancer_Homo sapiens_hsa05200				Homologous recombination_Homo sapiens_hsa03440		Cell cycle_Homo sapiens_hsa04110
PI3K-Akt signaling pathway_Homo sapiens_hsa04151				Base excision repair_Homo sapiens_hsa03410		DNA replication_Homo sapiens_hsa03030
Hematopoietic cell lineage_Homo sapiens_hsa04640				Citrate cycle (TCA cycle)_Homo sapiens_hsa00020		RNA transport_Homo sapiens_hsa03013
HIF-1 signaling pathway_Homo sapiens_hsa04066				Viral carcinogenesis_Homo sapiens_hsa05203		Ribosome biogenesis in eukaryotes_Homo sapiens_hsa03008
				Huntington's disease_Homo sapiens_hsa05016		Spliceosome_Homo sapiens_hsa03040
				Biosynthesis of amino acids_Homo sapiens_hsa01230		Ribosome_Homo sapiens_hsa03010
				HTLV-I infection_Homo sapiens_hsa05166		Epstein-Barr virus infection_Homo sapiens_hsa05169
				RNA degradation_Homo sapiens_hsa03018		Pyrimidine metabolism_Homo sapiens_hsa00240
				Parkinson's disease_Homo sapiens_hsa05012		Nucleotide excision repair_Homo sapiens_hsa03420
				Oxidative phosphorylation_Homo sapiens_hsa00190		RNA polymerase_Homo sapiens_hsa03020
						Mismatch repair_Homo sapiens_hsa03430
						Fanconi anemia pathway_Homo sapiens_hsa03460
						Purine metabolism_Homo sapiens_hsa00230
						Metabolic pathways_Homo sapiens_hsa01100
						Cysteine and methionine metabolism_Homo sapiens_hsa00270
