# Supplementary material for: Different TCR-induced T lymphocyte responses are potentiated by stiffness with variable sensitivity
Source: eLife. 2017 Jun 8;6:e23190. doi: 10.7554/eLife.23190 (PMC5464771; doi:10.7554/eLife.23190)
Supplement: Supplementary files 5. — List of genes in the strongly up-regulated cluster and pathway analysis results with GO-BP and KEGG databases. DOI: http://dx.doi.org/10.7554/eLife.23190.027 [file elife-23190-fig5.xlsx]

## Sheet: Gene List
Strong up-regulation cluster - Gene Name
ABCC4
ABCE1
ABCF2
ABI3
AC007278.2
AC012363.4
AC017002.2
ACACA
ACAT2
ACTL6A
ADO
ADPRHL2
ADRM1
AEN
AHCY
AHI1
AHSA1
AIMP2
AKAP1
AKR1A1
ALDH18A1
ALDH1B1
ALG3
ALYREF
ANKRD13B
ANLN
ANP32E
AP000593.6
APEX2
APITD1-CORT
ARHGAP11A
ARHGAP31
ARID3B
ARID5A
ARL13B
ARMC6
ARNTL2
ARPC5L
ASF1B
ASPHD2
ASPM
ATAD2
ATAD5
ATF5
ATP1B3
ATP5G1
ATP8B4
AURKB
B3GALT6
B3GALTL
B4GALT2
BAG2
BANF1
BARD1
BATF3
BCAT1
BCAT2
BCCIP
BCL2
BCL2A1
BCL2L1
BCL2L11
BCL3
BCS1L
BHLHE40-AS1
BIRC5
BLM
BLVRA
BNIP1
BOLA3
BOP1
BRCA1
BRCA2
BRI3BP
BRIP1
BRIX1
BTG3
BUB1
BUB1B
BYSL
BZW2
C10orf2
C11orf24
C12orf45
C15orf41
C16orf87
C18orf54
C19orf48
C1orf112
C1QBP
C3orf14
C4orf46
C6orf48
C9orf64
CABLES2
CAD
CALML4
CALU
CAMK1
CASC5
CASP3
CBR3
CCDC124
CCDC86
CCL1
CCL20
CCL22
CCL3L3
CCL4
CCL4L2
CCNA2
CCNB1
CCNB2
CCND2
CCND2-AS1
CCNE1
CCNE2
CCNF
CCRN4L
CCT2
CCT3
CCT4
CCT5
CCT7
CD109
CD151
CD200
CD274
CD320
CD40LG
CD69
CD70
CD83
CDC20
CDC25A
CDC45
CDC6
CDC7
CDCA2
CDCA4
CDCA5
CDCA7
CDCA7L
CDCA8
CDK1
CDK2
CDK4
CDK6
CDKN2AIPNL
CDKN3
CDT1
CEACAM1
CENPA
CENPE
CENPF
CENPI
CENPJ
CENPL
CENPM
CENPN
CENPO
CENPP
CENPU
CENPV
CENPW
CEP152
CEP55
CEP76
CEP83
CEP85
CHAF1A
CHAF1B
CHCHD2
CHEK1
CHID1
CHKA
CHSY1
CIRH1A
CISD3
CISH
CIT
CKAP2L
CKS1B
CKS2
CLIC4
CLN6
CLPB
CLSPN
CLUH
COA6
COLGALT1
COPG2
COPRS
CRELD2
CREM
CSE1L
CSF1
CSF2RB
CSTF2
CTNNA1
CTNNAL1
CTNS
CTPS1
CXCL10
CXCL9
CYB5A
CYCS
CYP1B1
CYP51A1
DARS2
DCLRE1B
DCTPP1
DCUN1D5
DDX10
DDX21
DDX39A
DDX3Y
DENND3
DEPDC1B
DESI1
DGCR8
DHCR24
DHCR7
DHODH
DHRS3
DHRS7B
DHX33
DHX37
DIAPH3
DKC1
DLAT
DLGAP5
DMC1
DMXL2
DNA2
DNAJA1
DNAJC9
DOLPP1
DONSON
DOT1L
DPH2
DPP3
DPYSL2
DSN1
DTL
DTYMK
DUSP14
DUSP4
DUSP5
DUSP6
E2F1
E2F2
E2F7
E2F8
EBNA1BP2
EBP
ECT2
EGR1
EGR2
EGR3
EI24
EIF1AX
EIF2B3
EIF2S1
EIF4A1P7
EIF4A3
EIF4E
EIF4G1
EIF5A2
ELL2
ELOVL6
ELP5
EMC3-AS1
EMC6
ENDOD1
ENO1
ENO1-IT1
ENY2
EPAS1
EPT1
ERI1
ERLIN1
ESCO2
ESPL1
ETS2
EXO1
EXOC6
EXOSC5
EXOSC8
EZH2
F5
FADS1
FAM111B
FAM210A
FAM216A
FAM57A
FAM83D
FAM86A
FAM86MP
FAM98A
FANCA
FANCD2
FANCG
FANCI
FANCL
FARSB
FASLG
FASN
FBXO4
FEN1
FH
FHOD1
FIGNL1
FKBP4
FLJ25917
FNDC3B
FOSB
FOSL2
FOXM1
FOXP3
FRMD4B
FSCN1
FTSJ1
FTSJ2
FXN
FZD3
GABPB1
GAN
GART
GBE1
GBP1
GCDH
GCLM
GEMIN4
GEN1
GGCT
GINS1
GINS2
GINS3
GINS4
GLA
GMDS
GMNN
GMPPB
GNA15
GNG8
GNL2
GNL3
GNPNAT1
GOT2
GPAA1
GPATCH4
GPR180
GPR65
GRPEL1
GRWD1
GSG2
GSTP1
GTPBP4
GTSE1
GZMB
H2AFX
HAPLN3
HAT1
HAUS2
HAUS8
HCCS
HDGFRP3
HEATR2
HELLS
HIC1
HIST1H1A
HIST1H1B
HIST1H2AB
HIST1H2BB
HIST1H2BE
HIST1H3E
HIST1H3F
HIST1H3G
HIST1H4D
HIST2H3A
HIST2H3A
HIVEP3
HJURP
HK2
HMGA1
HMGCS1
HMMR
HN1L
HNRNPAB
HOMER2
HPGD
HPRT1
HPSE
HRH2
HSD17B10
HSP90AB3P
HSPA14
HSPBP1
HSPD1
HSPH1
ICAM1
ICMT
IDH3A
IER3
IER3IP1
IFIT3
IFNG
IGFBP4
IKZF4
IL12RB2
IL17RB
IL18RAP
IL1R1
IL21R
IL22
IL23R
IL2RA
IL4I1
IL4R
IMP4
IMPDH2
INCENP
INO80C
IPO11
IPO4
IPO5
IRF4
IRF8
ISOC2
ITPRIPL1
JAKMIP1
KBTBD8
KCTD17
KDELC2
KDELR2
KIAA0020
KIAA0101
KIAA1524
KIF11
KIF14
KIF15
KIF18A
KIF18B
KIF20A
KIF20B
KIF21A
KIF23
KIF2C
KIF4A
KIFC1
KIFC1
KIFC1
KIR3DL2
KLF11
KLHL8
KNOP1
KNSTRN
KNTC1
KPNA2
LACC1
LACTB
LANCL2
LAPTM4B
LARP4
LARS2
LCMT2
LDHA
LDLR
LETM1
LIF
LIG1
LINC00152
LINC01160
LINC-PINT
LMNA
LMNB1
LMNB2
LOC100288175
LOC100288637
LOC101927202
LOC101927963
LOC101928173
LOC101929530
LOC90784
LONP1
LRP8
LRR1
LRRC42
LRRC59
LRRC61
LSM3
LSM4
LTA
LTV1
LYAR
MAD2L1
MAD2L2
MAGOH
MAK16
MANF
MAP3K8
MAP3K8
MAPKAPK3
MASTL
MB21D1
MB21D2
MCAT
MCM10
MCM2
MCM3
MCM4
MCM5
MCM6
MCM7
MCM8
MCMBP
MCOLN2
MCUR1
MEA1
MELK
METTL1
MGC27345
MICAL3
MIIP
MINA
MIR1304
MIR155HG
MIR181B1
MIR21
MIR25
MIR4435-1HG
MIS18A
MKI67
MMAB
MMD
MMS22L
MOCS3
MORC4
MPHOSPH6
MPP6
MRPL11
MRPL12
MRPL14
MRPL15
MRPL17
MRPL18
MRPL24
MRPL3
MRPL4
MRPL54
MRPS17
MRPS23
MRPS26
MRPS28
MRPS33
MRPS34
MRTO4
MSH2
MSH5
MSH6
MT1CP
MTAP
MTBP
MTFP1
MTHFD1
MTHFD1L
MTHFD2
MTMR2
MT-TI
MYBBP1A
MYBL1
MYBL2
MYC
MYO1D
NAA15
NAMPT
NASP
NCAPD3
NCAPG
NCAPG2
NCAPH
NCAPH2
NCKAP1
NCLN
NCR3
NDC1
NDC80
NDFIP2
NDUFAB1
NDUFB3
NDUFB6
NEDD4
NEDD9
NEDD9
NEIL3
NET1
NETO2
NFIL3
NFKB2
NFKBIB
NFKBIE
NHP2
NINJ1
NIP7
NLE1
NME1
NOC3L
NOC4L
NOL6
NOLC1
NOM1
NOP14
NOP16
NOP2
NOP56
NPM3
NQO1
NR4A2
NSDHL
NT5DC2
NUDC
NUDCD1
NUDT1
NUF2
NUFIP1
NUP155
NUP160
NUP35
NUP37
NUP88
NUP93
NUSAP1
NXT1
OAT
ODC1
ORC1
ORC6
P4HA1
PAICS
PAK1
PAK1IP1
PALB2
PANX1
PAQR4
PBK
PCNA
PCNA-AS1
PDCD2L
PDCD5
PDE4A
PDE7B
PDP2
PDSS1
PER2
PES1
PFAS
PFDN2
PGAM5
PGD
PGK1
PHB
PHF5A
PHF6
PHLDA1
PIGA
PIGU
PIGW
PIM1
PIM3
PINX1
PLAGL2
PLCXD1
PLK1
PLK4
PLOD1
PM20D2
PMAIP1
PMM2
PNO1
PNPO
POFUT1
POLA1
POLA2
POLD1
POLD2
POLE
POLE3
POLQ
POLR1A
POLR2D
POLR2H
POLR2I
POLR2K
POMGNT1
POP1
PPA1
PPAP2A
PPAT
PPIF
PPIH
PPIL1
PPP5C
PPRC1
PRC1
PRDX1
PRELID1
PRIM1
PRIM2
PRMT1
PRMT3
PRMT5
PRPF4
PRR11
PSAT1
PSMA2
PSMB5
PSMB6
PSMC3
PSMC3IP
PSMD14
PSMG1
PSMG3
PSPH
PSTPIP2
PTGER2
PTGIR
PTP4A3
PTRH2
PUS7
PWP2
PXMP2
RAB11FIP1
RAB19
RAB38
RAD1
RAD23A
RAD51
RAD51AP1
RAD51C
RAD54B
RAN
RANBP1
RANGAP1
RANGRF
RBBP8
RBBP9
RBM28
RCAN2
RCC1
RCN1
RELB
RFC2
RFC3
RFC4
RFC5
RFWD3
RGS1
RGS16
RIOK1
RMDN3
RMI1
RNASEH2A
RNF157
RNU1-122P
RNU1-59P
RNU2-63P
RNU5F-1
RNU6-942P
RNU6-948P
ROMO1
RP11-1079K10.4
RP11-110I1.12
RP11-161H23.5
RP11-16O9.2
RP11-173P15.3
RP11-290L1.3
RP11-386G11.10
RP11-490H24.5
RP11-603J24.17
RP11-669B18.1
RP11-872D17.8
RP4-816N1.7
RP6-99M1.2
RPF2
RPL12
RPL21
RPL26L1
RPL32
RPL7A
RPS26
RPUSD1
RQCD1
RRAS2
RRBP1
RRM1
RRM2
RRP1
RRP12
RRP15
RRS1
RTTN
RUVBL2
SAE1
SAMD1
SAMD10
SCCPDH
SCD
SCFD2
SDC4
SDF2L1
SEC11C
SEH1L
SEMA7A
SFR1
SFXN1
SFXN2
SFXN4
SGOL1
SGOL1-AS1
SGOL2
SHCBP1
SHMT2
SIAH2
SKA1
SKA3
SKP2
SLBP
SLC16A1
SLC19A2
SLC1A5
SLC25A19
SLC25A22
SLC25A32
SLC25A33
SLC25A5
SLC25A5P5
SLC27A2
SLC27A4
SLC29A1
SLC35F2
SLC37A3
SLC38A5
SLC39A14
SLC39A8
SLC43A3
SLC7A1
SLC7A5
SLC9A7
SLIRP
SMC2
SMIM13
SMS
SMYD5
SNAPC1
SNHG15
SNHG16
SNHG3
SNORA41
SNORA66
SNORD11B
SNORD18A
SNORD29
SNORD49A
SNORD49B
SNORD4A
SNORD4B
SNORD51
SNORD75
SNORD88B
SNRPB
SNRPD1
SNRPF
SNX10
SOCS1
SOCS3
SORD
SPAG5
SPATA5
SPC24
SPDL1
SPIN4
SQLE
SRD5A3
SRM
SRXN1
SSRP1
SSSCA1
STIL
STIP1
STMN1
STRA13
STX11
STX3
SUV39H1
SYNJ2
TAF13
TAF4B
TALDO1
TBC1D24
TBL3
TBRG4
TBX21
TCEB1
TCF19
TCOF1
TEX30
TFAM
TFAP4
TFB2M
TFRC
THOC6
THOP1
TICRR
TIMELESS
TIMM10
TIMM13
TIMM21
TIMM23
TIMM50
TIPIN
TK1
TMA16
TMEM192
TMEM97
TMOD1
TMPO-AS1
TNF
TNFAIP2
TNFRSF11A
TNFRSF18
TNFRSF4
TNFRSF8
TNFRSF9
TNFSF14
TNIP3
TOMM22
TOMM34
TOMM40
TOMM5
TOP2A
TPX2
TRAIP
TRAP1
TRIAP1
TRIP10
TRIP13
TRUB2
TSEN2
TSPAN5
TSR1
TSTA3
TTF2
TTK
TTLL12
TTLL4
TUBB4B
TUBG1
TWISTNB
TWSG1
TXNDC17
TYMS
UAP1
UBAC1
UBE2C
UBE2M
UBE2T
UBQLN4
UBR7
UCK2
UEVLD
UHRF1
UMPS
UNG
UQCC2
UQCRH
URB1
URB2
USP31
UTP11L
UTP14A
UTP15
UTP20
VARS
VBP1
VDAC1
VDR
VMA21
WARS
WARS2
WBP4
WDHD1
WDR12
WDR18
WDR3
WDR36
WDR4
WDR43
WDR46
WDR5
WDR62
WDR76
WDR90
WEE1
WHSC1
XCL2
XYLB
YEATS4
YIF1A
YRDC
ZBED2
ZDHHC14
ZDHHC9
ZGRF1
ZMPSTE24
ZMYND19
ZNF367
ZNF511
ZNF826P
ZW10
ZWILCH
ZWINT

## Sheet: GO-BP
Strong up-regulation cluster
Term	negative log of Adjusted P-value	Genes
mitotic cell cycle (GO:0000278)	45.0822	ZWILCH;GMNN;BUB1B;CASC5;SMC2;CDC20;KNTC1;BANF1;SKP2;LIG1;ESCO2;CDC25A;NUP93;CCNE2;CCNE1;ZW10;DNA2;KIF20A;SEH1L;PSMD14;CDCA5;CDCA8;NCAPG;SKA1;NCAPH;NUP160;CCNB2;CCNB1;DSN1;ORC6;ORC1;NUP88;CEP76;PLK4;CDT1;NUP155;UBE2C;NCAPH2;PLK1;CDC7;CDC6;NDC80;ZWINT;POLA1;KIF18A;POLA2;KIF18B;CDK6;CDK4;CDK2;CDK1;TOP2A;FEN1;MCM7;MCM8;NCAPG2;MCM10;FOXM1;CKS1B;SGOL2;SGOL1;NUF2;MYBL2;SPDL1;POLE;RFC5;NUDC;RFC3;RFC4;RFC…
chromosome organization (GO:0051276)	19.5904	DCLRE1B;TOP2A;FEN1;PINX1;NCAPG2;SMC2;SGOL2;GSG2;MYC;RUVBL2;FBXO4;NUSAP1;STRA13;POLE;NDC1;RFC5;RFC3;RFC4;LIG1;RFC2;KNSTRN;CIT;MSH6;RAD51C;ESPL1;MSH2;KIFC1;FANCD2;DKC1;ZW10;DMC1;DNA2;PRIM2;BLM;PCNA;PRIM1;CDCA5;NCAPG;CDCA8;CENPA;NCAPH;POLD1;POLD2;MCMBP;CENPV;CENPW;SPAG5;NCAPH2;PLK1;ZWINT;NDC80;CENPE;POLA1;CENPF;POLA2;KIF18B;CENPI;CDK1;CENPN;NCAPD3;TRIP13;MAD2L1
nuclear division (GO:0000280)	18.422	ZWILCH;CCNF;NCAPG2;BUB1B;CASC5;YEATS4;KIF11;BRCA2;MKI67;KIF15;CDC20;SGOL1;NUF2;PBK;RCC1;KNTC1;STRA13;SSSCA1;CEP55;HELLS;NUDC;TIPIN;MASTL;HAUS2;CDC25A;CIT;CCNA2;ASPM;RAD51C;INCENP;ZW10;DMC1;TIMELESS;CKS2;BIRC5;KIF2C;KIF20B;CDCA2;CDCA5;NOLC1;NEDD9;SKA3;SKA1;AURKB;CCNB2;DSN1;HAUS8;RBBP8;MCMBP;FAM83D;BUB1;CENPV;CENPW;PLK1;FANCA;CDC6;NDC80;MAD2L2;TPX2;ANLN;WEE1;CENPF;PPP5C;MIS18A;RAD51;CDK2;CDK1;CENPN…
mitotic nuclear division (GO:0007067)	18.0735	ZWILCH;CCNF;NCAPG2;BUB1B;CASC5;YEATS4;KIF11;KIF15;CDC20;SGOL1;NUF2;PBK;RCC1;KNTC1;STRA13;SSSCA1;CEP55;HELLS;TIPIN;NUDC;MASTL;HAUS2;CDC25A;CIT;CCNA2;ASPM;INCENP;ZW10;TIMELESS;BIRC5;KIF2C;KIF20B;CDCA2;CDCA5;NEDD9;NOLC1;SKA3;SKA1;AURKB;CCNB2;DSN1;HAUS8;RBBP8;MCMBP;FAM83D;BUB1;CENPV;CENPW;PLK1;CDC6;NDC80;MAD2L2;TPX2;ANLN;WEE1;CENPF;PPP5C;MIS18A;CDK2;CDK1;CENPN;RAN;SPC24;NUP37
organelle fission (GO:0048285)	17.3639	ZWILCH;CCNF;NCAPG2;BUB1B;CASC5;YEATS4;KIF11;BRCA2;MKI67;KIF15;CDC20;SGOL1;NUF2;PBK;RCC1;KNTC1;STRA13;SSSCA1;CEP55;HELLS;NUDC;TIPIN;MASTL;HAUS2;CDC25A;CIT;CCNA2;ASPM;RAD51C;INCENP;ZW10;DMC1;TIMELESS;CKS2;BIRC5;KIF2C;KIF20B;CDCA2;MTFP1;CDCA5;NOLC1;NEDD9;SKA3;SKA1;AURKB;CCNB2;DSN1;HAUS8;RBBP8;MCMBP;FAM83D;BUB1;CENPV;CENPW;PLK1;FANCA;CDC6;NDC80;MAD2L2;TPX2;ANLN;WEE1;CENPF;PPP5C;MIS18A;RAD51;CDK2;CDK1…
cell cycle phase transition (GO:0044770)	17.1155	MCM7;MCM8;BUB1B;MCM10;FOXM1;CKS1B;PPAT;CHEK1;RCC1;MYBL2;SKP2;POLE;TIPIN;MASTL;TUBG1;HAUS2;CDC25A;CIT;CCNA2;MELK;CCNE2;PSMA2;CCNE1;TIMELESS;MCM3;BIRC5;MCM4;MCM5;MCM6;BCAT1;MCM2;PRIM2;PCNA;PSMD14;PRIM1;CDCA5;TYMS;PSMB6;CCNB2;CCNB1;CDC45;ORC6;PSMB5;ORC1;RBBP8;E2F1;CEP76;EIF4E;PLK4;CDT1;RRM2;CEP152;PLK1;CDC7;CDC6;TUBB4B;POLA1;WEE1;CENPF;POLA2;CDK6;PSMC3;CDK4;CENPJ;CDK2;CDK1;CDKN3
DNA replication (GO:0006260)	17.1155	FEN1;MCM7;MCM8;PINX1;MCM10;BRCA1;CHAF1B;CHAF1A;CHEK1;POLE;RFC5;RFC3;RFC4;LIG1;RFC2;RMI1;CDC25A;DKC1;MCM3;TFAM;MCM4;MCM5;DNA2;MCM6;DTL;MCM2;SLBP;BLM;RNASEH2A;CDC45;ORC6;ORC1;POLD1;POLD2;MCMBP;CLSPN;GINS2;POLQ;CDT1;RRM1;RRM2;GINS3;GINS4;CDC7;CDC6;SSRP1;TICRR;POLA1;POLA2;NASP;KIAA0101;POLE3;CDK2;CDK1;RAD1
mitotic cell cycle phase transition (GO:0044772)	16.2123	MCM7;MCM8;BUB1B;MCM10;FOXM1;CKS1B;PPAT;CHEK1;RCC1;MYBL2;SKP2;POLE;MASTL;TUBG1;HAUS2;CDC25A;CIT;CCNA2;MELK;CCNE2;PSMA2;CCNE1;MCM3;BIRC5;MCM4;MCM5;MCM6;BCAT1;MCM2;PRIM2;PCNA;PSMD14;PRIM1;CDCA5;TYMS;PSMB6;CCNB2;CCNB1;CDC45;PSMB5;ORC6;ORC1;RBBP8;E2F1;CEP76;EIF4E;PLK4;CDT1;RRM2;CEP152;PLK1;CDC7;CDC6;TUBB4B;POLA1;WEE1;CENPF;POLA2;CDK6;PSMC3;CDK4;CENPJ;CDK2;CDK1;CDKN3
DNA repair (GO:0006281)	14.6157	DCLRE1B;FEN1;MCM8;NUDT1;BCCIP;BRCA1;FOXM1;BRCA2;CHAF1B;CHAF1A;SFR1;EXO1;RUVBL2;CHEK1;STRA13;POLE;GEN1;RFC5;RFC3;RFC4;LIG1;RFC2;H2AFX;ACTL6A;RAD23A;ESCO2;MSH6;MMS22L;NEIL3;RAD51C;MSH2;FANCD2;MSH5;DNA2;DTL;INO80C;BLM;RNASEH2A;PCNA;PSMD14;UHRF1;CDCA5;UNG;RAD54B;RAD51AP1;BRIP1;POLD1;POLR2D;POLD2;RBBP8;CLSPN;POLR2H;POLR2I;POLR2K;BARD1;FANCI;POLQ;FANCL;FANCA;HMGA1;APEX2;SSRP1;PALB2;FANCG;TICRR;MAD2L2;P…
G1/S transition of mitotic cell cycle (GO:0000082)	14.478	PRIM2;PCNA;PSMD14;MCM7;MCM8;PRIM1;CDCA5;MCM10;TYMS;CKS1B;PSMB6;CCNB1;CDC45;PSMB5;ORC6;ORC1;PPAT;RBBP8;E2F1;RCC1;SKP2;EIF4E;POLE;CDT1;RRM2;CDC7;CDC6;CDC25A;POLA1;WEE1;POLA2;CDK6;CCNE2;PSMC3;CCNE1;PSMA2;CDK4;CDK2;CDK1;MCM3;MCM4;MCM5;MCM6;BCAT1;CDKN3;MCM2
cell cycle G1/S phase transition (GO:0044843)	14.478	PRIM2;PCNA;PSMD14;MCM7;MCM8;PRIM1;CDCA5;MCM10;TYMS;CKS1B;PSMB6;CCNB1;CDC45;PSMB5;ORC6;ORC1;PPAT;RBBP8;E2F1;RCC1;SKP2;EIF4E;POLE;CDT1;RRM2;CDC7;CDC6;CDC25A;POLA1;WEE1;POLA2;CDK6;CCNE2;PSMC3;CCNE1;PSMA2;CDK4;CDK2;CDK1;MCM3;MCM4;MCM5;MCM6;BCAT1;MCM2;CDKN3
DNA strand elongation (GO:0022616)	14.4714	DCLRE1B;PRIM2;FEN1;PCNA;MCM7;MCM8;PRIM1;CDC45;POLD1;POLD2;RFC5;GINS1;GINS2;RFC3;RFC4;LIG1;RFC2;GINS4;POLA1;POLA2;MCM3;MCM4;MCM5;DNA2;MCM6;MCM2
cell cycle checkpoint (GO:0000075)	14.1864	TOP2A;DCLRE1B;BLM;ZWILCH;BUB1B;CASC5;TTK;BRCA1;AURKB;CDC20;MTBP;BRIP1;CCNB1;CDC45;CHEK1;RBBP8;E2F1;KNTC1;CLSPN;SPDL1;BUB1;IER3;CDT1;TIPIN;UBE2C;PLK1;H2AFX;CDC6;ZWINT;FANCG;TICRR;MAD2L2;CCNA2;CENPF;CCNE2;MSH2;RFWD3;ZW10;CDK2;CDK1;BIRC5;RAD1;DNA2;DTL;BCL2L1;MAD2L1
DNA strand elongation involved in DNA replication (GO:0006271)	14.0522	PRIM2;FEN1;PCNA;MCM7;MCM8;PRIM1;CDC45;POLD1;POLD2;RFC5;GINS1;GINS2;RFC3;RFC4;LIG1;RFC2;GINS4;POLA1;POLA2;MCM3;MCM4;MCM5;DNA2;MCM6;MCM2
chromosome segregation (GO:0007059)	13.4979	TOP2A;HJURP;KIF11;BRCA1;SKA3;SKA1;SMC2;DSN1;SGOL1;NUF2;NUSAP1;RCC1;BUB1;CENPW;SPAG5;PLK1;ESCO2;KNSTRN;NDC80;ZWINT;CIT;CENPF;MIS18A;KIF18B;ESPL1;KIFC1;INCENP;ZW10;MSH5;BIRC5;KIF2C;CENPN;SLC25A5;MAD2L1;NUP37
regulation of cell cycle process (GO:0010564)	11.1918	TOP2A;ZWILCH;CCNF;BUB1B;BRCA1;TRIAP1;BRCA2;FOXM1;TNF;CDC20;MTBP;GSG2;CHEK1;NUSAP1;RCC1;KNTC1;GTSE1;DLGAP5;IER3;GEN1;PRMT5;TIPIN;KIF23;CIT;CCNA2;RAD51C;ESPL1;MSH2;PSMA2;ZW10;BIRC5;KIF20B;BLM;PSMD14;CDCA5;TTK;AURKB;PSMB6;CCNB1;PSMB5;E2F1;CLSPN;ECT2;CEP76;BUB1;E2F7;E2F8;PLK4;CDT1;RANBP1;CENPV;UBE2C;PLK1;LIF;CDC7;CDC6;ZWINT;TICRR;MAD2L2;TPX2;CENPE;ANLN;CENPF;TFAP4;MYBBP1A;PSMC3;CDK4;RFWD3;CENPJ;CDK2;…
regulation of mitotic cell cycle (GO:0007346)	10.6411	TOP2A;BTG3;ZWILCH;BUB1B;TRIAP1;BRCA2;TNF;CDC20;MTBP;GSG2;CHEK1;NUSAP1;RCC1;KNTC1;PIM3;GTSE1;DLGAP5;IER3;GEN1;PRMT5;TIPIN;CIT;CCNA2;RAD51C;ESPL1;MSH2;PSMA2;ZW10;BIRC5;KIF20B;BLM;PSMD14;TTK;AURKB;PSMB6;CCNB1;PSMB5;POLD1;E2F1;CLSPN;BUB1;EIF4E;E2F7;RANBP1;UBE2C;PLK1;CDC7;CDC6;ZWINT;NLE1;TICRR;MAD2L2;TPX2;CENPE;ANLN;CENPF;PSMC3;CDK4;RFWD3;CDK2;CDK1;BCL2;SAE1;BCL2L1;MAD2L1;EZH2
DNA recombination (GO:0006310)	10.6051	TOP2A;INO80C;PRIM2;FEN1;BLM;PCNA;PSMD14;MCM8;PRIM1;BRCA1;BRCA2;UNG;RAD54B;HSPD1;RAD51AP1;PSMC3IP;SFR1;EXO1;RUVBL2;POLD1;POLD2;RBBP8;POLE;GEN1;RFC5;RFC3;RFC4;LIG1;RFC2;H2AFX;ACTL6A;APEX2;PALB2;MSH6;POLA1;MMS22L;POLA2;RAD51C;CD40LG;RAD51;MSH2;MSH5;DMC1;DNA2;TRIP13
negative regulation of cell cycle process (GO:0010948)	8.77115	TOP2A;BLM;PSMD14;ZWILCH;CCNF;BUB1B;TTK;BRCA1;TRIAP1;AURKB;CDC20;PSMB6;MTBP;CCNB1;PSMB5;GSG2;CHEK1;KNTC1;CLSPN;GTSE1;BUB1;E2F7;IER3;E2F8;TIPIN;UBE2C;PLK1;LIF;ZWINT;TICRR;MAD2L2;CCNA2;CENPF;TFAP4;ESPL1;MSH2;PSMC3;PSMA2;CDK4;RFWD3;ZW10;CDK2;CDK1;BCL2;RAD1;BCL2L1;MAD2L1;EZH2
regulation of mitotic cell cycle phase transition (GO:1901990)	8.4543	TOP2A;BLM;PSMD14;ZWILCH;BUB1B;TTK;TRIAP1;AURKB;CDC20;PSMB6;MTBP;CCNB1;PSMB5;GSG2;E2F1;KNTC1;CLSPN;GTSE1;BUB1;DLGAP5;E2F7;IER3;TIPIN;UBE2C;PLK1;CDC7;CDC6;ZWINT;TICRR;CCNA2;MAD2L2;CENPE;CENPF;RAD51C;ESPL1;PSMC3;MSH2;PSMA2;CDK4;RFWD3;ZW10;CDK2;BCL2;CDK1;BCL2L1;MAD2L1;EZH2
mitotic recombination (GO:0006312)	8.37556	RFC5;TOP2A;PRIM2;RFC3;FEN1;RFC4;PCNA;LIG1;RFC2;PRIM1;RAD54B;POLA1;POLA2;RAD51;POLD1;POLD2;DNA2;POLE
ncRNA metabolic process (GO:0034660)	7.95893	MOCS3;VARS;POP1;SUV39H1;WDR4;RRP1;EIF4A3;TSEN2;SNRPD1;DGCR8;UTP14A;UTP15;PRMT5;WDR36;WARS;METTL1;DARS2;IMP4;TFB2M;UTP11L;FTSJ2;PUS7;FTSJ1;LARS2;CIRH1A;PPA1;DKC1;GEMIN4;NHP2;SNRPF;SNRPB;TRUB2;NOP2;NOLC1;NOC4L;HSD17B10;NOL6;EXOSC5;ERI1;PES1;EXOSC8;UTP20;LCMT2;NOP56;NOP14;WDR12;NPM3;BYSL;WARS2;AIMP2;BOP1;TBL3;MPHOSPH6;FARSB
rRNA processing (GO:0006364)	7.95893	SUV39H1;RRP1;NOP2;EIF4A3;NOLC1;NOC4L;NOL6;EXOSC5;ERI1;PES1;EXOSC8;UTP20;UTP14A;NOP56;UTP15;NOP14;WDR36;IMP4;TFB2M;UTP11L;FTSJ2;WDR12;NPM3;BYSL;BOP1;TBL3;CIRH1A;DKC1;GEMIN4;NHP2;MPHOSPH6
regulation of cell cycle phase transition (GO:1901987)	7.87712	TOP2A;BLM;PSMD14;ZWILCH;BUB1B;TTK;TRIAP1;AURKB;CDC20;PSMB6;MTBP;CCNB1;PSMB5;GSG2;E2F1;KNTC1;CLSPN;GTSE1;BUB1;DLGAP5;E2F7;IER3;TIPIN;UBE2C;PLK1;CDC7;CDC6;ZWINT;TICRR;CCNA2;MAD2L2;CENPE;CENPF;RAD51C;ESPL1;PSMC3;MSH2;PSMA2;CDK4;RFWD3;ZW10;CDK2;BCL2;CDK1;BCL2L1;MAD2L1;EZH2
negative regulation of mitotic cell cycle (GO:0045930)	7.7536	TOP2A;BTG3;BLM;PSMD14;ZWILCH;BUB1B;TTK;TRIAP1;AURKB;CDC20;PSMB6;MTBP;CCNB1;PSMB5;GSG2;CHEK1;KNTC1;CLSPN;GTSE1;BUB1;E2F7;IER3;TIPIN;UBE2C;PLK1;ZWINT;NLE1;TICRR;CCNA2;MAD2L2;CENPF;PSMC3;MSH2;PSMA2;RFWD3;ZW10;CDK2;BCL2;CDK1;BCL2L1;MAD2L1;EZH2
negative regulation of mitotic cell cycle phase transition (GO:1901991)	7.73923	TOP2A;BLM;PSMD14;ZWILCH;BUB1B;TTK;TRIAP1;AURKB;CDC20;PSMB6;MTBP;CCNB1;PSMB5;GSG2;KNTC1;CLSPN;GTSE1;BUB1;E2F7;IER3;TIPIN;UBE2C;PLK1;ZWINT;TICRR;CCNA2;MAD2L2;CENPF;PSMC3;MSH2;PSMA2;RFWD3;ZW10;CDK2;BCL2;CDK1;BCL2L1;MAD2L1;EZH2
rRNA metabolic process (GO:0016072)	7.58672	SUV39H1;RRP1;EIF4A3;NOP2;NOLC1;NOC4L;NOL6;EXOSC5;ERI1;PES1;EXOSC8;UTP20;UTP14A;UTP15;NOP56;NOP14;WDR36;IMP4;TFB2M;UTP11L;FTSJ2;WDR12;NPM3;BYSL;BOP1;TBL3;CIRH1A;DKC1;NHP2;GEMIN4;MPHOSPH6
telomere maintenance via semi-conservative replication (GO:0032201)	7.56355	RFC5;PRIM2;RFC3;FEN1;RFC4;PCNA;LIG1;RFC2;PRIM1;POLA1;POLA2;POLD1;POLD2;DNA2;POLE
mitotic cell cycle checkpoint (GO:0007093)	7.56355	TOP2A;BLM;ZWILCH;BUB1B;TTK;AURKB;CDC20;MTBP;CCNB1;KNTC1;CLSPN;BUB1;IER3;TIPIN;UBE2C;PLK1;ZWINT;TICRR;MAD2L2;CCNA2;CENPF;MSH2;RFWD3;ZW10;CDK2;CDK1;BCL2L1;MAD2L1
negative regulation of cell cycle phase transition (GO:1901988)	7.35012	TOP2A;BLM;PSMD14;ZWILCH;BUB1B;TTK;TRIAP1;AURKB;PSMB6;CDC20;MTBP;CCNB1;PSMB5;GSG2;KNTC1;CLSPN;GTSE1;BUB1;E2F7;IER3;TIPIN;UBE2C;PLK1;ZWINT;TICRR;MAD2L2;CCNA2;CENPF;MSH2;PSMC3;PSMA2;RFWD3;ZW10;CDK2;CDK1;BCL2;BCL2L1;MAD2L1;EZH2
DNA replication initiation (GO:0006270)	7.20727	PRIM2;MCM7;PRIM1;POLA1;POLA2;CDC45;CCNE2;ORC1;CCNE1;MCM3;MCM4;MCM5;MCM6;POLE;MCM2
negative regulation of cell cycle (GO:0045786)	7.20428	TOP2A;BTG3;ZWILCH;GMNN;CCNF;BUB1B;BRCA1;TRIAP1;CDC20;MTBP;GSG2;CASP3;MYC;CHEK1;KNTC1;GTSE1;IER3;TIPIN;CCNA2;ESPL1;IFNG;MSH2;PSMA2;ZW10;KIF20B;BLM;PSMD14;HPGD;TTK;AURKB;TBRG4;PSMB6;CCNB1;PSMB5;CLSPN;BUB1;E2F7;E2F8;BARD1;UBE2C;PLK1;LIF;DHCR24;NLE1;ZWINT;TICRR;MAD2L2;CENPF;CDK6;TFAP4;PSMC3;CDK4;RFWD3;CDK2;CDK1;BCL2;RAD1;MAD2L1;EZH2;BCL2L1;CDKN3
telomere maintenance via telomere lengthening (GO:0010833)	6.95239	RFC5;PRIM2;FEN1;RFC3;RFC4;PCNA;LIG1;RFC2;PRIM1;PINX1;POLA1;POLA2;DKC1;POLD1;POLD2;DNA2;POLE
nucleoside monophosphate metabolic process (GO:0009123)	6.94444	TOP2A;DDX3Y;EIF4A3;NUDT1;KIF14;TTF2;KIF11;PFAS;ATP5G1;KIF15;RUVBL2;PPAT;LONP1;KIF21A;TK1;ABCC4;RFC3;CAD;DDX10;KIF23;MSH6;RAD51C;MSH2;KIFC1;DMC1;MSH5;KIF2C;HPRT1;DNA2;KIF20A;UMPS;KIF20B;GART;FXN;BLM;DTYMK;DDX21;TYMS;UQCRH;RAD54B;HSPD1;BRIP1;DHX33;FIGNL1;ABCF2;POLQ;ATAD2;CTNS;PAICS;DHODH;MYO1D;CENPE;UCK2;KIF18A;KIF18B;RAD51;PSMC3;IMPDH2;KIF4A;ABCE1
telomere maintenance via recombination (GO:0000722)	6.9017	RFC5;PRIM2;RFC3;FEN1;RFC4;PCNA;LIG1;RFC2;PRIM1;POLA1;POLA2;POLD1;POLD2;DNA2;POLE
ncRNA processing (GO:0034470)	6.80062	TRUB2;MOCS3;POP1;SUV39H1;RRP1;NOP2;EIF4A3;WDR4;NOLC1;NOC4L;TSEN2;HSD17B10;NOL6;EXOSC5;ERI1;PES1;EXOSC8;DGCR8;UTP20;LCMT2;UTP14A;UTP15;NOP56;NOP14;WDR36;METTL1;IMP4;TFB2M;UTP11L;FTSJ2;WDR12;NPM3;PUS7;FTSJ1;BYSL;BOP1;TBL3;CIRH1A;DKC1;GEMIN4;NHP2;MPHOSPH6
DNA integrity checkpoint (GO:0031570)	6.58141	TOP2A;CDT1;TIPIN;BLM;PLK1;H2AFX;CDC6;BRCA1;TICRR;CCNA2;BRIP1;CDC45;MSH2;RFWD3;CDK2;CHEK1;RBBP8;CDK1;E2F1;RAD1;CLSPN;DNA2;DTL;IER3
ribonucleoside monophosphate metabolic process (GO:0009161)	6.22672	DDX3Y;TOP2A;EIF4A3;NUDT1;KIF14;TTF2;KIF11;PFAS;ATP5G1;KIF15;RUVBL2;PPAT;LONP1;KIF21A;ABCC4;RFC3;CAD;DDX10;KIF23;MSH6;RAD51C;MSH2;KIFC1;DMC1;MSH5;KIF2C;HPRT1;DNA2;KIF20A;UMPS;KIF20B;GART;FXN;BLM;DDX21;UQCRH;RAD54B;HSPD1;BRIP1;DHX33;FIGNL1;ABCF2;POLQ;ATAD2;CTNS;PAICS;DHODH;MYO1D;CENPE;UCK2;KIF18A;KIF18B;RAD51;PSMC3;IMPDH2;KIF4A;ABCE1
regulation of cell division (GO:0051302)	6.22672	BLM;BUB1B;TTK;BRCA2;TNF;AURKB;CDC20;MYC;CHEK1;NUSAP1;RCC1;KNTC1;ECT2;BUB1;DLGAP5;E2F7;E2F8;RANBP1;PRMT5;CENPV;UBE2C;PLK1;LIF;KIF23;CDC6;CABLES2;CIT;MAD2L2;CENPE;ASPM;ANLN;CENPF;KIF18B;ESPL1;MSH2;ZW10;BIRC5;RAD1;KIF20B;MAD2L1
telomere maintenance (GO:0000723)	6.17491	RFC5;DCLRE1B;PRIM2;RFC3;FEN1;BLM;RFC4;PCNA;LIG1;RFC2;PRIM1;PINX1;POLA1;POLA2;DKC1;POLD1;POLD2;FBXO4;DNA2;POLE
regulation of chromosome segregation (GO:0051983)	6.09839	SPAG5;UBE2C;CDCA5;PLK1;BUB1B;TTK;CDC6;KNSTRN;AURKB;CIT;MAD2L2;CDC20;CENPF;CCNB1;ESPL1;KIF2C;ECT2;BUB1;DLGAP5;MAD2L1
telomere organization (GO:0032200)	6.09839	RFC5;DCLRE1B;PRIM2;BLM;RFC3;FEN1;RFC4;PCNA;LIG1;RFC2;PRIM1;PINX1;POLA1;POLA2;DKC1;POLD1;POLD2;FBXO4;DNA2;POLE
chromatin assembly or disassembly (GO:0006333)	5.92122	HELLS;CENPU;CENPV;CENPW;HMGA1;HJURP;CASC5;CENPA;IPO4;CHAF1B;MIS18A;CHAF1A;NASP;CENPI;HAT1;CENPN;CENPO;CENPP;ASF1B
sister chromatid segregation (GO:0000819)	5.81161	TOP2A;SPAG5;PLK1;KNSTRN;ZWINT;NDC80;CIT;KIF18B;ESPL1;KIFC1;ZW10;NUSAP1;MAD2L1
establishment of chromosome localization (GO:0051303)	5.66456	SEH1L;CDCA5;PINX1;CDCA8;CENPE;CENPF;KIF18A;CCNB1;ZW10;RRS1;BIRC5;SPDL1;DLGAP5
DNA conformation change (GO:0071103)	5.66456	TOP2A;BLM;MCM7;CDCA5;NCAPH2;NCAPG2;HMGA1;NCAPG;NCAPH;SMC2;RAD54B;BRIP1;RAD51;RUVBL2;HAT1;NUSAP1;CDK1;MCM3;MCM4;MCM5;NCAPD3;DNA2;MCM6;MCM2
mitotic sister chromatid segregation (GO:0000070)	5.50461	KIF18B;SPAG5;ESPL1;KIFC1;ZW10;PLK1;NUSAP1;KNSTRN;ZWINT;NDC80;MAD2L1;CIT
regulation of nuclear division (GO:0051783)	5.38769	BUB1B;TTK;TNF;CDC20;CHEK1;NUSAP1;RCC1;KNTC1;BUB1;DLGAP5;PRMT5;RANBP1;UBE2C;PLK1;LIF;CDC6;CIT;MAD2L2;CENPE;ANLN;CENPF;ESPL1;MSH2;ZW10;BIRC5;RAD1;KIF20B;MAD2L1
regulation of transcription involved in G1/S transition of mitotic cell cycle (GO:0000083)	5.38384	KLF11;CDT1;PCNA;RRM2;CDC6;TYMS;POLA1;CDC45;ORC1;CCNE1;CDK1;E2F1;E2F7
regulation of mitosis (GO:0007088)	5.38384	BUB1B;TTK;TNF;CDC20;CHEK1;NUSAP1;RCC1;KNTC1;BUB1;DLGAP5;PRMT5;RANBP1;UBE2C;PLK1;CDC6;CIT;MAD2L2;CENPE;ANLN;CENPF;ESPL1;ZW10;BIRC5;KIF20B;MAD2L1
purine ribonucleoside monophosphate metabolic process (GO:0009167)	5.31211	DDX3Y;TOP2A;EIF4A3;NUDT1;KIF14;TTF2;KIF11;PFAS;ATP5G1;KIF15;RUVBL2;PPAT;LONP1;KIF21A;ABCC4;RFC3;DDX10;KIF23;MSH6;RAD51C;MSH2;KIFC1;DMC1;MSH5;KIF2C;HPRT1;DNA2;KIF20A;KIF20B;GART;FXN;BLM;DDX21;UQCRH;RAD54B;HSPD1;BRIP1;DHX33;FIGNL1;ABCF2;POLQ;ATAD2;CTNS;PAICS;MYO1D;CENPE;KIF18A;KIF18B;RAD51;PSMC3;IMPDH2;KIF4A;ABCE1
purine nucleoside monophosphate metabolic process (GO:0009126)	5.2891	DDX3Y;TOP2A;EIF4A3;NUDT1;KIF14;TTF2;KIF11;PFAS;ATP5G1;KIF15;RUVBL2;PPAT;LONP1;KIF21A;ABCC4;RFC3;DDX10;KIF23;MSH6;RAD51C;MSH2;KIFC1;DMC1;MSH5;KIF2C;HPRT1;DNA2;KIF20A;KIF20B;GART;FXN;BLM;DDX21;UQCRH;RAD54B;HSPD1;BRIP1;DHX33;FIGNL1;ABCF2;POLQ;ATAD2;CTNS;PAICS;MYO1D;CENPE;KIF18A;KIF18B;RAD51;PSMC3;IMPDH2;KIF4A;ABCE1
negative regulation of cell division (GO:0051782)	5.26465	BLM;UBE2C;PLK1;LIF;BUB1B;TTK;AURKB;MAD2L2;CDC20;ASPM;CENPF;MSH2;MYC;CHEK1;RAD1;BUB1;E2F7;MAD2L1;E2F8
DNA replication-independent nucleosome organization (GO:0034724)	5.24494	CENPU;CENPW;HJURP;CASC5;CENPA;IPO4;MIS18A;NASP;CENPI;HAT1;CENPN;CENPO;CENPP;ASF1B
DNA replication-independent nucleosome assembly (GO:0006336)	5.24494	CENPU;CENPW;HJURP;CASC5;CENPA;IPO4;MIS18A;NASP;CENPI;HAT1;CENPN;CENPO;CENPP;ASF1B
metaphase plate congression (GO:0051310)	5.24494	CENPE;CENPF;KIF18A;CCNB1;SEH1L;ZW10;CDCA5;PINX1;RRS1;CDCA8;SPDL1
mitotic metaphase plate congression (GO:0007080)	5.17352	CENPE;CCNB1;KIF18A;SEH1L;CDCA5;ZW10;PINX1;RRS1;CDCA8;SPDL1
spindle checkpoint (GO:0031577)	5.03928	UBE2C;PLK1;BUB1B;CASC5;TTK;AURKB;MAD2L2;CDC20;MTBP;CENPF;CCNB1;BIRC5;SPDL1;BUB1;MAD2L1
chromatin remodeling at centromere (GO:0031055)	4.7969	HELLS;CENPU;CENPV;MIS18A;CENPW;CENPI;HJURP;CASC5;CENPN;CENPO;CENPP;CENPA
double-strand break repair (GO:0006302)	4.7925	GEN1;FEN1;BLM;LIG1;PSMD14;MCM8;CDCA5;H2AFX;BRCA1;ESCO2;BRCA2;PALB2;RAD54B;RAD51AP1;MAD2L2;POLA1;MMS22L;BRIP1;RAD51C;RAD51;SFR1;MSH2;RBBP8;TRIP13
protein localization to chromosome (GO:0034502)	4.66806	MTBP;GSG2;ZW10;PLK1;CDK1;BUB1B;CASC5;ESCO2;SPDL1;CENPA;AURKB;EZH2
protein localization to chromosome, centromeric region (GO:0071459)	4.49963	MTBP;GSG2;ZW10;CDK1;BUB1B;CASC5;SPDL1;CENPA;AURKB
meiotic cell cycle process (GO:1903046)	4.49922	NDC1;TOP2A;PLK1;BRCA2;TUBG1;SMC2;RAD54B;MSH6;SGOL2;RAD51C;RAD51;SGOL1;ESPL1;MSH2;FANCD2;MSH5;DMC1;CKS2;STRA13;RAD1;TRIP13
ribonucleoprotein complex biogenesis (GO:0022613)	4.49922	NOP14;NOC4L;UTP11L;MINA;GNL2;WDR12;GTPBP4;NLE1;GNL3;RPL7A;BOP1;EBNA1BP2;PES1;MRTO4;RRS1;TSR1;BRIX1
DNA biosynthetic process (GO:0071897)	4.47189	POLQ;RFC3;PCNA;LIG1;PHB;POLA1;POLA2;CENPF;KIAA0101;MYBBP1A;POLD1;POLD2;POLE3;TK1;DTL;POLE
protein-DNA complex assembly (GO:0065004)	4.36442	CENPU;CENPV;CENPW;H2AFX;HJURP;CASC5;CENPA;IPO4;CHAF1B;MIS18A;RAD51;CHAF1A;NASP;CENPI;HAT1;CENPN;CENPO;CENPP;HIST1H2BB;HIST1H1A;HIST1H1B;ASF1B;MCM2
regulation of DNA metabolic process (GO:0051052)	4.35166	TOP2A;BLM;PCNA;PINX1;GMNN;BRCA1;BRCA2;FOXM1;RAD51AP1;CCNB1;TBX21;CASP3;MYC;FIGNL1;CHEK1;LONP1;KPNA2;E2F7;IER3;E2F8;CDT1;TIPIN;ALYREF;H2AFX;CDC7;CDC6;ESCO2;FOXP3;GTPBP4;TICRR;MSH6;MIS18A;RAD51;IFNG;MSH2;CDK2;CDK1;DNA2
positive regulation of cell cycle (GO:0045787)	4.28941	PSMD14;BRCA1;TRIAP1;BRCA2;TNF;AURKB;PSMB6;MTBP;CCNB1;CCND2;PSMB5;BCL2L11;NUSAP1;PIM1;ECT2;GTSE1;EIF4E;DLGAP5;E2F7;E2F8;GEN1;PLK4;RANBP1;CENPV;UBE2C;PLK1;KIF23;CDC7;CDC6;RAD51C;ESPL1;MYBBP1A;PSMC3;PSMA2;CDK4;CDK2;CDK1;BIRC5;MAD2L1
nucleosome assembly (GO:0006334)	4.28132	CENPU;CENPW;H2AFX;HJURP;CASC5;CENPA;IPO4;CHAF1B;MIS18A;CHAF1A;NASP;CENPI;HAT1;CENPN;CENPO;CENPP;HIST1H2BB;HIST1H1A;HIST1H1B;ASF1B;MCM2
cellular component biogenesis (GO:0044085)	4.24909	NOP14;UQCC2;NOC4L;UTP11L;MINA;TIMM21;GNL2;BCS1L;WDR12;NLE1;GTPBP4;GNL3;RPL7A;BOP1;EBNA1BP2;PES1;MRTO4;RRS1;TSR1;BRIX1
protein-DNA complex subunit organization (GO:0071824)	4.15435	HJURP;CASC5;CENPA;IPO4;CHAF1B;CHAF1A;HIST1H1A;HIST1H1B;CENPU;CENPV;CENPW;H2AFX;HMGA1;MIS18A;RAD51;NASP;CENPI;HAT1;ANP32E;CENPN;CENPO;CENPP;HIST1H2BB;ASF1B;MCM2
mitotic nuclear envelope disassembly (GO:0007077)	4.14159	SEH1L;NUP155;PLK1;NUP160;NUP93;CCNB2;CCNB1;LMNA;CDK1;NUP35;NUP88;BANF1;NUP37
ATP metabolic process (GO:0046034)	4.10611	DDX3Y;TOP2A;BLM;EIF4A3;NUDT1;KIF14;DDX21;KIF11;TTF2;ATP5G1;UQCRH;KIF15;RAD54B;HSPD1;BRIP1;DHX33;RUVBL2;FIGNL1;LONP1;KIF21A;ABCF2;ABCC4;POLQ;RFC3;ATAD2;DDX10;CTNS;KIF23;MYO1D;MSH6;CENPE;KIF18A;KIF18B;RAD51;RAD51C;PSMC3;MSH2;KIFC1;KIF4A;MSH5;DMC1;KIF2C;DNA2;KIF20A;ABCE1;KIF20B;FXN
histone exchange (GO:0043486)	4.10611	CENPU;MIS18A;CENPW;NASP;CENPI;ANP32E;HJURP;CASC5;CENPN;CENPO;CENPP;CENPA
purine ribonucleoside monophosphate catabolic process (GO:0009169)	4.06184	DDX3Y;TOP2A;BLM;EIF4A3;NUDT1;KIF14;DDX21;TTF2;KIF11;KIF15;RAD54B;HSPD1;BRIP1;DHX33;RUVBL2;LONP1;KIF21A;ABCF2;ABCC4;POLQ;RFC3;ATAD2;DDX10;KIF23;MYO1D;MSH6;CENPE;KIF18A;RAD51C;KIF18B;RAD51;MSH2;PSMC3;KIFC1;KIF4A;DMC1;MSH5;KIF2C;HPRT1;DNA2;KIF20A;ABCE1;KIF20B
ribonucleoside monophosphate catabolic process (GO:0009158)	4.06184	DDX3Y;TOP2A;BLM;EIF4A3;NUDT1;KIF14;DDX21;TTF2;KIF11;KIF15;RAD54B;HSPD1;BRIP1;DHX33;RUVBL2;LONP1;KIF21A;ABCF2;ABCC4;POLQ;RFC3;ATAD2;DDX10;KIF23;MYO1D;MSH6;CENPE;KIF18A;RAD51C;KIF18B;RAD51;PSMC3;MSH2;KIFC1;KIF4A;DMC1;MSH5;KIF2C;HPRT1;DNA2;KIF20A;ABCE1;KIF20B
purine nucleoside monophosphate catabolic process (GO:0009128)	4.04261	DDX3Y;TOP2A;BLM;EIF4A3;NUDT1;KIF14;DDX21;TTF2;KIF11;KIF15;RAD54B;HSPD1;BRIP1;DHX33;RUVBL2;LONP1;KIF21A;ABCF2;ABCC4;POLQ;RFC3;ATAD2;DDX10;KIF23;MYO1D;MSH6;CENPE;KIF18A;RAD51C;KIF18B;RAD51;MSH2;PSMC3;KIFC1;KIF4A;DMC1;MSH5;KIF2C;HPRT1;DNA2;KIF20A;ABCE1;KIF20B
nucleosome organization (GO:0034728)	4.04261	CENPU;CENPW;H2AFX;HMGA1;HJURP;CASC5;CENPA;IPO4;CHAF1B;MIS18A;CHAF1A;NASP;CENPI;HAT1;ANP32E;CENPN;CENPO;CENPP;HIST1H2BB;HIST1H1A;HIST1H1B;ASF1B;MCM2
nucleoside monophosphate catabolic process (GO:0009125)	3.98919	DDX3Y;TOP2A;BLM;EIF4A3;NUDT1;KIF14;DDX21;TTF2;KIF11;KIF15;RAD54B;HSPD1;BRIP1;DHX33;RUVBL2;LONP1;KIF21A;ABCF2;ABCC4;POLQ;RFC3;ATAD2;DDX10;KIF23;MYO1D;MSH6;CENPE;KIF18A;RAD51C;KIF18B;RAD51;PSMC3;MSH2;KIFC1;KIF4A;DMC1;MSH5;KIF2C;HPRT1;DNA2;KIF20A;ABCE1;KIF20B
membrane disassembly (GO:0030397)	3.98919	SEH1L;NUP155;PLK1;NUP160;NUP93;CCNB2;CCNB1;LMNA;CDK1;NUP35;NUP88;BANF1;NUP37
nuclear envelope disassembly (GO:0051081)	3.98919	SEH1L;NUP155;PLK1;NUP160;NUP93;CCNB2;CCNB1;LMNA;CDK1;NUP35;NUP88;BANF1;NUP37
double-strand break repair via homologous recombination (GO:0000724)	3.98919	GEN1;BLM;LIG1;PSMD14;MCM8;H2AFX;BRCA1;BRCA2;PALB2;RAD54B;RAD51AP1;MMS22L;RAD51;RAD51C;SFR1;RBBP8
DNA damage checkpoint (GO:0000077)	3.98919	BLM;TIPIN;PLK1;H2AFX;BRCA1;CCNA2;BRIP1;MSH2;RFWD3;CHEK1;CDK2;RBBP8;CDK1;E2F1;RAD1;CLSPN;DTL;IER3
recombinational repair (GO:0000725)	3.91645	GEN1;BLM;LIG1;PSMD14;MCM8;H2AFX;BRCA1;BRCA2;PALB2;RAD54B;RAD51AP1;MMS22L;RAD51C;RAD51;SFR1;RBBP8
ATP catabolic process (GO:0006200)	3.90831	DDX3Y;TOP2A;BLM;EIF4A3;NUDT1;KIF14;DDX21;KIF11;TTF2;KIF15;RAD54B;HSPD1;BRIP1;DHX33;RUVBL2;LONP1;KIF21A;ABCF2;POLQ;ABCC4;RFC3;ATAD2;DDX10;KIF23;MYO1D;MSH6;CENPE;KIF18A;KIF18B;RAD51C;RAD51;MSH2;PSMC3;KIFC1;KIF4A;DMC1;MSH5;KIF2C;KIF20A;DNA2;ABCE1;KIF20B
ribosome biogenesis (GO:0042254)	3.83144	RPL7A;BOP1;EBNA1BP2;MRTO4;RRS1;TSR1;NOC4L;BRIX1;MINA;GNL2;GTPBP4;GNL3
nucleotide-excision repair, DNA gap filling (GO:0006297)	3.79692	RFC5;POLA1;RFC3;RFC4;PCNA;LIG1;RFC2;POLD1;POLD2;POLE
response to ionizing radiation (GO:0010212)	3.73476	EGR1;BLM;RRM1;H2AFX;AEN;BRCA1;BRCA2;TICRR;ICAM1;NET1;RAD51AP1;CXCL10;RAD51;MSH2;FANCD2;MYC;RFWD3;FIGNL1;BCL2;PMAIP1;RAD1;ECT2;BCL2L1
positive regulation of cell cycle process (GO:0090068)	3.72734	PSMD14;BRCA1;TRIAP1;TNF;AURKB;PSMB6;MTBP;PSMB5;NUSAP1;ECT2;GTSE1;DLGAP5;E2F7;E2F8;GEN1;PLK4;RANBP1;CENPV;UBE2C;PLK1;KIF23;CDC7;CDC6;RAD51C;ESPL1;MYBBP1A;PSMC3;PSMA2;CDK4;CDK2;BIRC5;MAD2L1
CENP-A containing nucleosome assembly (GO:0034080)	3.67603	CENPU;MIS18A;CENPW;CENPI;HJURP;CASC5;CENPN;CENPO;CENPP;CENPA
cell cycle G2/M phase transition (GO:0044839)	3.64529	PLK4;CEP152;PLK1;TUBB4B;FOXM1;MASTL;TUBG1;HAUS2;CDC25A;CIT;CCNA2;CCNB2;CENPF;WEE1;CCNB1;MELK;CENPJ;CHEK1;CDK2;CDK1;BIRC5;MYBL2;SKP2;CEP76
G2/M transition of mitotic cell cycle (GO:0000086)	3.64529	PLK4;CEP152;PLK1;TUBB4B;FOXM1;MASTL;TUBG1;HAUS2;CDC25A;CIT;CCNA2;CCNB2;CENPF;WEE1;CCNB1;MELK;CENPJ;CHEK1;CDK2;CDK1;BIRC5;MYBL2;SKP2;CEP76
microtubule cytoskeleton organization (GO:0000226)	3.64268	SEH1L;CASC5;TTK;KIF11;CENPA;AURKB;SGOL1;HAUS8;STMN1;LMNA;NUSAP1;RCC1;MYBL2;SPDL1;RANBP1;SPAG5;PLK1;TUBG1;KNSTRN;HAUS2;NDC80;WEE1;KIF18A;KIF18B;ESPL1;PRC1;KIFC1;CENPJ;ZW10;CDK1;BIRC5;KIF2C;KIF20A;RAN
regulation of mitotic metaphase/anaphase transition (GO:0030071)	3.56934	UBE2C;PLK1;BUB1B;TTK;CDC6;MAD2L2;CDC20;CENPE;CENPF;ESPL1;BUB1;DLGAP5;MAD2L1
nuclear envelope organization (GO:0006998)	3.53056	SEH1L;NUP155;PLK1;NUP160;ZMPSTE24;NUP93;CCNB2;CCNB1;LMNA;CDK1;NUP35;BANF1;NUP88;NUP37
regulation of metaphase/anaphase transition of cell cycle (GO:1902099)	3.48978	UBE2C;PLK1;BUB1B;TTK;CDC6;MAD2L2;CDC20;CENPE;CENPF;ESPL1;BUB1;DLGAP5;MAD2L1
protein localization to kinetochore (GO:0034501)	3.48319	MTBP;ZW10;CDK1;BUB1B;CASC5;SPDL1;AURKB
transcription-coupled nucleotide-excision repair (GO:0006283)	3.3276	RFC5;RFC3;RFC4;PCNA;LIG1;RFC2;POLD1;POLD2;POLR2D;POLR2H;POLR2I;POLE;POLR2K
regulation of cyclin-dependent protein serine/threonine kinase activity (GO:0000079)	3.31837	BLM;PLK1;BCCIP;CDC6;CDC25A;GTPBP4;CKS1B;CCNA2;CCNB2;CCNB1;CCND2;TFAP4;CCNE2;CCNE1;CASP3;CKS2;PIM1;CDKN3
DNA duplex unwinding (GO:0032508)	3.3172	TOP2A;BLM;MCM7;HMGA1;RAD54B;BRIP1;RAD51;RUVBL2;MCM3;MCM4;MCM5;DNA2;MCM6;MCM2
DNA unwinding involved in DNA replication (GO:0006268)	3.29076	TOP2A;RAD51;MCM7;HMGA1;MCM4;MCM6;MCM2
chromatin remodeling (GO:0006338)	3.28757	INO80C;CENPU;HELLS;CENPV;CENPW;ACTL6A;HJURP;HMGA1;CASC5;CENPA;FOXP3;MIS18A;NASP;CENPI;MYC;RUVBL2;CHEK1;ANP32E;CENPN;CENPO;CENPP
DNA geometric change (GO:0032392)	3.1809	TOP2A;BLM;MCM7;HMGA1;RAD54B;BRIP1;RAD51;RUVBL2;MCM3;MCM4;MCM5;MCM6;DNA2;MCM2
regulation of mitotic sister chromatid separation (GO:0010965)	3.14828	MAD2L2;CDC20;CENPF;ESPL1;UBE2C;PLK1;BUB1B;TTK;BUB1;DLGAP5;MAD2L1;CIT
regulation of mitotic sister chromatid segregation (GO:0033047)	3.14828	MAD2L2;CDC20;CENPF;ESPL1;UBE2C;PLK1;BUB1B;TTK;BUB1;DLGAP5;MAD2L1;CIT
regulation of sister chromatid segregation (GO:0033045)	3.14828	MAD2L2;CDC20;CENPF;ESPL1;UBE2C;PLK1;BUB1B;TTK;BUB1;DLGAP5;MAD2L1;CIT
nucleotide-excision repair (GO:0006289)	3.12644	RFC5;RFC3;RFC4;PCNA;LIG1;RFC2;RAD23A;BRCA2;NEIL3;POLD1;POLD2;POLR2D;POLR2H;POLR2I;POLE;POLR2K
DNA replication checkpoint (GO:0000076)	3.12644	CDT1;TIPIN;CDC45;DNA2;CLSPN;CDC6;TICRR
positive regulation of mitotic cell cycle (GO:0045931)	3.10364	GEN1;RANBP1;UBE2C;PLK1;CDC7;CDC6;BRCA2;TNF;MTBP;CCNB1;RAD51C;ESPL1;CDK4;CDK1;NUSAP1;BIRC5;EIF4E;DLGAP5;MAD2L1
anatomical structure homeostasis (GO:0060249)	3.07108	DCLRE1B;PRIM2;FEN1;BLM;FH;PCNA;CSF1;EPAS1;PRIM1;PINX1;ACACA;PRDX1;POLD1;POLD2;FBXO4;POLE;RFC5;BARD1;WDR36;RFC3;RFC4;LIG1;RFC2;HOMER2;POLA1;POLA2;DKC1;BCL2;DNA2
DNA packaging (GO:0006323)	3.05866	TOP2A;CDCA5;NCAPH2;NCAPG2;HAT1;NUSAP1;CDK1;NCAPG;NCAPD3;NCAPH;SMC2
mitotic spindle checkpoint (GO:0071174)	3.05866	MAD2L2;CDC20;MTBP;CENPF;CCNB1;UBE2C;PLK1;BUB1B;TTK;BUB1;MAD2L1
chromosome condensation (GO:0030261)	3.05866	TOP2A;CDCA5;NCAPH2;NCAPG2;NUSAP1;CDK1;NCAPG;NCAPD3;NCAPH;SMC2
ATP-dependent chromatin remodeling (GO:0043044)	2.9985	CENPU;CENPW;ACTL6A;HJURP;CASC5;CENPA;MIS18A;NASP;CENPI;ANP32E;CENPN;CENPO;CENPP
mitotic DNA integrity checkpoint (GO:0044774)	2.97448	CCNA2;TOP2A;TIPIN;BLM;MSH2;RFWD3;CDK2;CDK1;CLSPN;IER3;TICRR
intrinsic apoptotic signaling pathway in response to DNA damage (GO:0008630)	2.91955	BCL2A1;EI24;AEN;BRCA1;BRCA2;TNF;HIC1;MSH6;BCL2L11;MSH2;BCL3;E2F1;BCL2;PMAIP1;BCL2L1;IER3
negative regulation of nuclear division (GO:0051784)	2.86375	UBE2C;PLK1;LIF;BUB1B;TTK;MAD2L2;CDC20;CENPF;MSH2;CHEK1;RAD1;BUB1;MAD2L1
regulation of microtubule cytoskeleton organization (GO:0070507)	2.80475	PLK4;GEN1;RANBP1;SPAG5;CCNF;BRCA1;SKA3;KNSTRN;SKA1;AURKB;TPX2;CCNB1;CENPJ;STMN1;CHEK1;FKBP4;ECT2;CEP76
centrosome organization (GO:0051297)	2.76577	PLK4;SLC16A1;CEP152;PLK1;KIF11;BRCA1;BRCA2;HAUS2;SGOL1;KIAA0101;HAUS8;CENPJ;CDK2;CDK1
anaphase-promoting complex-dependent proteasomal ubiquitin-dependent protein catabolic process (GO:0031145)	2.76442	PSMD14;UBE2C;PLK1;BUB1B;AURKB;CIT;PSMB6;CDC20;CCNB1;PSMB5;PSMC3;PSMA2;CDK2;CDK1;SKP2;MAD2L1
nucleotide biosynthetic process (GO:0009165)	2.73507	TSTA3;DTYMK;UAP1;TYMS;ATP5G1;PFAS;ACACA;GMPPB;GMDS;PPAT;NAMPT;GNPNAT1;TK1;MB21D1;RRM1;RRM2;PMM2;CAD;CTPS1;PAICS;NME1;DHODH;UCK2;MTHFD1;IMPDH2;HPRT1;UMPS;GART
nucleoside phosphate biosynthetic process (GO:1901293)	2.7101	TSTA3;DTYMK;UAP1;TYMS;PFAS;ATP5G1;ACACA;GMPPB;GMDS;PPAT;NAMPT;GNPNAT1;TK1;MB21D1;RRM1;RRM2;PMM2;CAD;CTPS1;PAICS;NME1;DHODH;UCK2;MTHFD1;IMPDH2;HPRT1;UMPS;GART
spindle assembly checkpoint (GO:0071173)	2.7101	MAD2L2;CDC20;CENPF;UBE2C;PLK1;BUB1B;CASC5;TTK;BUB1;MAD2L1
spindle organization (GO:0007051)	2.7101	RANBP1;SPAG5;TTK;KIF11;TUBG1;KNSTRN;NDC80;HAUS2;ESPL1;HAUS8;KIFC1;STMN1;RCC1;MYBL2;RAN
regulation of DNA-dependent DNA replication (GO:0090329)	2.62614	CDT1;TIPIN;BLM;CDK2;LONP1;CDC7;BRCA2;E2F7;TICRR;E2F8
G2 DNA damage checkpoint (GO:0031572)	2.62614	CCNA2;BLM;PLK1;CHEK1;RBBP8;CDK1;CLSPN;BRCA1;DTL;IER3
nucleobase metabolic process (GO:0009112)	2.6079	RRM1;CAD;TYMS;PFAS;PAICS;DHODH;UCK2;PPAT;IMPDH2;DPYSL2;HPRT1;TK1;UMPS;GART
microtubule-based process (GO:0007017)	2.55619	SEH1L;KIF14;CASC5;TTK;KIF11;CENPA;AURKB;KIF15;SGOL1;HAUS8;LMNA;STMN1;NUSAP1;RCC1;KIF21A;MYBL2;SPDL1;GTSE1;DLGAP5;PLK4;RANBP1;SPAG5;CEP152;PLK1;KIF23;TUBB4B;TUBG1;KNSTRN;NDC80;HAUS2;CENPE;WEE1;KIF18A;KIF18B;ESPL1;PRC1;KIFC1;KIF4A;CENPJ;ZW10;CDK1;BIRC5;KIF2C;KIF20A;KIF20B;RAN
nucleobase biosynthetic process (GO:0046112)	2.55619	PPAT;CAD;HPRT1;UMPS;PAICS;GART;DHODH
regulation of mitochondrion organization (GO:0010821)	2.52049	PRELID1;UQCC2;GZMB;TRIAP1;DHODH;BCL2L11;C1QBP;LMNA;PPIF;LONP1;E2F1;BCL2;PMAIP1;SLC25A5;FXN;BCL2L1;IER3
response to UV (GO:0009411)	2.52049	FEN1;TIPIN;TRIAP1;BRCA2;AURKB;CDC25A;MSH6;KIAA0101;MSH2;NEDD4;RUVBL2;POLD1;MYC;CASP3;CHEK1;BCL3;BCL2;PMAIP1;DTL
DNA replication-dependent nucleosome organization (GO:0034723)	2.51602	CHAF1B;CHAF1A;NASP;HAT1;IPO4;ASF1B
DNA replication-dependent nucleosome assembly (GO:0006335)	2.51602	CHAF1B;CHAF1A;NASP;HAT1;IPO4;ASF1B
regulation of chromosome organization (GO:0033044)	2.48359	WDHD1;CENPV;UBE2C;CDCA5;PLK1;ARID5A;LIF;BUB1B;TTK;BRCA1;FOXP3;CIT;CDC20;MAD2L2;CENPF;CCNB1;ESPL1;MYC;RUVBL2;CHEK1;BUB1;DLGAP5;HIST1H1B;MAD2L1
negative regulation of chromosome segregation (GO:0051985)	2.48359	MAD2L2;CDC20;CENPF;ESPL1;UBE2C;PLK1;BUB1B;TTK;BUB1;MAD2L1
regulation of DNA recombination (GO:0000018)	2.48359	RAD51AP1;MSH6;BLM;RAD51;IFNG;MSH2;TBX21;FIGNL1;ALYREF;CHEK1;KPNA2;FOXP3
response to radiation (GO:0009314)	2.47864	BLM;FEN1;SDC4;BRCA1;TRIAP1;TNFRSF11A;BRCA2;LRP8;AURKB;ICAM1;RAD51AP1;HRH2;MYC;RUVBL2;POLD1;FIGNL1;CASP3;CHEK1;PMAIP1;ECT2;LDLR;EGR1;RRM1;TIPIN;HMGCS1;H2AFX;CTNS;AEN;CDC25A;FANCG;DHRS3;TICRR;NET1;MSH6;CXCL10;RAD51;KIAA0101;MSH2;FANCD2;NEDD4;RFWD3;BCL3;BCL2;RAD1;DTL;BCL2L1
microtubule organizing center organization (GO:0031023)	2.46776	PLK4;SLC16A1;CEP152;PLK1;KIF11;BRCA1;BRCA2;HAUS2;SGOL1;KIAA0101;HAUS8;CENPJ;CDK2;CDK1
cell division (GO:0051301)	2.40057	TOP2A;LIG1;SPAG5;CCDC124;CDC7;SKA1;CABLES2;CKS1B;ASPM;CCNB2;DSN1;CCNB1;CCND2;CDK6;CCNE2;CCNE1;CDK4;CENPJ;BIRC5;MCM5
signal transduction by p53 class mediator (GO:0072331)	2.36423	PSMD14;AEN;BRCA1;TRIAP1;BRCA2;FOXM1;PSMB6;TFAP4;PSMB5;MYBBP1A;MSH2;PSMC3;PSMA2;CDK2;BCL3;E2F1;PMAIP1;E2F2;GTSE1;E2F7
negative regulation of organelle organization (GO:0010639)	2.27755	CCNF;BUB1B;TTK;BRCA1;TRIAP1;AURKB;CDC20;CCNB1;STMN1;CHEK1;LMNA;BUB1;IER3;PRELID1;UBE2C;PLK1;LIF;FOXP3;MAD2L2;CENPF;ESPL1;MSH2;PPIF;RAD1;FKBP4;SLC25A5;FXN;BCL2L1;MAD2L1
regulation of centrosome cycle (GO:0046605)	2.27475	PLK4;GEN1;RANBP1;CENPJ;CCNF;CHEK1;BRCA1;CEP76
mitochondrion organization (GO:0007005)	2.2704	CLUH;MTFP1;EPAS1;TIMM10;TFB2M;BCS1L;MRPL12;HK2;FANCG;TOMM22;TIMM50;GGCT;LETM1;BCL2L11;CASP3;LONP1;PPIF;BCL2;PMAIP1;TFAM;SLIRP;GCLM;FXN;BCL2L1
response to virus (GO:0009615)	2.2601	CXCL9;ODC1;DDX21;SLC1A5;ENO1;TNF;IFIT3;ICAM1;EXOSC5;BCL2L11;TBX21;STMN1;CCL4;PMAIP1;BANF1;GBP1;CCT5;MB21D1;BATF3;CCL22;HMGA1;FOXP3;CXCL10;CDK6;IFNG;PSMA2;BCL3;BCL2;ABCE1;BCL2L1
maintenance of fidelity involved in DNA-dependent DNA replication (GO:0045005)	2.218	MMS22L;BLM;TIPIN;ALYREF;POLD1;STRA13;BRCA2
mitotic spindle assembly checkpoint (GO:0007094)	2.21411	MAD2L2;CDC20;CENPF;UBE2C;PLK1;BUB1B;TTK;BUB1;MAD2L1
intrinsic apoptotic signaling pathway (GO:0097193)	2.20516	BCL2A1;EI24;GZMB;AEN;BRCA1;BRCA2;TNF;HIC1;MSH6;BCL2L11;MELK;MYBBP1A;MSH2;CASP3;BCL3;E2F1;BCL2;PMAIP1;CYP1B1;CYCS;E2F2;BCL2L1;IER3
cellular amino acid biosynthetic process (GO:0008652)	2.16571	OAT;AHCY;SHMT2;GOT2;PLOD1;GGCT;MTAP;MTHFD1;MTHFD1L;MTHFD2;PSAT1;ALDH18A1;BCAT1;GCLM;GART;PSPH;BCAT2
nucleic acid phosphodiester bond hydrolysis (GO:0090305)	2.16259	DCLRE1B;BLM;FEN1;RNASEH2A;POP1;CSTF2;ENDOD1;TSEN2;EXOSC5;ERI1;EXO1;CASP3;POLD1;RBBP8;UTP20;CCRN4L;GEN1;NOP14;HMGA1;APEX2;AEN;BOP1;POLA1;NEIL3;RAD51C;CYCS;RAD1;DNA2
cytokine-mediated signaling pathway (GO:0019221)	2.16175	SEH1L;IL23R;EIF4A3;CSF2RB;TNFRSF11A;LRP8;TNF;IFIT3;NUP160;ICAM1;TXNDC17;SOCS3;SOCS1;IL21R;NUP88;KPNA2;TNFRSF4;GBP1;EIF4E;IL12RB2;EGR1;IL4R;NUP155;IL1R1;TNFRSF18;IL17RB;NUP93;CXCL10;IFNG;IRF4;NEDD4;IL2RA;RQCD1;NUP35;IRF8;NUP37;EIF4G1
protein localization to organelle (GO:0033365)	2.11843	IPO11;TOMM40;RPL32;RPL12;TIMM13;BUB1B;CASC5;SNX10;TIMM10;CENPA;AURKB;TIMM50;TOMM22;IPO5;RPL7A;MTBP;GRPEL1;GSG2;PES1;LMNA;SPDL1;KPNA2;SEC11C;RPL21;NUP155;PLK1;TOMM34;TIMM23;TIMM21;ESCO2;DNAJA1;RPS26;AHI1;NEDD4;ZW10;CDK1;CEP83;RAN;TOMM5;RPL26L1;EZH2
regulation of DNA replication (GO:0006275)	2.11401	CDT1;BLM;TIPIN;PCNA;GMNN;PINX1;CDC7;CDC6;ESCO2;BRCA2;GTPBP4;TICRR;CDK2;CDK1;LONP1;DNA2;E2F7;E2F8
kinetochore organization (GO:0051383)	2.10969	CENPE;CENPF;CENPW;STRA13;CENPA;SMC2
mitotic chromosome condensation (GO:0007076)	2.10969	CDCA5;NUSAP1;NCAPG;NCAPD3;NCAPH;SMC2
regulation of ubiquitin-protein ligase activity involved in mitotic cell cycle (GO:0051439)	2.09113	PSMD14;UBE2C;PLK1;BUB1B;CDC20;PSMB6;MAD2L2;CCNB1;PSMB5;PSMC3;PSMA2;CDK2;CDK1;MAD2L1
base-excision repair (GO:0006284)	2.08876	FEN1;NEIL3;PCNA;LIG1;POLD1;POLD2;HMGA1;APEX2;DNA2;UNG
negative regulation of mitotic sister chromatid separation (GO:2000816)	2.08876	MAD2L2;CDC20;CENPF;UBE2C;PLK1;BUB1B;TTK;BUB1;MAD2L1
negative regulation of mitotic metaphase/anaphase transition (GO:0045841)	2.08876	MAD2L2;CDC20;CENPF;UBE2C;PLK1;BUB1B;TTK;BUB1;MAD2L1
negative regulation of mitotic sister chromatid segregation (GO:0033048)	2.08876	MAD2L2;CDC20;CENPF;UBE2C;PLK1;BUB1B;TTK;BUB1;MAD2L1
negative regulation of sister chromatid segregation (GO:0033046)	2.08876	MAD2L2;CDC20;CENPF;UBE2C;PLK1;BUB1B;TTK;BUB1;MAD2L1
alpha-amino acid biosynthetic process (GO:1901607)	2.07824	OAT;AHCY;SHMT2;GOT2;PLOD1;MTAP;MTHFD1L;MTHFD1;MTHFD2;PSAT1;ALDH18A1;GART;PSPH
cytokinesis (GO:0000910)	2.06089	PLK1;KIF23;BRCA2;CIT;ANLN;ESPL1;PRC1;INCENP;NUSAP1;BIRC5;KIF20A;ECT2;CEP55;BCL2L1
regulation of protein ubiquitination (GO:0031396)	2.03514	PSMD14;BUB1B;BRCA1;HSPBP1;CDC20;PSMB6;CCNB1;PSMB5;FBXO4;STRA13;FANCI;NDFIP2;UBE2C;SIAH2;PRMT3;PLK1;GTPBP4;PER2;DNAJA1;MAD2L2;AIMP2;PSMC3;PSMA2;CDK2;CDK1;MAD2L1
negative regulation of metaphase/anaphase transition of cell cycle (GO:1902100)	2.02089	MAD2L2;CDC20;CENPF;UBE2C;PLK1;BUB1B;TTK;BUB1;MAD2L1
negative regulation of mitosis (GO:0045839)	1.969	MAD2L2;CDC20;CENPF;UBE2C;PLK1;CHEK1;BUB1B;TTK;BUB1;MAD2L1
postreplication repair (GO:0006301)	1.94616	POLA1;PCNA;MSH2;KIAA0101;POLD1;BRCA1;DTL
regulation of protein modification by small protein conjugation or removal (GO:1903320)	1.93823	PSMD14;BUB1B;BRCA1;HSPBP1;CDC20;PSMB6;CCNB1;PSMB5;FBXO4;STRA13;FANCI;EGR1;NDFIP2;UBE2C;SIAH2;PLK1;PRMT3;GTPBP4;PER2;DNAJA1;MAD2L2;AIMP2;PSMC3;PSMA2;CDK2;CDK1;MAD2L1
regulation of microtubule-based process (GO:0032886)	1.92754	PLK4;GEN1;RANBP1;SPAG5;CCNF;BRCA1;SKA3;KNSTRN;SKA1;AURKB;TPX2;CCNB1;CENPJ;STMN1;CHEK1;FKBP4;ECT2;CEP76
'de novo' protein folding (GO:0006458)	1.9036	CCT3;CCT2;HSPH1;VBP1;PFDN2;TUBB4B;CCT7;HSPA14;CCT5;CCT4;HSPD1
negative regulation of mitochondrion organization (GO:0010823)	1.89106	PRELID1;LMNA;PPIF;TRIAP1;SLC25A5;FXN;BCL2L1;IER3
negative regulation of release of cytochrome c from mitochondria (GO:0090201)	1.77812	PRELID1;LMNA;PPIF;TRIAP1;FXN;BCL2L1
nucleotide-sugar biosynthetic process (GO:0009226)	1.77812	GMPPB;TSTA3;GMDS;PMM2;GNPNAT1;UAP1
DNA catabolic process, exonucleolytic (GO:0000738)	1.76925	BLM;FEN1;EXO1;RBBP8;APEX2;RAD1;DNA2
RNA transport (GO:0050658)	1.7252	NDC1;SLBP;ENY2;SEH1L;NXT1;NUP155;MRPL18;ALYREF;EIF5A2;EIF4A3;NUP160;THOC6;NUP93;DDX39A;MAGOH;POLR2D;NUP35;NUP88;EIF4E;NUP37
establishment of RNA localization (GO:0051236)	1.7252	NDC1;SLBP;ENY2;SEH1L;NXT1;NUP155;MRPL18;ALYREF;EIF5A2;EIF4A3;NUP160;THOC6;NUP93;DDX39A;MAGOH;POLR2D;NUP35;NUP88;EIF4E;NUP37
nucleic acid transport (GO:0050657)	1.7252	NDC1;SLBP;ENY2;SEH1L;NXT1;NUP155;MRPL18;ALYREF;EIF5A2;EIF4A3;NUP160;THOC6;NUP93;DDX39A;MAGOH;POLR2D;NUP35;NUP88;EIF4E;NUP37
chromatin modification (GO:0016568)	1.71704	INO80C;ENY2;UHRF1;SUV39H1;DOT1L;HJURP;CASC5;YEATS4;PHB;BRCA2;CENPA;AURKB;GSG2;RUVBL2;MYC;CHEK1;WDR5;PIM3;WHSC1;CENPU;PRMT5;HELLS;CENPV;CENPW;PRMT1;PRMT3;ACTL6A;HMGA1;FOXP3;COPRS;PER2;MIS18A;NASP;CENPI;IRF4;HAT1;CDK2;POLE3;ANP32E;CDK1;CENPN;CENPO;CENPP;ASF1B;EZH2
alpha-amino acid metabolic process (GO:1901605)	1.71704	GCDH;AHCY;OAT;SHMT2;ODC1;PLOD1;TYMS;PFAS;MTHFD1L;PPAT;PSPH;CAD;GOT2;CTPS1;MTAP;P4HA1;MTHFD1;PSAT1;MTHFD2;SMS;SLC25A32;ALDH18A1;GCLM;GART;BCAT2
gene expression (GO:0010467)	1.71669	VARS;RPL32;EIF4A3;RPL7A;SNAPC1;SNRPD1;MYC;MAGOH;DGCR8;PRMT5;WARS;RPL21;EIF1AX;DARS2;TFB2M;LARS2;PRPF4;POLR1A;PPA1;PSMA2;GEMIN4;TFAM;SNRPF;SNRPB;SLBP;PSMD14;RPL12;CSTF2;PSMB6;EXOSC5;PSMB5;EXOSC8;POLR2D;TCEB1;POLR2H;POLR2I;EIF4E;POLR2K;SEC11C;EIF2B3;TAF13;VDR;ALYREF;SSRP1;EIF2S1;LSM4;LSM3;WARS2;RPS26;NR4A2;AIMP2;PHF5A;PSMC3;RQCD1;TAF4B;RAN;RPL26L1;FARSB;EIF4G1
small molecule biosynthetic process (GO:0044283)	1.71205	AHCY;OAT;SHMT2;BRCA1;PLOD1;ACACA;EBP;NSDHL;MTHFD1L;PNPO;PDSS1;FADS1;PSPH;CHKA;HMGCS1;MMAB;GOT2;CYP51A1;AKR1A1;DHCR24;ELOVL6;MCAT;PER2;GGCT;SQLE;MTAP;MTHFD1;PSAT1;SCD;MTHFD2;FASN;NDUFAB1;ALDH18A1;DHCR7;BCAT1;GCLM;GART;SLC27A2;BCAT2
protein localization to mitochondrion (GO:0070585)	1.70851	DNAJA1;TOMM40;GRPEL1;TIMM13;TOMM34;TIMM23;TIMM10;TIMM21;TOMM5;TOMM22;TIMM50
protein targeting to mitochondrion (GO:0006626)	1.69698	TOMM40;GRPEL1;TOMM34;TIMM13;TIMM23;TIMM10;TIMM21;TOMM5;TOMM22;TIMM50
mitotic G2/M transition checkpoint (GO:0044818)	1.69364	CCNA2;BLM;CDK1;CLSPN;TICRR;IER3
pyrimidine nucleobase metabolic process (GO:0006206)	1.69005	RRM1;UCK2;DPYSL2;CAD;TK1;UMPS;TYMS;DHODH
mitotic DNA damage checkpoint (GO:0044773)	1.69005	CCNA2;TIPIN;BLM;MSH2;RFWD3;CDK2;CDK1;IER3
IMP biosynthetic process (GO:0006188)	1.66832	PPAT;HPRT1;GART;PAICS;PFAS
kinetochore assembly (GO:0051382)	1.66832	CENPE;CENPF;CENPW;STRA13;CENPA
attachment of spindle microtubules to kinetochore (GO:0008608)	1.66832	SGOL1;SEH1L;CASC5;AURKB;NDC80
nucleobase-containing compound transport (GO:0015931)	1.65923	NDC1;SLBP;ENY2;SEH1L;NXT1;NUP155;MRPL18;ALYREF;EIF5A2;EIF4A3;NUP160;THOC6;NUP93;DDX39A;SLC25A19;MAGOH;POLR2D;NUP35;NUP88;SLC29A1;EIF4E;NUP37
establishment of organelle localization (GO:0051656)	1.65923	SEH1L;CEP152;CDCA5;PINX1;CDCA8;CENPA;NDC80;CENPE;CENPF;KIF18A;CCNB1;ESPL1;DPYSL2;ZW10;NUSAP1;RRS1;CEP83;BIRC5;SPDL1;DLGAP5;RAN
mitochondrial transport (GO:0006839)	1.65923	MCUR1;TOMM40;MRPL18;TIMM13;TOMM34;TIMM23;TIMM10;TIMM21;MRPL12;ATP5G1;ACACA;TOMM22;TIMM50;GRPEL1;SLC25A32;TOMM5
pyrimidine-containing compound biosynthetic process (GO:0072528)	1.65923	UCK2;DTYMK;CAD;CTPS1;TK1;UMPS;TYMS;NME1;DHODH
mRNA transport (GO:0051028)	1.64325	NDC1;SLBP;ENY2;SEH1L;NUP155;ALYREF;EIF5A2;EIF4A3;NUP160;THOC6;NUP93;DDX39A;MAGOH;POLR2D;NUP35;NUP88;EIF4E;NUP37
T cell homeostasis (GO:0043029)	1.64325	CCNB2;BCL2L11;TNFSF14;CASP3;BCL2;PMAIP1;FOXP3
folic acid-containing compound metabolic process (GO:0006760)	1.64325	MTHFD1L;MTHFD1;SHMT2;MTHFD2;SLC25A32;TYMS;GART
pyrimidine nucleotide biosynthetic process (GO:0006221)	1.64135	UCK2;DTYMK;CAD;CTPS1;UMPS;TYMS;NME1;DHODH
tetrahydrofolate metabolic process (GO:0046653)	1.62057	MTHFD1;MTHFD1L;SHMT2;MTHFD2;TYMS;GART
DNA damage response, signal transduction by p53 class mediator (GO:0030330)	1.61325	PSMD14;BRCA1;TRIAP1;FOXM1;BRCA2;PSMB6;PSMB5;TFAP4;PSMC3;PSMA2;CDK2;BCL3;GTSE1;E2F7
regulation of G2/M transition of mitotic cell cycle (GO:0010389)	1.57665	CCNA2;CENPF;RAD51C;CDK4;CDC7;CLSPN;AURKB;TICRR
carbohydrate derivative biosynthetic process (GO:1901137)	1.57305	B4GALT2;TSTA3;PIGU;DTYMK;SDC4;UAP1;TYMS;ATP5G1;PFAS;ACACA;GMPPB;CHSY1;GMDS;PPAT;GNPNAT1;TK1;PHLDA1;COLGALT1;RRM1;RRM2;PMM2;CAD;SRD5A3;ALG3;B3GALT6;CTPS1;PAICS;NME1;DHODH;UCK2;MTAP;IMPDH2;PIGA;DOLPP1;HPRT1;UMPS;GART
positive regulation of chromosome segregation (GO:0051984)	1.56761	CCNB1;ESPL1;PLK1;CDC6;DLGAP5
trophoblast giant cell differentiation (GO:0060707)	1.56761	PLK4;SOCS3;LIF;E2F7;E2F8
response to protozoan (GO:0001562)	1.53638	IL4R;IFNG;IRF4;BCL3;IRF8;IER3
establishment of mitotic spindle localization (GO:0040001)	1.53638	ESPL1;ZW10;NUSAP1;SPDL1;CENPA;NDC80
cellular amino acid metabolic process (GO:0006520)	1.52673	GCDH;AHCY;OAT;VARS;SHMT2;GSTP1;ODC1;PLOD1;TYMS;HSD17B10;PFAS;MTHFD1L;PPAT;PSPH;WARS;CAD;GOT2;CTNS;DARS2;CTPS1;WARS2;GGCT;LARS2;AIMP2;SLC7A5;MTAP;P4HA1;MTHFD1;MTHFD2;PPA1;PSAT1;FASN;SMS;SLC25A32;ALDH18A1;BCAT1;GCLM;GART;BCAT2;FARSB
pyrimidine nucleoside biosynthetic process (GO:0046134)	1.52271	UCK2;CAD;CTPS1;TK1;UMPS;TYMS;NME1;DHODH
regulation of proteasomal ubiquitin-dependent protein catabolic process (GO:0032434)	1.5141	UBE2C;PLK1;BUB1B;RAD23A;TTK;CDC6;HSPBP1;CDC20;MAD2L2;CENPE;CENPF;ESPL1;UBQLN4;BUB1;DLGAP5;MAD2L1
reciprocal DNA recombination (GO:0035825)	1.51014	MSH6;RAD51C;RAD51;MSH5;DMC1;TRIP13;RAD54B
reciprocal meiotic recombination (GO:0007131)	1.51014	MSH6;RAD51C;RAD51;MSH5;DMC1;TRIP13;RAD54B
signal transduction in response to DNA damage (GO:0042770)	1.47999	PSMD14;BRCA1;TRIAP1;BRCA2;FOXM1;PSMB6;MAD2L2;TFAP4;PSMB5;PSMC3;PSMA2;CDK2;BCL3;GTSE1;E2F7
translation (GO:0006412)	1.47636	MRPS17;RPL32;RPL12;MRPS33;MRPL18;MRPL17;RRBP1;MRPL14;MRPL15;MRPL12;MRPL11;MRPL4;RPL7A;MRPL3;EIF4E;SEC11C;EIF2B3;WARS;RPL21;EIF1AX;MRPS23;MRPL24;FTSJ1;EIF2S1;RPS26;RPL26L1;EIF4G1;FARSB
regulation of cell cycle G2/M phase transition (GO:1902749)	1.47472	CCNA2;CENPF;RAD51C;CDK4;CDC7;CLSPN;AURKB;TICRR
regulation of exit from mitosis (GO:0007096)	1.47472	ANLN;UBE2C;ZW10;BIRC5;KNTC1
IMP metabolic process (GO:0046040)	1.47472	PPAT;HPRT1;GART;PAICS;PFAS
pyrimidine nucleoside monophosphate biosynthetic process (GO:0009130)	1.47472	UCK2;CAD;UMPS;TYMS;DHODH
translesion synthesis (GO:0019985)	1.47472	POLA1;PCNA;KIAA0101;POLD1;DTL
cellular response to ionizing radiation (GO:0071479)	1.47451	RAD51AP1;NET1;EGR1;BLM;RAD51;FIGNL1;RAD1;ECT2;BCL2L1
nucleoside monophosphate biosynthetic process (GO:0009124)	1.47142	CAD;TYMS;PFAS;PAICS;ATP5G1;DHODH;UCK2;PPAT;IMPDH2;HPRT1;TK1;UMPS;GART
regulation of centrosome duplication (GO:0010824)	1.47142	PLK4;GEN1;CENPJ;CCNF;BRCA1;CEP76
establishment of protein localization to mitochondrion (GO:0072655)	1.44973	TOMM40;GRPEL1;TOMM34;TIMM13;TIMM23;TIMM10;TIMM21;TOMM5;TOMM22;TIMM50
DNA catabolic process, endonucleolytic (GO:0000737)	1.44529	GEN1;NEIL3;FEN1;RAD51C;EXO1;CASP3;HMGA1;RBBP8;CYCS;APEX2;DNA2
regulation of ligase activity (GO:0051340)	1.43343	PSMD14;UBE2C;PLK1;BUB1B;PSMB6;MAD2L2;CDC20;CCNB1;PSMB5;PSMC3;PSMA2;CDK2;CDK1;GCLM;MAD2L1
cellular response to cytokine stimulus (GO:0071345)	1.4249	SEH1L;IL23R;EIF4A3;CSF2RB;PHB;TNFRSF11A;BRCA1;LRP8;TNF;IFIT3;NUP160;ICAM1;TXNDC17;SOCS3;SOCS1;NFIL3;IL21R;NUP88;KPNA2;TNFRSF4;EIF4E;GBP1;IL12RB2;EGR1;IL4R;NUP155;IL1R1;TNFRSF18;IL17RB;NUP93;CXCL10;IFNG;IRF4;NEDD4;IL2RA;IMPDH2;FASN;RQCD1;NUP35;IRF8;NUP37;MCM2;EIF4G1
microtubule polymerization or depolymerization (GO:0031109)	1.37913	KIF18A;KIF18B;CENPJ;STMN1;KIF2C
pyrimidine nucleoside monophosphate metabolic process (GO:0009129)	1.37913	UCK2;CAD;UMPS;TYMS;DHODH
transcription elongation from RNA polymerase II promoter (GO:0006368)	1.36395	ENY2;TAF13;ADRM1;POLR2D;TAF4B;TCEB1;SSRP1;POLR2H;POLR2I;ELL2;POLR2K
microtubule depolymerization (GO:0007019)	1.36057	KIF18A;KIF18B;STMN1;KIF2C
water-soluble vitamin biosynthetic process (GO:0042364)	1.36057	PSAT1;MMAB;AKR1A1;PNPO
heterochromatin organization (GO:0070828)	1.36057	HELLS;WDHD1;CENPV;HMGA1
carboxylic acid biosynthetic process (GO:0046394)	1.35206	AHCY;OAT;SHMT2;BRCA1;PLOD1;ACACA;MTHFD1L;FADS1;PSPH;GOT2;AKR1A1;ELOVL6;MCAT;PER2;GGCT;MTAP;MTHFD1;PSAT1;SCD;MTHFD2;FASN;NDUFAB1;ALDH18A1;BCAT1;GCLM;GART;SLC27A2;BCAT2
organic acid biosynthetic process (GO:0016053)	1.35206	AHCY;OAT;SHMT2;BRCA1;PLOD1;ACACA;MTHFD1L;FADS1;PSPH;GOT2;AKR1A1;ELOVL6;MCAT;PER2;GGCT;MTAP;MTHFD1;PSAT1;SCD;MTHFD2;FASN;NDUFAB1;ALDH18A1;BCAT1;GCLM;GART;SLC27A2;BCAT2
RNA catabolic process (GO:0006401)	1.35206	FEN1;RNASEH2A;RPL21;RPL32;POP1;RPL12;EIF4A3;LSM4;LSM3;RPS26;RPL7A;EXOSC5;ERI1;POLD1;MAGOH;EXOSC8;POLR2D;RQCD1;DNA2;ABCE1;EIF4E;RPL26L1;CCRN4L;EIF4G1
tRNA metabolic process (GO:0006399)	1.35206	TRUB2;MOCS3;WARS;VARS;POP1;METTL1;WDR4;DARS2;TSEN2;PUS7;FTSJ1;HSD17B10;WARS2;AIMP2;LARS2;PPA1;LCMT2;FARSB
response to alkaloid (GO:0043279)	1.35206	EGR1;BLM;HOMER2;CAD;TNF;DHODH;ICAM1;FOSL2;PPP5C;RAD51;DPYSL2;CHEK1;BCL2;FOSB;BCL2L1
regulation of proteasomal protein catabolic process (GO:0061136)	1.33303	PSMD14;UBE2C;PLK1;BUB1B;TTK;RAD23A;CDC6;HSPBP1;CDC20;MAD2L2;CENPE;CENPF;ESPL1;BUB1;UBQLN4;DLGAP5;MAD2L1
pyrimidine nucleoside triphosphate biosynthetic process (GO:0009148)	1.33303	UCK2;DTYMK;CAD;CTPS1;TYMS;NME1
histone phosphorylation (GO:0016572)	1.33303	GSG2;CDK2;CHEK1;CDK1;PIM3;AURKB
water-soluble vitamin metabolic process (GO:0006767)	1.31422	CYB5A;MOCS3;MMAB;AKR1A1;ACACA;MTHFD1;PSAT1;FASN;NAMPT;PNPO;SLC25A32;SLC19A2;CD320

## Sheet: KEGG
Strong up-regulation cluster
Term	negative log of Adjusted P-value	Genes
DNA replication_Homo sapiens_hsa03030	10.1809	RFC5;PRIM2;RFC3;FEN1;RFC4;RNASEH2A;PCNA;LIG1;MCM7;RFC2;PRIM1;POLA1;POLA2;POLD1;POLE3;POLD2;MCM3;MCM4;MCM5;MCM6;DNA2;POLE;MCM2
Cell cycle_Homo sapiens_hsa04110	9.49645	PCNA;MCM7;BUB1B;TTK;CDC20;CCNB2;CCNB1;CCND2;ORC6;CDC45;ORC1;MYC;CHEK1;E2F1;E2F2;SKP2;BUB1;PLK1;CDC7;CDC6;CDC25A;MAD2L2;CCNA2;WEE1;CDK6;ESPL1;CCNE2;CDK4;CCNE1;CDK2;CDK1;MCM3;MCM4;MCM5;MCM6;MAD2L1;MCM2
Pyrimidine metabolism_Homo sapiens_hsa00240	4.97202	PRIM2;DTYMK;PRIM1;TYMS;POLD1;TWISTNB;POLR2D;POLD2;TK1;POLR2H;POLR2I;POLE;POLR2K;RRM1;RRM2;CAD;CTPS1;NME1;DHODH;POLA1;UCK2;POLA2;POLR1A;POLE3;UMPS;DCTPP1
Ribosome biogenesis in eukaryotes_Homo sapiens_hsa03008	4.64155	UTP15;NOP56;RBM28;WDR36;NXT1;POP1;WDR3;IMP4;GNL2;SPATA5;PWP2;GTPBP4;WDR43;GNL3;NOL6;TBL3;CIRH1A;TCOF1;DKC1;NHP2;RIOK1;UTP14A;RAN
Mismatch repair_Homo sapiens_hsa03430	3.64759	RFC5;MSH6;RFC3;PCNA;RFC4;LIG1;MSH2;RFC2;EXO1;POLD1;POLD2
Fanconi anemia pathway_Homo sapiens_hsa03460	3.15755	FANCI;BLM;RMI1;FANCL;FANCA;BRCA1;BRCA2;PALB2;FANCG;BRIP1;RAD51C;RAD51;FANCD2;UBE2T;STRA13
p53 signaling pathway_Homo sapiens_hsa04115	2.60059	RRM2;EI24;CCNB2;CCNB1;CDK6;CCND2;CCNE2;CDK4;CCNE1;CASP3;CDK2;CHEK1;CDK1;CYCS;PMAIP1;GTSE1
HTLV-I infection_Homo sapiens_hsa05166	2.24876	PCNA;CREM;BUB1B;TNF;ETS2;ICAM1;RELB;CDC20;CCNB2;CCND2;MYC;POLD1;CHEK1;POLD2;E2F1;E2F2;MYBL2;MYBL1;POLE;EGR1;RANBP1;EGR2;FZD3;IL1R1;RRAS2;NFKB2;CDK4;IL2RA;POLE3;LTA;VDAC1;SLC25A5;RAN;MAD2L1;BCL2L1
Base excision repair_Homo sapiens_hsa03410	2.11036	NEIL3;FEN1;PCNA;LIG1;POLD1;POLE3;POLD2;APEX2;POLE;UNG
Purine metabolism_Homo sapiens_hsa00230	1.68697	PRIM2;PRIM1;PFAS;PPAT;POLD1;TWISTNB;POLR2D;POLD2;PDE4A;POLR2H;POLR2I;POLE;POLR2K;RRM1;RRM2;PAICS;NME1;POLA1;POLA2;POLR1A;IMPDH2;POLE3;PDE7B;HPRT1;GART
Nucleotide excision repair_Homo sapiens_hsa03420	1.68697	RFC5;RFC3;RFC4;PCNA;LIG1;RFC2;POLD1;POLE3;POLD2;RAD23A;POLE
Cytokine-cytokine receptor interaction_Homo sapiens_hsa04060	1.648	IL22;CXCL9;CSF1;IL23R;CCL4L2;CCL3L3;FASLG;CSF2RB;TNFRSF11A;TNF;IL18RAP;CCL4;IL21R;TNFRSF8;CCL1;TNFRSF4;IL12RB2;CCL22;IL4R;TNFSF14;IL1R1;CCL20;CD70;TNFRSF9;TNFRSF18;LIF;IL17RB;CXCL10;CD40LG;IFNG;IL2RA;XCL2;LTA
Cysteine and methionine metabolism_Homo sapiens_hsa00270	1.38195	IL4I1;MTAP;LDHA;AHCY;GOT2;SMS;GCLM;BCAT1;BCAT2;SRM
Metabolic pathways_Homo sapiens_hsa01100	1.37484	ENO1;IL4I1;NSDHL;PPAT;NAMPT;XYLB;PSPH;ALG3;TALDO1;PGD;MTAP;MTHFD1;MTHFD2;SMS;HPRT1;TSTA3;GCDH;MTMR2;SHMT2;UAP1;ACAT2;UQCRH;ACACA;EBP;LDHA;PGK1;PNPO;CHKA;PMM2;GOT2;EPT1;B3GALT6;DHCR24;SYNJ2;PAICS;MCAT;POLA1;SQLE;UCK2;POLA2;P4HA1;FASN;CYCS;HPSE;DHCR7;ALDH18A1;GCLM;B4GALT2;PIGU;GPAA1;GBE1;PIGW;ADO;PFAS;ATP5G1;HK2;GMPPB;TK1;DLAT;POLE;IDH3A;HMGCS1;CAD;AKR1A1;SORD;CTPS1;NME1;POLR1A;PIGA;PPAP2A;BCAT1;UM…
RNA transport_Homo sapiens_hsa03013	1.33819	NDC1;PRMT5;EIF2B3;SEH1L;NXT1;NUP155;EIF1AX;POP1;ALYREF;EIF4A3;RANGAP1;EIF2S1;NUP160;THOC6;NUP93;MAGOH;GEMIN4;NUP35;NUP88;EIF4E;RAN;EIF4G1;NUP37
